# Supplementary material for: Exploring the gene expression network involved in the heat stress response of a thermotolerant tomato genotype
Source: BMC Genomics. 2024 May 23;25:509. doi: 10.1186/s12864-024-10393-0 (PMC11112777; doi:10.1186/s12864-024-10393-0)
Supplement: Supplementary file 1 — Supplementary Material 1 [file 12864_2024_10393_MOESM1_ESM.xlsx]

## Sheet: Foglio 1
Additional file 1 - List of the RNA-seq samples used for the Gene Co-expression Network analysis. The GEO project ID, the GEO and SRA sample IDs, the sample code, the tissue from which RNA was extracted, the treatment and the reference are reported.
GEO project	Sample GEO ID	Sample SRA ID	Sample code	Tissue	Treatment	Reference
GSE163914	GSM4990628	SRR13312158	controlM1A	Flower (budlet)	Control	Wang, H., Yang, Y., Zhang, Y., Zhao, T., Jiang, J., Li, J., ... & Yang, H. (2021). Transcriptome analysis of flower development and mining of genes related to flowering time in Tomato (Solanum lycopersicum). International Journal of Molecular Sciences, 22(15), 8128.
	GSM4990629	SRR13312159	controlM1B	Flower (budlet)	Control
	GSM4990630	SRR13312160	controlM1C	Flower (budlet)	Control
	GSM4990631	SRR13312161	controlM2A	Flower (Flower bud)	Control
	GSM4990632	SRR13312162	controlM2B	Flower (Flower bud)	Control
	GSM4990633	SRR13312163	controlM2C	Flower (Flower bud)	Control
	GSM4990634	SRR13312164	controlM3A	Flower (Flower bloom)	Control
	GSM4990635	SRR13312165	controlM3B	Flower (Flower bloom)	Control
	GSM4990636	SRR13312166	controlM3C	Flower (Flower bloom)	Control
GSE152620	GSM4618825	SRR12026415	C1	Leaf	Control	Lopez-Delacalle, M., Silva, C. J., Mestre, T. C., Martinez, V., Blanco-Ulate, B., & Rivero, R. M. (2020). Synchronization and interaction of proline, ascorbate and oxidative stress pathways under abiotic stress combination in tomato plants. BioRxiv, 2020-06.
	GSM4618826	SRR12026416	C2	Leaf	Control
	GSM4618827	SRR12026417	C3	Leaf	Control
	GSM4618828	SRR12026418	S1	Leaf	Salinity
	GSM4618829	SRR12026419	S2	Leaf	Salinity
	GSM4618830	SRR12026420	S3	Leaf	Salinity
	GSM4618831	SRR12026421	ST1	Leaf	Salinity and Heat
	GSM4618832	SRR12026422	ST2	Leaf	Salinity and Heat
	GSM4618833	SRR12026423	ST3	Leaf	Salinity and Heat
	GSM4618834	SRR12026424	T1	Leaf	Heat
	GSM4618835	SRR12026425	T2	Leaf	Heat
	GSM4618836	SRR12026426	T3	Leaf	Heat
GSE199011	GSM5962382	SRR18365237	Q1	Fruit mesocarp (red ripe)	Parental line Querubín FCA (Q)	Fortuny, A. P., Mengarelli, D. A., da Costa, J. H. P., Rodríguez, G. R., & Zanor, M. I. (2023). Reciprocal effect and heterosis for tomato fruit metabolites revealed by whole transcriptomic analysis of two cultivars and their reciprocal hybrids. Scientia Horticulturae, 308, 111583.
	GSM5962383	SRR18365236	Q3	Fruit mesocarp (red ripe)	Parental line Querubín FCA (Q)
	GSM5962384	SRR18365235	Q5	Fruit mesocarp (red ripe)	Parental line Querubín FCA (Q)
	GSM5962385	SRR18365234	G7	Fruit mesocarp (red ripe)	Parental line Gema FCA (G)
	GSM5962386	SRR18365233	G9	Fruit mesocarp (red ripe)	Parental line Gema FCA (G)
	GSM5962387	SRR18365232	G10	Fruit mesocarp (red ripe)	Parental line Gema FCA (G)
	GSM5962388	SRR18365231	FQ13	Fruit mesocarp (red ripe)	Hybrid 1 (Q x G)
	GSM5962389	SRR18365230	FQ15	Fruit mesocarp (red ripe)	Hybrid 1 (Q x G)
	GSM5962390	SRR18365229	FQ17	Fruit mesocarp (red ripe)	Hybrid 1 (Q x G)
	GSM5962391	SRR18365228	FG19	Fruit mesocarp (red ripe)	Hybrid 2 (G x Q)
	GSM5962392	SRR18365227	FG21	Fruit mesocarp (red ripe)	Hybrid 2 (G x Q)
	GSM5962393	SRR18365226	FG23	Fruit mesocarp (red ripe)	Hybrid 2 (G x Q)
GSE148217	GSM4456125	SRR11497255	BI16_117	Fruit pericarp and epidermal tissue of the blossom end halves (MG)	B. cinerea	Silva, C. J., van den Abeele, C., Ortega-Salazar, I., Papin, V., Adaskaveg, J. A., Wang, D., ... & Blanco-Ulate, B. (2021). Host susceptibility factors render ripe tomato fruit vulnerable to fungal disease despite active immune responses. Journal of experimental botany, 72(7), 2696-2709. Adaskaveg, J. A., Silva, C. J., Huang, P., & Blanco-Ulate, B. (2021). Single and double mutations in tomato ri…
	GSM4456126	SRR11497256	BI16_15	Fruit pericarp and epidermal tissue of the blossom end halves (MG)	B. cinerea
	GSM4456127	SRR11497257	BI16_45	Fruit pericarp and epidermal tissue of the blossom end halves (MG)	B. cinerea
	GSM4456128	SRR11497258	BI16_69	Fruit pericarp and epidermal tissue of the blossom end halves (MG)	B. cinerea
	GSM4456129	SRR11497259	BI16_93	Fruit pericarp and epidermal tissue of the blossom end halves (MG)	B. cinerea
	GSM4456130	SRR11497260	BI16_118	Fruit pericarp and epidermal tissue of the blossom end halves (RR)	B. cinerea
	GSM4456132	SRR11497262	BI16_46	Fruit pericarp and epidermal tissue of the blossom end halves (RR)	B. cinerea
	GSM4456133	SRR11497263	BI16_70	Fruit pericarp and epidermal tissue of the blossom end halves (RR)	B. cinerea
	GSM4456134	SRR11497264	FC17_1	Fruit pericarp and epidermal tissue of the blossom end halves (MG)	F. acuminatum
	GSM4456135	SRR11497265	FC17_13	Fruit pericarp and epidermal tissue of the blossom end halves (MG)	F. acuminatum
	GSM4456136	SRR11497266	FC17_5	Fruit pericarp and epidermal tissue of the blossom end halves (MG)	F. acuminatum
	GSM4456137	SRR11497267	FC17_9	Fruit pericarp and epidermal tissue of the blossom end halves (MG)	F. acuminatum
	GSM4456138	SRR11497268	FC17_10	Fruit pericarp and epidermal tissue of the blossom end halves (RR)	F. acuminatum
	GSM4456139	SRR11497269	FC17_14	Fruit pericarp and epidermal tissue of the blossom end halves (RR)	F. acuminatum
	GSM4456141	SRR11497271	FC17_6	Fruit pericarp and epidermal tissue of the blossom end halves (RR)	F. acuminatum
	GSM4456142	SRR11497272	BI16_1	Fruit pericarp and epidermal tissue of the blossom end halves (MG)	Healthy
	GSM4456143	SRR11497273	BI16_101	Fruit pericarp and epidermal tissue of the blossom end halves (MG)	Healthy
	GSM4456144	SRR11497274	BI16_53	Fruit pericarp and epidermal tissue of the blossom end halves (MG)	Healthy
	GSM4456145	SRR11497275	BI16_77	Fruit pericarp and epidermal tissue of the blossom end halves (MG)	Healthy
	GSM4456146	SRR11497276	BI17_115	Fruit pericarp and epidermal tissue of the blossom end halves (MG)	Healthy
	GSM4456147	SRR11497277	BI17_43	Fruit pericarp and epidermal tissue of the blossom end halves (MG)	Healthy
	GSM4456148	SRR11497278	BI17_7	Fruit pericarp and epidermal tissue of the blossom end halves (MG)	Healthy
	GSM4456149	SRR11497279	BI17_79	Fruit pericarp and epidermal tissue of the blossom end halves (MG)	Healthy
	GSM4456150	SRR11497280	BI16_102	Fruit pericarp and epidermal tissue of the blossom end halves (RR)	Healthy
	GSM4456151	SRR11497281	BI16_2	Fruit pericarp and epidermal tissue of the blossom end halves (RR)	Healthy
	GSM4456152	SRR11497282	BI16_54	Fruit pericarp and epidermal tissue of the blossom end halves (RR)	Healthy
	GSM4456153	SRR11497283	BI16_78	Fruit pericarp and epidermal tissue of the blossom end halves (RR)	Healthy
	GSM4456154	SRR11497284	BI17_116	Fruit pericarp and epidermal tissue of the blossom end halves (RR)	Healthy
	GSM4456155	SRR11497285	BI17_44	Fruit pericarp and epidermal tissue of the blossom end halves (RR)	Healthy
	GSM4456156	SRR11497286	BI17_8	Fruit pericarp and epidermal tissue of the blossom end halves (RR)	Healthy
	GSM4456157	SRR11497287	BI17_80	Fruit pericarp and epidermal tissue of the blossom end halves (RR)	Healthy
	GSM4456158	SRR11497288	FC17_15	Fruit pericarp and epidermal tissue of the blossom end halves (MG)	R. stolonifer
	GSM4456159	SRR11497289	FC17_3	Fruit pericarp and epidermal tissue of the blossom end halves (MG)	R. stolonifer
	GSM4456160	SRR11497290	FC17_7	Fruit pericarp and epidermal tissue of the blossom end halves (MG)	R. stolonifer
	GSM4456161	SRR11497291	FC17_12	Fruit pericarp and epidermal tissue of the blossom end halves (RR)	R. stolonifer
	GSM4456162	SRR11497292	FC17_16	Fruit pericarp and epidermal tissue of the blossom end halves (RR)	R. stolonifer
	GSM4456163	SRR11497293	FC17_20	Fruit pericarp and epidermal tissue of the blossom end halves (RR)	R. stolonifer
	GSM4456164	SRR11497294	FC17_4	Fruit pericarp and epidermal tissue of the blossom end halves (RR)	R. stolonifer
	GSM4456165	SRR11497295	FC17_8	Fruit pericarp and epidermal tissue of the blossom end halves (RR)	R. stolonifer
	GSM4456166	SRR11497296	BI16_37	Fruit pericarp and epidermal tissue of the blossom end halves (MG)	Wounded
	GSM4456167	SRR11497297	BI16_61	Fruit pericarp and epidermal tissue of the blossom end halves (MG)	Wounded
	GSM4456168	SRR11497298	BI16_85	Fruit pericarp and epidermal tissue of the blossom end halves (MG)	Wounded
	GSM4456169	SRR11497299	BI16_9	Fruit pericarp and epidermal tissue of the blossom end halves (MG)	Wounded
	GSM4456170	SRR11497300	BI17_117	Fruit pericarp and epidermal tissue of the blossom end halves (MG)	Wounded
	GSM4456171	SRR11497301	BI17_45	Fruit pericarp and epidermal tissue of the blossom end halves (MG)	Wounded
	GSM4456172	SRR11497302	BI17_81	Fruit pericarp and epidermal tissue of the blossom end halves (MG)	Wounded
	GSM4456173	SRR11497303	BI17_9	Fruit pericarp and epidermal tissue of the blossom end halves (MG)	Wounded
	GSM4456174	SRR11497304	BI16_10	Fruit pericarp and epidermal tissue of the blossom end halves (RR)	Wounded
	GSM4456175	SRR11497305	BI16_110	Fruit pericarp and epidermal tissue of the blossom end halves (RR)	Wounded
	GSM4456176	SRR11497306	BI16_62	Fruit pericarp and epidermal tissue of the blossom end halves (RR)	Wounded
	GSM4456177	SRR11497307	BI16_86	Fruit pericarp and epidermal tissue of the blossom end halves (RR)	Wounded
	GSM4456178	SRR11497308	BI17_10	Fruit pericarp and epidermal tissue of the blossom end halves (RR)	Wounded
	GSM4456179	SRR11497309	BI17_118	Fruit pericarp and epidermal tissue of the blossom end halves (RR)	Wounded
	GSM4456180	SRR11497310	BI17_46	Fruit pericarp and epidermal tissue of the blossom end halves (RR)	Wounded
	GSM4456181	SRR11497311	BI17_82	Fruit pericarp and epidermal tissue of the blossom end halves (RR)	Wounded
	GSM4456182	SRR11497312	BI16_17	Fruit pericarp and epidermal tissue of the blossom end halves (MG-like)	B. cinerea
	GSM4456183	SRR11497313	BI16_47	Fruit pericarp and epidermal tissue of the blossom end halves (MG-like)	B. cinerea
	GSM4456184	SRR11497314	BI16_71	Fruit pericarp and epidermal tissue of the blossom end halves (MG-like)	B. cinerea
	GSM4456185	SRR11497315	BI16_120	Fruit pericarp and epidermal tissue of the blossom end halves (RR-like)	B. cinerea
	GSM4456186	SRR11497316	BI16_18	Fruit pericarp and epidermal tissue of the blossom end halves (RR-like)	B. cinerea
	GSM4456187	SRR11497317	BI16_72	Fruit pericarp and epidermal tissue of the blossom end halves (RR-like)	B. cinerea
	GSM4456188	SRR11497318	BI16_96	Fruit pericarp and epidermal tissue of the blossom end halves (RR-like)	B. cinerea
	GSM4456190	SRR11497320	BI16_31	Fruit pericarp and epidermal tissue of the blossom end halves (MG-like)	Healthy
	GSM4456191	SRR11497321	BI16_55	Fruit pericarp and epidermal tissue of the blossom end halves (MG-like)	Healthy
	GSM4456192	SRR11497322	BI16_104	Fruit pericarp and epidermal tissue of the blossom end halves (RR-like)	Healthy
	GSM4456193	SRR11497323	BI16_4	Fruit pericarp and epidermal tissue of the blossom end halves (RR-like)	Healthy
	GSM4456194	SRR11497324	BI16_56	Fruit pericarp and epidermal tissue of the blossom end halves (RR-like)	Healthy
	GSM4456195	SRR11497325	BI16_80	Fruit pericarp and epidermal tissue of the blossom end halves (RR-like)	Healthy
	GSM4456196	SRR11497326	BI16_11	Fruit pericarp and epidermal tissue of the blossom end halves (MG-like)	Wounded
	GSM4456197	SRR11497327	BI16_39	Fruit pericarp and epidermal tissue of the blossom end halves (MG-like)	Wounded
	GSM4456198	SRR11497328	BI16_63	Fruit pericarp and epidermal tissue of the blossom end halves (MG-like)	Wounded
	GSM4456199	SRR11497329	BI16_87	Fruit pericarp and epidermal tissue of the blossom end halves (MG-like)	Wounded
	GSM4456200	SRR11497330	BI16_112	Fruit pericarp and epidermal tissue of the blossom end halves (RR-like)	Wounded
	GSM4456201	SRR11497331	BI16_40	Fruit pericarp and epidermal tissue of the blossom end halves (RR-like)	Wounded
	GSM4456202	SRR11497332	BI16_64	Fruit pericarp and epidermal tissue of the blossom end halves (RR-like)	Wounded
	GSM4456203	SRR11497333	BI16_88	Fruit pericarp and epidermal tissue of the blossom end halves (RR-like)	Wounded
	GSM4456204	SRR11497334	BI16_123	Fruit pericarp and epidermal tissue of the blossom end halves (MG-like)	B. cinerea
	GSM4456205	SRR11497335	BI16_21	Fruit pericarp and epidermal tissue of the blossom end halves (MG-like)	B. cinerea
	GSM4456206	SRR11497336	BI16_75	Fruit pericarp and epidermal tissue of the blossom end halves (MG-like)	B. cinerea
	GSM4456207	SRR11497337	BI16_99	Fruit pericarp and epidermal tissue of the blossom end halves (MG-like)	B. cinerea
	GSM4456208	SRR11497338	BI16_100	Fruit pericarp and epidermal tissue of the blossom end halves (RR-like)	B. cinerea
	GSM4456209	SRR11497339	BI16_124	Fruit pericarp and epidermal tissue of the blossom end halves (RR-like)	B. cinerea
	GSM4456211	SRR11497341	BI16_76	Fruit pericarp and epidermal tissue of the blossom end halves (RR-like)	B. cinerea
	GSM4456212	SRR11497342	BI16_107	Fruit pericarp and epidermal tissue of the blossom end halves (MG-like)	Healthy
	GSM4456213	SRR11497343	BI16_35	Fruit pericarp and epidermal tissue of the blossom end halves (MG-like)	Healthy
	GSM4456215	SRR11497345	BI16_7	Fruit pericarp and epidermal tissue of the blossom end halves (MG-like)	Healthy
	GSM4456216	SRR11497346	BI16_108	Fruit pericarp and epidermal tissue of the blossom end halves (RR-like)	Healthy
	GSM4456217	SRR11497347	BI16_36	Fruit pericarp and epidermal tissue of the blossom end halves (RR-like)	Healthy
	GSM4456218	SRR11497348	BI16_60	Fruit pericarp and epidermal tissue of the blossom end halves (RR-like)	Healthy
	GSM4456219	SRR11497349	BI16_84	Fruit pericarp and epidermal tissue of the blossom end halves (RR-like)	Healthy
	GSM4456220	SRR11497350	BI16_13	Fruit pericarp and epidermal tissue of the blossom end halves (MG-like)	Wounded
	GSM4456221	SRR11497351	BI16_43	Fruit pericarp and epidermal tissue of the blossom end halves (MG-like)	Wounded
	GSM4456222	SRR11497352	BI16_67	Fruit pericarp and epidermal tissue of the blossom end halves (MG-like)	Wounded
	GSM4456223	SRR11497353	BI16_91	Fruit pericarp and epidermal tissue of the blossom end halves (MG-like)	Wounded
	GSM4456224	SRR11497354	BI16_14	Fruit pericarp and epidermal tissue of the blossom end halves (RR-like)	Wounded
	GSM4456225	SRR11497355	BI16_44	Fruit pericarp and epidermal tissue of the blossom end halves (RR-like)	Wounded
	GSM4456227	SRR11497357	BI16_92	Fruit pericarp and epidermal tissue of the blossom end halves (RR-like)	Wounded
	GSM4456228	SRR11497358	BI16_121	Fruit pericarp and epidermal tissue of the blossom end halves (MG-like)	B. cinerea
	GSM4456229	SRR11497359	BI16_19	Fruit pericarp and epidermal tissue of the blossom end halves (MG-like)	B. cinerea
	GSM4456230	SRR11497360	BI16_49	Fruit pericarp and epidermal tissue of the blossom end halves (MG-like)	B. cinerea
	GSM4456231	SRR11497361	BI16_73	Fruit pericarp and epidermal tissue of the blossom end halves (MG-like)	B. cinerea
	GSM4456232	SRR11497362	BI16_122	Fruit pericarp and epidermal tissue of the blossom end halves (RR-like)	B. cinerea
	GSM4456233	SRR11497363	BI16_20	Fruit pericarp and epidermal tissue of the blossom end halves (RR-like)	B. cinerea
	GSM4456234	SRR11497364	BI16_28	Fruit pericarp and epidermal tissue of the blossom end halves (RR-like)	B. cinerea
	GSM4456235	SRR11497365	BI16_98	Fruit pericarp and epidermal tissue of the blossom end halves (RR-like)	B. cinerea
	GSM4456236	SRR11497366	BI16_33	Fruit pericarp and epidermal tissue of the blossom end halves (MG-like)	Healthy
	GSM4456237	SRR11497367	BI16_5	Fruit pericarp and epidermal tissue of the blossom end halves (MG-like)	Healthy
	GSM4456238	SRR11497368	BI16_57	Fruit pericarp and epidermal tissue of the blossom end halves (MG-like)	Healthy
	GSM4456239	SRR11497369	BI16_24	Fruit pericarp and epidermal tissue of the blossom end halves (RR-like)	Healthy
	GSM4456240	SRR11497370	BI16_34	Fruit pericarp and epidermal tissue of the blossom end halves (RR-like)	Healthy
	GSM4456241	SRR11497371	BI16_58	Fruit pericarp and epidermal tissue of the blossom end halves (RR-like)	Healthy
	GSM4456242	SRR11497372	BI16_6	Fruit pericarp and epidermal tissue of the blossom end halves (RR-like)	Healthy
	GSM4456243	SRR11497373	BI16_113	Fruit pericarp and epidermal tissue of the blossom end halves (MG-like)	Wounded
	GSM4456244	SRR11497374	BI16_41	Fruit pericarp and epidermal tissue of the blossom end halves (MG-like)	Wounded
	GSM4456245	SRR11497375	BI16_65	Fruit pericarp and epidermal tissue of the blossom end halves (MG-like)	Wounded
	GSM4456246	SRR11497376	BI16_89	Fruit pericarp and epidermal tissue of the blossom end halves (MG-like)	Wounded
	GSM4456247	SRR11497377	BI16_114	Fruit pericarp and epidermal tissue of the blossom end halves (RR-like)	Wounded
	GSM4456248	SRR11497378	BI16_42	Fruit pericarp and epidermal tissue of the blossom end halves (RR-like)	Wounded
	GSM4456249	SRR11497379	BI16_66	Fruit pericarp and epidermal tissue of the blossom end halves (RR-like)	Wounded
	GSM4456250	SRR11497380	BI16_90	Fruit pericarp and epidermal tissue of the blossom end halves (RR-like)	Wounded
