# Supplementary material for: Exploring the gene expression network involved in the heat stress response of a thermotolerant tomato genotype
Source: BMC Genomics. 2024 May 23;25:509. doi: 10.1186/s12864-024-10393-0 (PMC11112777; doi:10.1186/s12864-024-10393-0)
Supplement: Supplementary file 4 — Supplementary Material 4 [file 12864_2024_10393_MOESM4_ESM.xlsx]

## Sheet: Foglio 1
Additional file 4 - List of the common binding motifs retrieved from both Intersectbed and ChIPseeker analysis. The chromosome, the binding site's start and end position, the strand, the gene's start and end position, the gene length and ID, the genotype on which the binding motif was found, the sequence of the binding motif and the motif ID are reported.
Chromosome	Binding motif start position	Binding motif end position	Strand	Gene start position	Gene end position	Gene length	Gene ID	Genotype	Motif sequence	Motif ID
SL4.0ch00	81865	81876	+	83863	84177	315	Solyc00g160260	HEINZ	AGAAnnTTCTRGA	1-AGAAnnTTCTRGA-60_GGAAATTTTTGTA
SL4.0ch00	82872	82883	-	83863	84177	315	Solyc00g160260	HEINZ	AGAAnnTTCTRGA	1-AGAAnnTTCTRGA-61_GCAAGTAAATTCT
SL4.0ch00	167550	167561	-	166754	167268	515	Solyc00g160270	HEINZ	AGAAnnTTCTRGA	1-AGAAnnTTCTRGA-129_TTTAGAATATTTT
SL4.0ch00	167904	167915	-	166754	167268	515	Solyc00g160270	HEINZ	AGAAnnTTCTRGA	1-AGAAnnTTCTRGA-130_TCCAGACCATTAT
SL4.0ch00	169251	169262	+	166754	167268	515	Solyc00g160270	HEINZ	AGAAnnTTCTRGA	1-AGAAnnTTCTRGA-131_AAAATTTTCTTGC
SL4.0ch00	170263	170274	+	166754	167268	515	Solyc00g160270	HEINZ	AGAAnnTTCTRGA	1-AGAAnnTTCTRGA-132_ACAACATTCAAGA
SL4.0ch00	898920	898931	-	900015	902268	2254	Solyc02g010630	HEINZ	AGAAnnTTCTRGA	1-AGAAnnTTCTRGA-401_GCTTGAACCTTTT
SL4.0ch00	899382	899393	-	900015	902268	2254	Solyc02g010630	HEINZ	AGAAnnTTCTRGA	1-AGAAnnTTCTRGA-402_TCTATAAATATCT
SL4.0ch00	906146	906157	-	903917	904413	497	Solyc02g010600	HEINZ	AGAAnnTTCTRGA	1-AGAAnnTTCTRGA-408_TATATAACATTCT
SL4.0ch00	1358842	1358853	-	1361849	1365340	3492	Solyc00g500019	HEINZ	AGAAnnTTCTRGA	1-AGAAnnTTCTRGA-642_TCCAGAAAACTTT
SL4.0ch00	1359152	1359163	+	1361849	1365340	3492	Solyc00g500019	HEINZ	AGAAnnTTCTRGA	1-AGAAnnTTCTRGA-643_GGAAATTTTTAAA
SL4.0ch00	1360358	1360369	-	1361849	1365340	3492	Solyc00g500019	HEINZ	AGAAnnTTCTRGA	1-AGAAnnTTCTRGA-644_TTTGGATAATTCT
SL4.0ch00	1360954	1360965	+	1361849	1365340	3492	Solyc00g500019	HEINZ	AGAAnnTTCTRGA	1-AGAAnnTTCTRGA-645_AGAATGTTCTAGA
SL4.0ch00	1360975	1360986	-	1361849	1365340	3492	Solyc00g500019	HEINZ	AGAAnnTTCTRGA	1-AGAAnnTTCTRGA-646_TCAAGAAACATCC
SL4.0ch00	1364021	1364032	-	1366069	1367940	1872	Solyc00g500020	HEINZ	AGAAnnTTCTRGA	1-AGAAnnTTCTRGA-649_TCTAGAAATTCCC
SL4.0ch00	1365544	1365555	-	1366069	1367940	1872	Solyc00g500020	HEINZ	AGAAnnTTCTRGA	1-AGAAnnTTCTRGA-650_TCCAGATAGATCG
SL4.0ch00	1370028	1370039	-	1369394	1369774	381	Solyc00g500021	HEINZ	AGAAnnTTCTRGA	1-AGAAnnTTCTRGA-658_AATAGAAAATTCT
SL4.0ch00	1370161	1370172	+	1369394	1369774	381	Solyc00g500021	HEINZ	AGAAnnTTCTRGA	1-AGAAnnTTCTRGA-659_AGAAATTACTAGT
SL4.0ch00	1371106	1371117	-	1369394	1369774	381	Solyc00g500021	HEINZ	AGAAnnTTCTRGA	1-AGAAnnTTCTRGA-660_GCTGGATTATTCG
SL4.0ch00	1371761	1371772	-	1372575	1373384	810	Solyc00g500022	HEINZ	AGAAnnTTCTRGA	1-AGAAnnTTCTRGA-661_TATAGAAAATACT
SL4.0ch00	1378832	1378843	-	1379574	1380279	706	Solyc00g500026	HEINZ	AGAAnnTTCTRGA	1-AGAAnnTTCTRGA-666_GCTAGAACCTTGT
SL4.0ch00	1384684	1384695	+	1384005	1384421	417	Solyc00g500030	HEINZ	AGAAnnTTCTRGA	1-AGAAnnTTCTRGA-670_ATAAGTTTCTTGA
SL4.0ch00	1384691	1384702	-	1384005	1384421	417	Solyc00g500030	HEINZ	AGAAnnTTCTRGA	1-AGAAnnTTCTRGA-671_TCTTGAAATTTTT
SL4.0ch00	1388746	1388757	+	1387611	1388719	1109	Solyc00g500034	HEINZ	AGAAnnTTCTRGA	1-AGAAnnTTCTRGA-673_ATAAGTATCTAGA
SL4.0ch00	1388753	1388764	-	1387611	1388719	1109	Solyc00g500034	HEINZ	AGAAnnTTCTRGA	1-AGAAnnTTCTRGA-674_TCTAGATTTTTTT
SL4.0ch00	1395436	1395447	+	1398302	1399583	1282	Solyc00g500038	HEINZ	AGAAnnTTCTRGA	1-AGAAnnTTCTRGA-681_GAAAACTTCTGGA
SL4.0ch00	1396764	1396775	+	1398302	1399583	1282	Solyc00g500038	HEINZ	AGAAnnTTCTRGA	1-AGAAnnTTCTRGA-682_AAAATGTTCCATA
SL4.0ch00	1410704	1410715	-	1413493	1414591	1099	Solyc00g500040	HEINZ	AGAAnnTTCTRGA	1-AGAAnnTTCTRGA-691_TCGGGTAAGTTCC
SL4.0ch00	1411289	1411300	-	1413493	1414591	1099	Solyc00g500040	HEINZ	AGAAnnTTCTRGA	1-AGAAnnTTCTRGA-692_TGTAGTATGTTCC
SL4.0ch00	1413382	1413393	-	1413493	1414591	1099	Solyc00g500040	HEINZ	AGAAnnTTCTRGA	1-AGAAnnTTCTRGA-693_TATGGAAAGTTCA
SL4.0ch00	1413413	1413424	-	1413493	1414591	1099	Solyc00g500040	HEINZ	AGAAnnTTCTRGA	1-AGAAnnTTCTRGA-694_TCCAGAAATTGCA
SL4.0ch00	1421907	1421918	+	1420024	1421808	1785	Solyc00g160280	HEINZ	AGAAnnTTCTRGA	1-AGAAnnTTCTRGA-706_TGAATGTTCTAAA
SL4.0ch00	1423948	1423959	-	1420024	1421808	1785	Solyc00g160280	HEINZ	AGAAnnTTCTRGA	1-AGAAnnTTCTRGA-707_TCGGAAACGTTCC
SL4.0ch00	1426538	1426549	+	1424193	1426417	2225	Solyc00g500041	HEINZ	AGAAnnTTCTRGA	1-AGAAnnTTCTRGA-711_CGAATTTTCCATC
SL4.0ch00	1427435	1427446	-	1424193	1426417	2225	Solyc00g500041	HEINZ	AGAAnnTTCTRGA	1-AGAAnnTTCTRGA-712_TCCGCAATTTTCT
SL4.0ch00	1428020	1428031	+	1424193	1426417	2225	Solyc00g500041	HEINZ	AGAAnnTTCTRGA	1-AGAAnnTTCTRGA-713_CGAATTTTATTGA
SL4.0ch00	1428221	1428232	+	1424193	1426417	2225	Solyc00g500041	HEINZ	AGAAnnTTCTRGA	1-AGAAnnTTCTRGA-714_AGAAGATTCTGTT
SL4.0ch00	1431456	1431467	+	1428175	1431274	3100	Solyc00g500042	HEINZ	AGAAnnTTCTRGA	1-AGAAnnTTCTRGA-726_AGACCATTCAGGA
SL4.0ch00	1431466	1431477	+	1428175	1431274	3100	Solyc00g500042	HEINZ	AGAAnnTTCTRGA	1-AGAAnnTTCTRGA-727_GGAAGTTGCAAGA
SL4.0ch00	1431700	1431711	-	1428175	1431274	3100	Solyc00g500042	HEINZ	AGAAnnTTCTRGA	1-AGAAnnTTCTRGA-728_TCTAGAATCTTGA
SL4.0ch00	1432416	1432427	+	1428175	1431274	3100	Solyc00g500042	HEINZ	AGAAnnTTCTRGA	1-AGAAnnTTCTRGA-729_CCAATTTTCTAGC
SL4.0ch00	1434081	1434092	+	1432066	1434052	1987	Solyc00g500043	HEINZ	AGAAnnTTCTRGA	1-AGAAnnTTCTRGA-733_TGCAATTTCTGGA
SL4.0ch00	1434112	1434123	+	1432066	1434052	1987	Solyc00g500043	HEINZ	AGAAnnTTCTRGA	1-AGAAnnTTCTRGA-734_TGAACTTTCCATA
SL4.0ch00	1436205	1436216	+	1432066	1434052	1987	Solyc00g500043	HEINZ	AGAAnnTTCTRGA	1-AGAAnnTTCTRGA-735_GGAACATACTACA
SL4.0ch00	1436790	1436801	+	1432066	1434052	1987	Solyc00g500043	HEINZ	AGAAnnTTCTRGA	1-AGAAnnTTCTRGA-736_GGAACTTACCCGA
SL4.0ch00	1450730	1450741	-	1447921	1449202	1282	Solyc00g500045	HEINZ	AGAAnnTTCTRGA	1-AGAAnnTTCTRGA-745_TATGGAACATTTT
SL4.0ch00	1452058	1452069	-	1447921	1449202	1282	Solyc00g500045	HEINZ	AGAAnnTTCTRGA	1-AGAAnnTTCTRGA-746_TCCAGAAGTTTTC
SL4.0ch00	1460310	1460321	+	1459081	1460142	1062	Solyc00g277510	HEINZ	AGAAnnTTCTRGA	1-AGAAnnTTCTRGA-755_GGAAAAATCCGGA
SL4.0ch00	1460866	1460877	+	1459081	1460142	1062	Solyc00g277510	HEINZ	AGAAnnTTCTRGA	1-AGAAnnTTCTRGA-756_CTAAAGTTCTAGC
SL4.0ch00	1461131	1461142	+	1459081	1460142	1062	Solyc00g277510	HEINZ	AGAAnnTTCTRGA	1-AGAAnnTTCTRGA-757_TGAATTTTCTAAC
SL4.0ch00	1462769	1462780	-	1460668	1462197	1530	Solyc00g500048	HEINZ	AGAAnnTTCTRGA	1-AGAAnnTTCTRGA-760_TTCAGAACTTTCC
SL4.0ch00	1462988	1462999	+	1460668	1462197	1530	Solyc00g500048	HEINZ	AGAAnnTTCTRGA	1-AGAAnnTTCTRGA-761_AGAAATAACTAGA
SL4.0ch00	1464605	1464616	-	1466128	1466785	658	Solyc00g500049	HEINZ	AGAAnnTTCTRGA	1-AGAAnnTTCTRGA-762_ACCATAACATTCC
SL4.0ch00	1464701	1464712	+	1466128	1466785	658	Solyc00g500049	HEINZ	AGAAnnTTCTRGA	1-AGAAnnTTCTRGA-763_AGTATTTTCTATA
SL4.0ch00	1465011	1465022	-	1466128	1466785	658	Solyc00g500049	HEINZ	AGAAnnTTCTRGA	1-AGAAnnTTCTRGA-764_TTTCGAAAGTTCC
SL4.0ch00	1471027	1471038	-	1468765	1470288	1524	Solyc00g500050	HEINZ	AGAAnnTTCTRGA	1-AGAAnnTTCTRGA-769_TCCAAAAAGTTCT
SL4.0ch00	1472353	1472364	+	1468765	1470288	1524	Solyc00g500050	HEINZ	AGAAnnTTCTRGA	1-AGAAnnTTCTRGA-770_ATAAGATTCTTGA
SL4.0ch00	1475059	1475070	-	1473386	1475037	1652	Solyc00g500051	HEINZ	AGAAnnTTCTRGA	1-AGAAnnTTCTRGA-774_TCCAATATCTTCT
SL4.0ch00	1475165	1475176	-	1473386	1475037	1652	Solyc00g500051	HEINZ	AGAAnnTTCTRGA	1-AGAAnnTTCTRGA-775_GATGGAACCTTCT
SL4.0ch00	1475346	1475357	+	1473386	1475037	1652	Solyc00g500051	HEINZ	AGAAnnTTCTRGA	1-AGAAnnTTCTRGA-776_GGAATTTTTTTGA
SL4.0ch00	1475587	1475598	+	1473386	1475037	1652	Solyc00g500051	HEINZ	AGAAnnTTCTRGA	1-AGAAnnTTCTRGA-777_AGCAGTTTCTTGA
SL4.0ch00	1475719	1475730	-	1473386	1475037	1652	Solyc00g500051	HEINZ	AGAAnnTTCTRGA	1-AGAAnnTTCTRGA-778_TCCAATAAGTTCT
SL4.0ch00	1482526	1482537	+	1475301	1482402	7102	Solyc00g500052	HEINZ	AGAAnnTTCTRGA	1-AGAAnnTTCTRGA-782_AAAAGATTCTGGA
SL4.0ch00	1484923	1484934	+	1482429	1483127	699	Solyc00g500053	HEINZ	AGAAnnTTCTRGA	1-AGAAnnTTCTRGA-784_AGAAAATACCGGA
SL4.0ch00	1485031	1485042	+	1482429	1483127	699	Solyc00g500053	HEINZ	AGAAnnTTCTRGA	1-AGAAnnTTCTRGA-785_AAAAATTTCAGGA
SL4.0ch00	1485329	1485340	+	1482429	1483127	699	Solyc00g500053	HEINZ	AGAAnnTTCTRGA	1-AGAAnnTTCTRGA-786_GGAATGTTTCCGA
SL4.0ch00	1485524	1485535	-	1482429	1483127	699	Solyc00g500053	HEINZ	AGAAnnTTCTRGA	1-AGAAnnTTCTRGA-787_TTTGGAAACTTAT
SL4.0ch00	1485819	1485830	+	1482429	1483127	699	Solyc00g500053	HEINZ	AGAAnnTTCTRGA	1-AGAAnnTTCTRGA-788_AGAATTTTCTACT
SL4.0ch00	1485855	1485866	+	1482429	1483127	699	Solyc00g500053	HEINZ	AGAAnnTTCTRGA	1-AGAAnnTTCTRGA-789_GGAATTTTCAACA
SL4.0ch00	1489281	1489292	-	1492125	1494555	2431	Solyc00g500054	HEINZ	AGAAnnTTCTRGA	1-AGAAnnTTCTRGA-793_TCTAGTTCCTTCT
SL4.0ch00	1489755	1489766	-	1492125	1494555	2431	Solyc00g500054	HEINZ	AGAAnnTTCTRGA	1-AGAAnnTTCTRGA-794_TCTGGAAAGTATT
SL4.0ch00	1499327	1499338	-	1496632	1498836	2205	Solyc00g500056	HEINZ	AGAAnnTTCTRGA	1-AGAAnnTTCTRGA-800_TCCAGAATAGTCC
SL4.0ch00	1501194	1501205	+	1498862	1501114	2253	Solyc00g500057	HEINZ	AGAAnnTTCTRGA	1-AGAAnnTTCTRGA-802_AGATATTTCTATA
SL4.0ch00	1501818	1501829	+	1498862	1501114	2253	Solyc00g500057	HEINZ	AGAAnnTTCTRGA	1-AGAAnnTTCTRGA-803_ATAAAATACTAGA
SL4.0ch00	1503041	1503052	-	1501873	1503003	1131	Solyc00g500058	HEINZ	AGAAnnTTCTRGA	1-AGAAnnTTCTRGA-806_TCCAGAACCGTAC
SL4.0ch00	1503177	1503188	+	1501873	1503003	1131	Solyc00g500058	HEINZ	AGAAnnTTCTRGA	1-AGAAnnTTCTRGA-807_AGAAATCTCTAGC
SL4.0ch00	1504338	1504349	+	1503415	1503858	444	Solyc00g500059	HEINZ	AGAAnnTTCTRGA	1-AGAAnnTTCTRGA-808_AAAATTTTCTGGT
SL4.0ch00	1504882	1504893	-	1503415	1503858	444	Solyc00g500059	HEINZ	AGAAnnTTCTRGA	1-AGAAnnTTCTRGA-809_GCTAGACCCTTCT
SL4.0ch00	1506269	1506280	+	1503415	1503858	444	Solyc00g500059	HEINZ	AGAAnnTTCTRGA	1-AGAAnnTTCTRGA-810_TGAATATTCTAGA
SL4.0ch00	1509215	1509226	+	1508614	1509090	477	Solyc00g500061	HEINZ	AGAAnnTTCTRGA	1-AGAAnnTTCTRGA-811_GGAAGATACTGAA
SL4.0ch00	1510521	1510532	+	1509196	1509960	765	Solyc00g500062	HEINZ	AGAAnnTTCTRGA	1-AGAAnnTTCTRGA-813_AGAACCTTCTAAC
SL4.0ch00	1515553	1515564	+	1512915	1514411	1497	Solyc00g500064	HEINZ	AGAAnnTTCTRGA	1-AGAAnnTTCTRGA-816_AGAAGGTTCCGTT
SL4.0ch00	1517306	1517317	-	1517470	1519799	2330	Solyc00g500065	HEINZ	AGAAnnTTCTRGA	1-AGAAnnTTCTRGA-817_TTCAGAACTTTTT
SL4.0ch00	1517405	1517416	+	1517470	1519799	2330	Solyc00g500065	HEINZ	AGAAnnTTCTRGA	1-AGAAnnTTCTRGA-818_AGAATTTTATAGC
SL4.0ch00	1521002	1521013	-	1521528	1523399	1872	Solyc00g500067	HEINZ	AGAAnnTTCTRGA	1-AGAAnnTTCTRGA-823_TCCAGATAGATCG
SL4.0ch00	1525488	1525499	-	1524854	1525234	381	Solyc00g500068	HEINZ	AGAAnnTTCTRGA	1-AGAAnnTTCTRGA-831_AATAGAAAATTCT
SL4.0ch00	1525621	1525632	+	1524854	1525234	381	Solyc00g500068	HEINZ	AGAAnnTTCTRGA	1-AGAAnnTTCTRGA-832_AGAAATTACTAGT
SL4.0ch00	1526566	1526577	-	1524854	1525234	381	Solyc00g500068	HEINZ	AGAAnnTTCTRGA	1-AGAAnnTTCTRGA-833_GCTGGATTATTCG
SL4.0ch00	1527221	1527232	-	1524854	1525234	381	Solyc00g500068	HEINZ	AGAAnnTTCTRGA	1-AGAAnnTTCTRGA-834_TATAGAAAATACT
SL4.0ch00	1534292	1534303	-	1535034	1535739	706	Solyc00g500072	HEINZ	AGAAnnTTCTRGA	1-AGAAnnTTCTRGA-839_GCTAGAACCTTGT
SL4.0ch00	1535985	1535996	+	1536348	1538194	1847	Solyc00g500073	HEINZ	AGAAnnTTCTRGA	1-AGAAnnTTCTRGA-841_CGGATTTTCCAGA
SL4.0ch00	1540144	1540155	+	1539465	1539881	417	Solyc00g500075	HEINZ	AGAAnnTTCTRGA	1-AGAAnnTTCTRGA-843_ATAAGTTTCTTGA
SL4.0ch00	1540151	1540162	-	1539465	1539881	417	Solyc00g500075	HEINZ	AGAAnnTTCTRGA	1-AGAAnnTTCTRGA-844_TCTTGAAATTTTT
SL4.0ch00	1550896	1550907	+	1553762	1555043	1282	Solyc00g500082	HEINZ	AGAAnnTTCTRGA	1-AGAAnnTTCTRGA-854_GAAAACTTCTGGA
SL4.0ch00	1552224	1552235	+	1553762	1555043	1282	Solyc00g500082	HEINZ	AGAAnnTTCTRGA	1-AGAAnnTTCTRGA-855_AAAATGTTCCATA
SL4.0ch00	1566164	1566175	-	1568873	1570091	1219	Solyc00g500084	HEINZ	AGAAnnTTCTRGA	1-AGAAnnTTCTRGA-864_TCGGGTAAGTTCC
SL4.0ch00	1566749	1566760	-	1568873	1570091	1219	Solyc00g500084	HEINZ	AGAAnnTTCTRGA	1-AGAAnnTTCTRGA-865_TGTAGTATGTTCC
SL4.0ch00	1568842	1568853	-	1568873	1570091	1219	Solyc00g500084	HEINZ	AGAAnnTTCTRGA	1-AGAAnnTTCTRGA-866_TATGGAAAGTTCA
SL4.0ch00	1573366	1573377	+	1574305	1575246	942	Solyc00g500085	HEINZ	AGAAnnTTCTRGA	1-AGAAnnTTCTRGA-871_AGAAAATAATAGA
SL4.0ch00	1573508	1573519	+	1574305	1575246	942	Solyc00g500085	HEINZ	AGAAnnTTCTRGA	1-AGAAnnTTCTRGA-872_ATAAAATTCTATA
SL4.0ch00	1573615	1573626	-	1574305	1575246	942	Solyc00g500085	HEINZ	AGAAnnTTCTRGA	1-AGAAnnTTCTRGA-873_TCTCGAACTTTCT
SL4.0ch00	1577367	1577378	+	1575484	1577268	1785	Solyc00g160290	HEINZ	AGAAnnTTCTRGA	1-AGAAnnTTCTRGA-879_TGAATGTTCTAAA
SL4.0ch00	1579408	1579419	-	1575484	1577268	1785	Solyc00g160290	HEINZ	AGAAnnTTCTRGA	1-AGAAnnTTCTRGA-880_TCGGAAACGTTCC
SL4.0ch00	1581998	1582009	+	1579653	1581877	2225	Solyc00g500086	HEINZ	AGAAnnTTCTRGA	1-AGAAnnTTCTRGA-884_CGAATTTTCCATC
SL4.0ch00	1583681	1583692	+	1581879	1583504	1626	Solyc00g500087	HEINZ	AGAAnnTTCTRGA	1-AGAAnnTTCTRGA-887_AGAAGATTCTGTT
SL4.0ch00	1584515	1584526	-	1581879	1583504	1626	Solyc00g500087	HEINZ	AGAAnnTTCTRGA	1-AGAAnnTTCTRGA-888_TTTCGAACATTCT
SL4.0ch00	1584933	1584944	+	1581879	1583504	1626	Solyc00g500087	HEINZ	AGAAnnTTCTRGA	1-AGAAnnTTCTRGA-889_CCAAAATTCCAGA
SL4.0ch00	1584998	1585009	+	1581879	1583504	1626	Solyc00g500087	HEINZ	AGAAnnTTCTRGA	1-AGAAnnTTCTRGA-890_AGAATTTTTTCGA
SL4.0ch00	1585008	1585019	+	1581879	1583504	1626	Solyc00g500087	HEINZ	AGAAnnTTCTRGA	1-AGAAnnTTCTRGA-891_CGAATTTTTTTGA
SL4.0ch00	1585020	1585031	+	1581879	1583504	1626	Solyc00g500087	HEINZ	AGAAnnTTCTRGA	1-AGAAnnTTCTRGA-892_AGTTTTTTCTGGA
SL4.0ch00	1585228	1585239	-	1581879	1583504	1626	Solyc00g500087	HEINZ	AGAAnnTTCTRGA	1-AGAAnnTTCTRGA-893_TCTAGAATATTGC
SL4.0ch00	1585422	1585433	-	1581879	1583504	1626	Solyc00g500087	HEINZ	AGAAnnTTCTRGA	1-AGAAnnTTCTRGA-894_TCCATAACATTTT
SL4.0ch00	1586150	1586161	-	1581879	1583504	1626	Solyc00g500087	HEINZ	AGAAnnTTCTRGA	1-AGAAnnTTCTRGA-895_TTTGGAAAATTTT
SL4.0ch00	1589113	1589124	+	1583837	1588983	5147	Solyc00g500088	HEINZ	AGAAnnTTCTRGA	1-AGAAnnTTCTRGA-904_AGATTATTCAGGA
SL4.0ch00	1589194	1589205	+	1583837	1588983	5147	Solyc00g500088	HEINZ	AGAAnnTTCTRGA	1-AGAAnnTTCTRGA-905_TGATTGTTCCAGA
SL4.0ch00	1589541	1589552	+	1583837	1588983	5147	Solyc00g500088	HEINZ	AGAAnnTTCTRGA	1-AGAAnnTTCTRGA-906_TGCAATTTCTGGA
SL4.0ch00	1589572	1589583	+	1583837	1588983	5147	Solyc00g500088	HEINZ	AGAAnnTTCTRGA	1-AGAAnnTTCTRGA-907_TGAACTTTCCATA
SL4.0ch00	1591664	1591675	+	1583837	1588983	5147	Solyc00g500088	HEINZ	AGAAnnTTCTRGA	1-AGAAnnTTCTRGA-908_GGAACATACTACA
SL4.0ch00	1592248	1592259	+	1594779	1641496	46718	Solyc00g500089	HEINZ	AGAAnnTTCTRGA	1-AGAAnnTTCTRGA-909_GGAACTTACCCGA
SL4.0ch00	1680684	1680695	+	1678258	1680349	2092	Solyc00g160160	HEINZ	AGAAnnTTCTRGA	1-AGAAnnTTCTRGA-926_AGGACTTACTGGA
SL4.0ch00	1680903	1680914	-	1678258	1680349	2092	Solyc00g160160	HEINZ	AGAAnnTTCTRGA	1-AGAAnnTTCTRGA-927_TACAGAAATTTTC
SL4.0ch00	1681820	1681831	+	1678258	1680349	2092	Solyc00g160160	HEINZ	AGAAnnTTCTRGA	1-AGAAnnTTCTRGA-928_ATAATTTTCTAAA
SL4.0ch00	1683133	1683144	+	1678258	1680349	2092	Solyc00g160160	HEINZ	AGAAnnTTCTRGA	1-AGAAnnTTCTRGA-929_GGAAGGTTCTTAA
SL4.0ch00	1743977	1743988	-	1746770	1747222	453	Solyc00g160630	HEINZ	AGAAnnTTCTRGA	1-AGAAnnTTCTRGA-985_TTAAGAACCTTCC
SL4.0ch00	1745290	1745301	-	1746770	1747222	453	Solyc00g160630	HEINZ	AGAAnnTTCTRGA	1-AGAAnnTTCTRGA-986_TTTAGAAAATTAT
SL4.0ch00	1746207	1746218	+	1746770	1747222	453	Solyc00g160630	HEINZ	AGAAnnTTCTRGA	1-AGAAnnTTCTRGA-987_GAAAATTTCTGTA
SL4.0ch00	1786753	1786764	+	1783229	1786279	3051	Solyc00g500091	HEINZ	AGAAnnTTCTRGA	1-AGAAnnTTCTRGA-1011_AGAATGGTCTAGT
SL4.0ch00	1787186	1787197	-	1783229	1786279	3051	Solyc00g500091	HEINZ	AGAAnnTTCTRGA	1-AGAAnnTTCTRGA-1012_TACAGATTATTCT
SL4.0ch00	1788047	1788058	+	1783229	1786279	3051	Solyc00g500091	HEINZ	AGAAnnTTCTRGA	1-AGAAnnTTCTRGA-1013_AGAATGTAATAGA
SL4.0ch00	1788257	1788268	+	1783229	1786279	3051	Solyc00g500091	HEINZ	AGAAnnTTCTRGA	1-AGAAnnTTCTRGA-1014_GGAAGGATCAAGA
SL4.0ch00	1788884	1788895	-	1783229	1786279	3051	Solyc00g500091	HEINZ	AGAAnnTTCTRGA	1-AGAAnnTTCTRGA-1015_GCTAGCATCTTCC
SL4.0ch00	1814193	1814204	-	1813654	1814097	444	Solyc00g160310	HEINZ	AGAAnnTTCTRGA	1-AGAAnnTTCTRGA-1044_TCTAGAACATTCT
SL4.0ch00	1817255	1817266	+	1814104	1816789	2686	Solyc00g160300	HEINZ	AGAAnnTTCTRGA	1-AGAAnnTTCTRGA-1047_AGAACGGTCTAGT
SL4.0ch00	1817692	1817703	-	1814104	1816789	2686	Solyc00g160300	HEINZ	AGAAnnTTCTRGA	1-AGAAnnTTCTRGA-1048_TACAGATTATTCT
SL4.0ch00	1818511	1818522	-	1818916	1819098	183	Solyc00g011670	HEINZ	AGAAnnTTCTRGA	1-AGAAnnTTCTRGA-1049_TCAAGAATGATCT
SL4.0ch00	1825965	1825976	-	1823254	1824543	1290	Solyc00g011660	HEINZ	AGAAnnTTCTRGA	1-AGAAnnTTCTRGA-1053_TTAAGAACATTCT
SL4.0ch00	1826918	1826929	-	1823254	1824543	1290	Solyc00g011660	HEINZ	AGAAnnTTCTRGA	1-AGAAnnTTCTRGA-1054_TCAAGAATGATCT
SL4.0ch00	1867781	1867792	-	1863606	1866449	2844	Solyc00g500092	HEINZ	AGAAnnTTCTRGA	1-AGAAnnTTCTRGA-1100_TCAAGTACATTCT
SL4.0ch00	1868692	1868703	-	1863606	1866449	2844	Solyc00g500092	HEINZ	AGAAnnTTCTRGA	1-AGAAnnTTCTRGA-1101_TCAAGAATGATCT
SL4.0ch00	1877185	1877196	+	1874674	1876539	1866	Solyc00g500093	HEINZ	AGAAnnTTCTRGA	1-AGAAnnTTCTRGA-1111_AGAAAATTCATGA
SL4.0ch00	1877797	1877808	+	1874674	1876539	1866	Solyc00g500093	HEINZ	AGAAnnTTCTRGA	1-AGAAnnTTCTRGA-1112_AAAAAATTCTATA
SL4.0ch00	1877862	1877873	-	1874674	1876539	1866	Solyc00g500093	HEINZ	AGAAnnTTCTRGA	1-AGAAnnTTCTRGA-1113_TTAAGAACATTCT
SL4.0ch00	1878255	1878266	+	1874674	1876539	1866	Solyc00g500093	HEINZ	AGAAnnTTCTRGA	1-AGAAnnTTCTRGA-1114_AAAACATTCGAGA
SL4.0ch00	1878788	1878799	-	1874674	1876539	1866	Solyc00g500093	HEINZ	AGAAnnTTCTRGA	1-AGAAnnTTCTRGA-1115_TCAAGAATGATCT
SL4.0ch00	1885676	1885687	-	1884278	1884648	371	Solyc00g160640	HEINZ	AGAAnnTTCTRGA	1-AGAAnnTTCTRGA-1122_TCTGGAAAGTTTG
SL4.0ch00	1887626	1887637	+	1884278	1884648	371	Solyc00g160640	HEINZ	AGAAnnTTCTRGA	1-AGAAnnTTCTRGA-1123_GGTAGATTCTTGA
SL4.0ch00	1900165	1900176	+	1898065	1899888	1824	Solyc00g500095	HEINZ	AGAAnnTTCTRGA	1-AGAAnnTTCTRGA-1135_AGGATGATCTAGA
SL4.0ch00	1901098	1901109	+	1898065	1899888	1824	Solyc00g500095	HEINZ	AGAAnnTTCTRGA	1-AGAAnnTTCTRGA-1136_AGTAATTTCTGAA
SL4.0ch00	1901348	1901359	+	1898065	1899888	1824	Solyc00g500095	HEINZ	AGAAnnTTCTRGA	1-AGAAnnTTCTRGA-1137_AGAAGTAACTAGA
SL4.0ch00	1906429	1906440	+	1902527	1905953	3427	Solyc00g500096	HEINZ	AGAAnnTTCTRGA	1-AGAAnnTTCTRGA-1141_AGAATGGTCTAGT
SL4.0ch00	1906866	1906877	-	1902527	1905953	3427	Solyc00g500096	HEINZ	AGAAnnTTCTRGA	1-AGAAnnTTCTRGA-1142_TACAGATTATTCT
SL4.0ch00	1907728	1907739	+	1902527	1905953	3427	Solyc00g500096	HEINZ	AGAAnnTTCTRGA	1-AGAAnnTTCTRGA-1143_AGAATGTAATAGA
SL4.0ch00	1907938	1907949	+	1902527	1905953	3427	Solyc00g500096	HEINZ	AGAAnnTTCTRGA	1-AGAAnnTTCTRGA-1144_GGAAGGATCAAGA
SL4.0ch00	1908566	1908577	-	1902527	1905953	3427	Solyc00g500096	HEINZ	AGAAnnTTCTRGA	1-AGAAnnTTCTRGA-1145_GCTAGCATCTTCC
SL4.0ch00	1947502	1947513	+	1943916	1946994	3079	Solyc00g011560	HEINZ	AGAAnnTTCTRGA	1-AGAAnnTTCTRGA-1180_AGAATGGTCTAGT
SL4.0ch00	1947939	1947950	-	1943916	1946994	3079	Solyc00g011560	HEINZ	AGAAnnTTCTRGA	1-AGAAnnTTCTRGA-1181_TACAGATTATTCT
SL4.0ch00	1948771	1948782	-	1943916	1946994	3079	Solyc00g011560	HEINZ	AGAAnnTTCTRGA	1-AGAAnnTTCTRGA-1182_TCAAGAATGATCT
SL4.0ch00	1953011	1953022	-	1951775	1952656	882	Solyc00g500097	HEINZ	AGAAnnTTCTRGA	1-AGAAnnTTCTRGA-1187_TCAAGAATGATCT
SL4.0ch00	1954371	1954382	-	1951775	1952656	882	Solyc00g500097	HEINZ	AGAAnnTTCTRGA	1-AGAAnnTTCTRGA-1188_TCTTCAACGTTCC
SL4.0ch00	1954712	1954723	+	1951775	1952656	882	Solyc00g500097	HEINZ	AGAAnnTTCTRGA	1-AGAAnnTTCTRGA-1189_AATACATTCCAGA
SL4.0ch00	1974344	1974355	-	1972423	1973505	1083	Solyc00g500098	HEINZ	AGAAnnTTCTRGA	1-AGAAnnTTCTRGA-1209_TCCAGTATGTCCC
SL4.0ch00	1975852	1975863	-	1974917	1975405	489	Solyc00g500099	HEINZ	AGAAnnTTCTRGA	1-AGAAnnTTCTRGA-1212_TCTTGAAACCTCT
SL4.0ch00	1997070	1997081	+	1999162	1999569	408	Solyc00g500101	HEINZ	AGAAnnTTCTRGA	1-AGAAnnTTCTRGA-1222_CGAAAAATCCAGA
SL4.0ch00	2000636	2000647	-	2001243	2001914	672	Solyc00g500102	HEINZ	AGAAnnTTCTRGA	1-AGAAnnTTCTRGA-1224_TCAAGAAACTGCT
SL4.0ch00	2007938	2007949	-	2008312	2008598	287	Solyc00g309530	HEINZ	AGAAnnTTCTRGA	1-AGAAnnTTCTRGA-1228_TCAACAATATTCC
SL4.0ch00	2012974	2012985	+	2015956	2017111	1156	Solyc00g164580	HEINZ	AGAAnnTTCTRGA	1-AGAAnnTTCTRGA-1232_CGAAATTTCTCGC
SL4.0ch00	2013277	2013288	+	2015956	2017111	1156	Solyc00g164580	HEINZ	AGAAnnTTCTRGA	1-AGAAnnTTCTRGA-1233_ATTATTTTCTAGA
SL4.0ch00	2013293	2013304	-	2015956	2017111	1156	Solyc00g164580	HEINZ	AGAAnnTTCTRGA	1-AGAAnnTTCTRGA-1234_TCAGGAACTATCC
SL4.0ch00	2015107	2015118	-	2015956	2017111	1156	Solyc00g164580	HEINZ	AGAAnnTTCTRGA	1-AGAAnnTTCTRGA-1235_TTCGGAAATTTCG
SL4.0ch00	2015943	2015954	+	2015956	2017111	1156	Solyc00g164580	HEINZ	AGAAnnTTCTRGA	1-AGAAnnTTCTRGA-1236_GGAAGGTTCAAGC
SL4.0ch00	2024730	2024741	+	2026594	2026854	261	Solyc00g210860	HEINZ	AGAAnnTTCTRGA	1-AGAAnnTTCTRGA-1245_GGAAGTTACTAGC
SL4.0ch00	2025149	2025160	-	2026594	2026854	261	Solyc00g210860	HEINZ	AGAAnnTTCTRGA	1-AGAAnnTTCTRGA-1246_TCTTGAATGTACG
SL4.0ch00	2025710	2025721	-	2026594	2026854	261	Solyc00g210860	HEINZ	AGAAnnTTCTRGA	1-AGAAnnTTCTRGA-1247_TCCATATTCTTCT
SL4.0ch00	2030462	2030473	+	2030916	2032369	1454	Solyc00g025400	HEINZ	AGAAnnTTCTRGA	1-AGAAnnTTCTRGA-1252_CTTACTTTCTGGA
SL4.0ch00	2036926	2036937	+	2038938	2039175	238	Solyc00g022070	HEINZ	AGAAnnTTCTRGA	1-AGAAnnTTCTRGA-1256_GGAATGTTCCTAA
SL4.0ch00	2042059	2042070	-	2040675	2040887	213	Solyc00g022080	HEINZ	AGAAnnTTCTRGA	1-AGAAnnTTCTRGA-1257_TCCAATACGTTCG
SL4.0ch00	2042310	2042321	-	2040675	2040887	213	Solyc00g022080	HEINZ	AGAAnnTTCTRGA	1-AGAAnnTTCTRGA-1258_TGTGGATAGTTCT
SL4.0ch00	2048727	2048738	-	2044785	2047787	3003	Solyc00g500103	HEINZ	AGAAnnTTCTRGA	1-AGAAnnTTCTRGA-1260_TACATAACATTCT
SL4.0ch00	2048904	2048915	-	2044785	2047787	3003	Solyc00g500103	HEINZ	AGAAnnTTCTRGA	1-AGAAnnTTCTRGA-1261_ACTAGAAATTTCA
SL4.0ch00	2064559	2064570	-	2062209	2063021	813	Solyc00g500104	HEINZ	AGAAnnTTCTRGA	1-AGAAnnTTCTRGA-1273_ATTGGAAAATTCC
SL4.0ch00	2064757	2064768	-	2062209	2063021	813	Solyc00g500104	HEINZ	AGAAnnTTCTRGA	1-AGAAnnTTCTRGA-1274_TCCCGAACAATCT
SL4.0ch00	2065290	2065301	+	2062209	2063021	813	Solyc00g500104	HEINZ	AGAAnnTTCTRGA	1-AGAAnnTTCTRGA-1275_AGAACAATCCGAA
SL4.0ch00	2075757	2075768	-	2075335	2075703	369	Solyc00g281110	HEINZ	AGAAnnTTCTRGA	1-AGAAnnTTCTRGA-1282_TTTAGAATCTTCG
SL4.0ch00	2075883	2075894	+	2075335	2075703	369	Solyc00g281110	HEINZ	AGAAnnTTCTRGA	1-AGAAnnTTCTRGA-1283_TGAACTTTCTGAA
SL4.0ch00	2077927	2077938	+	2076634	2077746	1113	Solyc00g500110	HEINZ	AGAAnnTTCTRGA	1-AGAAnnTTCTRGA-1285_CGAAGTTTCCGGC
SL4.0ch00	2080885	2080896	+	2079839	2080260	422	Solyc00g500112	HEINZ	AGAAnnTTCTRGA	1-AGAAnnTTCTRGA-1287_AGAAATGTCTGGA
SL4.0ch00	2083832	2083843	-	2081817	2083225	1409	Solyc00g142170	HEINZ	AGAAnnTTCTRGA	1-AGAAnnTTCTRGA-1291_TCTGAAATCTTCC
SL4.0ch00	2084313	2084324	-	2081817	2083225	1409	Solyc00g142170	HEINZ	AGAAnnTTCTRGA	1-AGAAnnTTCTRGA-1292_TCTATAATATACT
SL4.0ch00	2092113	2092124	-	2091092	2092111	1020	Solyc00g500113	HEINZ	AGAAnnTTCTRGA	1-AGAAnnTTCTRGA-1302_TCTTGATCCTTCC
SL4.0ch00	2094602	2094613	+	2093095	2093769	675	Solyc00g500114	HEINZ	AGAAnnTTCTRGA	1-AGAAnnTTCTRGA-1304_AGAACTTTATGCA
SL4.0ch00	2095667	2095678	+	2093095	2093769	675	Solyc00g500114	HEINZ	AGAAnnTTCTRGA	1-AGAAnnTTCTRGA-1305_GGAAGTTTCTGTT
SL4.0ch00	2106551	2106562	-	2105616	2106104	489	Solyc00g500116	HEINZ	AGAAnnTTCTRGA	1-AGAAnnTTCTRGA-1314_TCTTGAAACCTCT
SL4.0ch00	2127742	2127753	+	2129830	2130237	408	Solyc00g500118	HEINZ	AGAAnnTTCTRGA	1-AGAAnnTTCTRGA-1324_CGAAAAATCCAGA
SL4.0ch00	2131302	2131313	-	2131909	2132580	672	Solyc00g500119	HEINZ	AGAAnnTTCTRGA	1-AGAAnnTTCTRGA-1326_TCAAGAAACTGCT
SL4.0ch00	2140942	2140953	+	2139483	2140481	999	Solyc00g500121	HEINZ	AGAAnnTTCTRGA	1-AGAAnnTTCTRGA-1329_AGAAGTTTTTGTA
SL4.0ch00	2143008	2143019	+	2139483	2140481	999	Solyc00g500121	HEINZ	AGAAnnTTCTRGA	1-AGAAnnTTCTRGA-1330_ACAAATTTCTAGA
SL4.0ch00	2143380	2143391	+	2139483	2140481	999	Solyc00g500121	HEINZ	AGAAnnTTCTRGA	1-AGAAnnTTCTRGA-1331_AGAATTTGCTGGA
SL4.0ch00	2172266	2172277	+	2173684	2173839	156	Solyc00g015600	HEINZ	AGAAnnTTCTRGA	1-AGAAnnTTCTRGA-1364_GGAAGATGCTGGA
SL4.0ch00	2172404	2172415	-	2173684	2173839	156	Solyc00g015600	HEINZ	AGAAnnTTCTRGA	1-AGAAnnTTCTRGA-1365_GCCGGAATTTTCA
SL4.0ch00	2310755	2310766	+	2308618	2310179	1562	Solyc00g160650	HEINZ	AGAAnnTTCTRGA	1-AGAAnnTTCTRGA-1468_GGAAGTTACAAGA
SL4.0ch00	2312777	2312788	+	2310683	2312556	1874	Solyc00g160660	HEINZ	AGAAnnTTCTRGA	1-AGAAnnTTCTRGA-1470_GGAAAGCTCTTGA
SL4.0ch00	2312784	2312795	-	2310683	2312556	1874	Solyc00g160660	HEINZ	AGAAnnTTCTRGA	1-AGAAnnTTCTRGA-1471_TCTTGAATATCCT
SL4.0ch00	2314724	2314735	-	2310683	2312556	1874	Solyc00g160660	HEINZ	AGAAnnTTCTRGA	1-AGAAnnTTCTRGA-1472_TCAAGAATTTTAT
SL4.0ch00	2315117	2315128	+	2317068	2318411	1344	Solyc00g160320	HEINZ	AGAAnnTTCTRGA	1-AGAAnnTTCTRGA-1473_GGAATATTACAGC
SL4.0ch00	2316282	2316293	-	2317068	2318411	1344	Solyc00g160320	HEINZ	AGAAnnTTCTRGA	1-AGAAnnTTCTRGA-1474_TTTACAAAATTCT
SL4.0ch00	2316526	2316537	+	2317068	2318411	1344	Solyc00g160320	HEINZ	AGAAnnTTCTRGA	1-AGAAnnTTCTRGA-1475_ATAAAGATCTAGA
SL4.0ch00	2333689	2333700	+	2329909	2332560	2652	Solyc00g160010	HEINZ	AGAAnnTTCTRGA	1-AGAAnnTTCTRGA-1489_AGAAATCTCCAGC
SL4.0ch00	2334374	2334385	+	2329909	2332560	2652	Solyc00g160010	HEINZ	AGAAnnTTCTRGA	1-AGAAnnTTCTRGA-1490_AGTAAATTATAGA
SL4.0ch00	2334590	2334601	-	2329909	2332560	2652	Solyc00g160010	HEINZ	AGAAnnTTCTRGA	1-AGAAnnTTCTRGA-1491_TTTAGAAAGTTTT
SL4.0ch00	2378434	2378445	+	2377393	2378166	774	Solyc00g160330	HEINZ	AGAAnnTTCTRGA	1-AGAAnnTTCTRGA-1538_AGAAAAATCTAAA
SL4.0ch00	2378809	2378820	+	2377393	2378166	774	Solyc00g160330	HEINZ	AGAAnnTTCTRGA	1-AGAAnnTTCTRGA-1539_GGAACATGCAAGA
SL4.0ch00	2378960	2378971	+	2377393	2378166	774	Solyc00g160330	HEINZ	AGAAnnTTCTRGA	1-AGAAnnTTCTRGA-1540_AGAAAGTAATAGA
SL4.0ch00	2391229	2391240	-	2388674	2389042	369	Solyc00g007340	HEINZ	AGAAnnTTCTRGA	1-AGAAnnTTCTRGA-1547_TCTTGAATGTTCA
SL4.0ch00	2391849	2391860	-	2388674	2389042	369	Solyc00g007340	HEINZ	AGAAnnTTCTRGA	1-AGAAnnTTCTRGA-1548_TGCTGAACATTCT
SL4.0ch00	2420691	2420702	+	2416399	2417840	1442	Solyc00g007350	HEINZ	AGAAnnTTCTRGA	1-AGAAnnTTCTRGA-1572_AGAACTTTGGAGA
SL4.0ch00	2420722	2420733	+	2416399	2417840	1442	Solyc00g007350	HEINZ	AGAAnnTTCTRGA	1-AGAAnnTTCTRGA-1573_GGAATATTACAGC
SL4.0ch00	2451315	2451326	-	2454196	2454684	489	Solyc00g160020	HEINZ	AGAAnnTTCTRGA	1-AGAAnnTTCTRGA-1604_TCTACAAAATTTT
SL4.0ch00	2453066	2453077	+	2454196	2454684	489	Solyc00g160020	HEINZ	AGAAnnTTCTRGA	1-AGAAnnTTCTRGA-1605_GGAACATGCAAGA
SL4.0ch00	2453935	2453946	-	2454196	2454684	489	Solyc00g160020	HEINZ	AGAAnnTTCTRGA	1-AGAAnnTTCTRGA-1606_TCCTGAATAATCT
SL4.0ch00	2457313	2457324	-	2455594	2456892	1299	Solyc00g160340	HEINZ	AGAAnnTTCTRGA	1-AGAAnnTTCTRGA-1608_TCAACAAATTTCT
SL4.0ch00	2457996	2458007	+	2458736	2459589	854	Solyc00g160670	HEINZ	AGAAnnTTCTRGA	1-AGAAnnTTCTRGA-1609_AGAAAATAATAGA
SL4.0ch00	2458138	2458149	+	2458736	2459589	854	Solyc00g160670	HEINZ	AGAAnnTTCTRGA	1-AGAAnnTTCTRGA-1610_ATAAAATTCTATA
SL4.0ch00	2458245	2458256	-	2458736	2459589	854	Solyc00g160670	HEINZ	AGAAnnTTCTRGA	1-AGAAnnTTCTRGA-1611_TCTCGAACTTTCT
SL4.0ch00	2461996	2462007	+	2460113	2461897	1785	Solyc00g160350	HEINZ	AGAAnnTTCTRGA	1-AGAAnnTTCTRGA-1617_TGAATGTTCTAAA
SL4.0ch00	2464037	2464048	-	2460113	2461897	1785	Solyc00g160350	HEINZ	AGAAnnTTCTRGA	1-AGAAnnTTCTRGA-1618_TCGGAAACGTTCC
SL4.0ch00	2466627	2466638	+	2464282	2466506	2225	Solyc00g500123	HEINZ	AGAAnnTTCTRGA	1-AGAAnnTTCTRGA-1622_CGAATTTTCCATC
SL4.0ch00	2468310	2468321	+	2466508	2468136	1629	Solyc00g500124	HEINZ	AGAAnnTTCTRGA	1-AGAAnnTTCTRGA-1625_AGAAGATTCTGTT
SL4.0ch00	2469144	2469155	-	2466508	2468136	1629	Solyc00g500124	HEINZ	AGAAnnTTCTRGA	1-AGAAnnTTCTRGA-1626_TTTCGAACATTCT
SL4.0ch00	2469562	2469573	+	2466508	2468136	1629	Solyc00g500124	HEINZ	AGAAnnTTCTRGA	1-AGAAnnTTCTRGA-1627_CCAAAATTCCAGA
SL4.0ch00	2469627	2469638	+	2466508	2468136	1629	Solyc00g500124	HEINZ	AGAAnnTTCTRGA	1-AGAAnnTTCTRGA-1628_AGAATTTTTTCGA
SL4.0ch00	2469637	2469648	+	2466508	2468136	1629	Solyc00g500124	HEINZ	AGAAnnTTCTRGA	1-AGAAnnTTCTRGA-1629_CGAATTTTTTTGA
SL4.0ch00	2469649	2469660	+	2466508	2468136	1629	Solyc00g500124	HEINZ	AGAAnnTTCTRGA	1-AGAAnnTTCTRGA-1630_AGTTTTTTCTGGA
SL4.0ch00	2469857	2469868	-	2466508	2468136	1629	Solyc00g500124	HEINZ	AGAAnnTTCTRGA	1-AGAAnnTTCTRGA-1631_TCTAGAATATTGC
SL4.0ch00	2470051	2470062	-	2466508	2468136	1629	Solyc00g500124	HEINZ	AGAAnnTTCTRGA	1-AGAAnnTTCTRGA-1632_TCCATAACATTTT
SL4.0ch00	2472505	2472516	+	2468466	2472134	3669	Solyc00g500125	HEINZ	AGAAnnTTCTRGA	1-AGAAnnTTCTRGA-1640_CCAATTTTCTAGC
SL4.0ch00	2473063	2473074	+	2468466	2472134	3669	Solyc00g500125	HEINZ	AGAAnnTTCTRGA	1-AGAAnnTTCTRGA-1641_ACAATTTTCTAGA
SL4.0ch00	2474170	2474181	+	2472155	2474141	1987	Solyc00g500126	HEINZ	AGAAnnTTCTRGA	1-AGAAnnTTCTRGA-1644_TGCAATTTCTGGA
SL4.0ch00	2474201	2474212	+	2472155	2474141	1987	Solyc00g500126	HEINZ	AGAAnnTTCTRGA	1-AGAAnnTTCTRGA-1645_TGAACTTTCCATA
SL4.0ch00	2476294	2476305	+	2472155	2474141	1987	Solyc00g500126	HEINZ	AGAAnnTTCTRGA	1-AGAAnnTTCTRGA-1646_GGAACATACTACA
SL4.0ch00	2476879	2476890	+	2472155	2474141	1987	Solyc00g500126	HEINZ	AGAAnnTTCTRGA	1-AGAAnnTTCTRGA-1647_GGAACTTACCCGA
SL4.0ch00	2490819	2490830	-	2488010	2489291	1282	Solyc00g500127	HEINZ	AGAAnnTTCTRGA	1-AGAAnnTTCTRGA-1656_TATGGAACATTTT
SL4.0ch00	2492147	2492158	-	2488010	2489291	1282	Solyc00g500127	HEINZ	AGAAnnTTCTRGA	1-AGAAnnTTCTRGA-1657_TCCAGAAGTTTTC
SL4.0ch00	2500399	2500410	+	2499170	2500231	1062	Solyc00g500130	HEINZ	AGAAnnTTCTRGA	1-AGAAnnTTCTRGA-1666_GGAAAAATCCGGA
SL4.0ch00	2500955	2500966	+	2499170	2500231	1062	Solyc00g500130	HEINZ	AGAAnnTTCTRGA	1-AGAAnnTTCTRGA-1667_CTAAAGTTCTAGC
SL4.0ch00	2501220	2501231	+	2499170	2500231	1062	Solyc00g500130	HEINZ	AGAAnnTTCTRGA	1-AGAAnnTTCTRGA-1668_TGAATTTTCTAAC
SL4.0ch00	2502858	2502869	-	2500757	2502286	1530	Solyc00g500131	HEINZ	AGAAnnTTCTRGA	1-AGAAnnTTCTRGA-1671_TTCAGAACTTTCC
SL4.0ch00	2503077	2503088	+	2500757	2502286	1530	Solyc00g500131	HEINZ	AGAAnnTTCTRGA	1-AGAAnnTTCTRGA-1672_AGAAATAACTAGA
SL4.0ch00	2504694	2504705	-	2506214	2506871	658	Solyc00g500132	HEINZ	AGAAnnTTCTRGA	1-AGAAnnTTCTRGA-1673_ACCATAACATTCC
SL4.0ch00	2504790	2504801	+	2506214	2506871	658	Solyc00g500132	HEINZ	AGAAnnTTCTRGA	1-AGAAnnTTCTRGA-1674_AGTATTTTCTATA
SL4.0ch00	2505097	2505108	-	2506214	2506871	658	Solyc00g500132	HEINZ	AGAAnnTTCTRGA	1-AGAAnnTTCTRGA-1675_TTTCGAAAGTTCC
SL4.0ch00	2511113	2511124	-	2508851	2510374	1524	Solyc00g500133	HEINZ	AGAAnnTTCTRGA	1-AGAAnnTTCTRGA-1680_TCCAAAAAGTTCT
SL4.0ch00	2512439	2512450	+	2508851	2510374	1524	Solyc00g500133	HEINZ	AGAAnnTTCTRGA	1-AGAAnnTTCTRGA-1681_ATAAGATTCTTGA
SL4.0ch00	2515252	2515263	-	2513472	2515162	1691	Solyc00g500134	HEINZ	AGAAnnTTCTRGA	1-AGAAnnTTCTRGA-1686_GATGGAACCTTCT
SL4.0ch00	2515433	2515444	+	2513472	2515162	1691	Solyc00g500134	HEINZ	AGAAnnTTCTRGA	1-AGAAnnTTCTRGA-1687_GGAATTTTTTTGA
SL4.0ch00	2515674	2515685	+	2513472	2515162	1691	Solyc00g500134	HEINZ	AGAAnnTTCTRGA	1-AGAAnnTTCTRGA-1688_AGCAGTTTCTTGA
SL4.0ch00	2515806	2515817	-	2513472	2515162	1691	Solyc00g500134	HEINZ	AGAAnnTTCTRGA	1-AGAAnnTTCTRGA-1689_TCCAATAAGTTCT
SL4.0ch00	2522613	2522624	+	2515388	2522489	7102	Solyc00g500135	HEINZ	AGAAnnTTCTRGA	1-AGAAnnTTCTRGA-1693_AAAAGATTCTGGA
SL4.0ch00	2523039	2523050	-	2515388	2522489	7102	Solyc00g500135	HEINZ	AGAAnnTTCTRGA	1-AGAAnnTTCTRGA-1694_TCTCGAAGCTTCT
SL4.0ch00	2525906	2525917	+	2522516	2525728	3213	Solyc00g160170	HEINZ	AGAAnnTTCTRGA	1-AGAAnnTTCTRGA-1699_AGAATTTTCTACT
SL4.0ch00	2525942	2525953	+	2522516	2525728	3213	Solyc00g160170	HEINZ	AGAAnnTTCTRGA	1-AGAAnnTTCTRGA-1700_GGAATTTTCAACA
SL4.0ch00	2526847	2526858	+	2522516	2525728	3213	Solyc00g160170	HEINZ	AGAAnnTTCTRGA	1-AGAAnnTTCTRGA-1701_AGAAAGTTTTGAA
SL4.0ch00	2527620	2527631	-	2522516	2525728	3213	Solyc00g160170	HEINZ	AGAAnnTTCTRGA	1-AGAAnnTTCTRGA-1702_TATAGAAATTTCT
SL4.0ch00	2527913	2527924	-	2522516	2525728	3213	Solyc00g160170	HEINZ	AGAAnnTTCTRGA	1-AGAAnnTTCTRGA-1703_TCTAGATGGTTCT
SL4.0ch00	2529368	2529379	-	2532212	2534642	2431	Solyc00g500136	HEINZ	AGAAnnTTCTRGA	1-AGAAnnTTCTRGA-1704_TCTAGTTCCTTCT
SL4.0ch00	2529842	2529853	-	2532212	2534642	2431	Solyc00g500136	HEINZ	AGAAnnTTCTRGA	1-AGAAnnTTCTRGA-1705_TCTGGAAAGTATT
SL4.0ch00	2539414	2539425	-	2536719	2538923	2205	Solyc00g500138	HEINZ	AGAAnnTTCTRGA	1-AGAAnnTTCTRGA-1711_TCCAGAATAGTCC
SL4.0ch00	2543790	2543801	+	2543950	2544711	762	Solyc00g500141	HEINZ	AGAAnnTTCTRGA	1-AGAAnnTTCTRGA-1712_AGAAGGTTCTACT
SL4.0ch00	2545092	2545103	-	2545227	2545703	477	Solyc00g500142	HEINZ	AGAAnnTTCTRGA	1-AGAAnnTTCTRGA-1713_TTCAGTATCTTCC
SL4.0ch00	2548017	2548028	-	2550432	2550873	442	Solyc00g500144	HEINZ	AGAAnnTTCTRGA	1-AGAAnnTTCTRGA-1714_TCTAGAATATTCA
SL4.0ch00	2549399	2549410	+	2550432	2550873	442	Solyc00g500144	HEINZ	AGAAnnTTCTRGA	1-AGAAnnTTCTRGA-1715_AGAAGGGTCTAGC
SL4.0ch00	2549943	2549954	-	2550432	2550873	442	Solyc00g500144	HEINZ	AGAAnnTTCTRGA	1-AGAAnnTTCTRGA-1716_ACCAGAAAATTTT
SL4.0ch00	2551101	2551112	-	2551285	2552415	1131	Solyc00g500145	HEINZ	AGAAnnTTCTRGA	1-AGAAnnTTCTRGA-1717_GCTAGAGATTTCT
SL4.0ch00	2551237	2551248	+	2551285	2552415	1131	Solyc00g500145	HEINZ	AGAAnnTTCTRGA	1-AGAAnnTTCTRGA-1718_GTACGGTTCTGGA
SL4.0ch00	2567012	2567023	+	2564107	2566997	2891	Solyc00g500147	HEINZ	AGAAnnTTCTRGA	1-AGAAnnTTCTRGA-1731_AGAAGATTATGTA
SL4.0ch00	2567291	2567302	+	2564107	2566997	2891	Solyc00g500147	HEINZ	AGAAnnTTCTRGA	1-AGAAnnTTCTRGA-1732_GAAAGGTTCTATA
SL4.0ch00	2567529	2567540	-	2564107	2566997	2891	Solyc00g500147	HEINZ	AGAAnnTTCTRGA	1-AGAAnnTTCTRGA-1733_TCCAGAAATGTCT
SL4.0ch00	2568820	2568831	-	2567048	2568269	1222	Solyc00g500148	HEINZ	AGAAnnTTCTRGA	1-AGAAnnTTCTRGA-1735_TCCAAATCATTCC
SL4.0ch00	2570478	2570489	+	2568289	2570392	2104	Solyc00g500149	HEINZ	AGAAnnTTCTRGA	1-AGAAnnTTCTRGA-1736_GGAAGATACAGGA
SL4.0ch00	2573394	2573405	+	2574176	2574502	327	Solyc00g500153	HEINZ	AGAAnnTTCTRGA	1-AGAAnnTTCTRGA-1737_AAAAAAATCTAGA
SL4.0ch00	2573401	2573412	-	2574176	2574502	327	Solyc00g500153	HEINZ	AGAAnnTTCTRGA	1-AGAAnnTTCTRGA-1738_TCTAGATACTTAT
SL4.0ch00	2575608	2575619	+	2575750	2576105	356	Solyc00g500154	HEINZ	AGAAnnTTCTRGA	1-AGAAnnTTCTRGA-1740_AGAATTTTTTTGA
SL4.0ch00	2577294	2577305	+	2577574	2577990	417	Solyc00g500156	HEINZ	AGAAnnTTCTRGA	1-AGAAnnTTCTRGA-1741_AAAAATTTCAAGA
SL4.0ch00	2577301	2577312	-	2577574	2577990	417	Solyc00g500156	HEINZ	AGAAnnTTCTRGA	1-AGAAnnTTCTRGA-1742_TCAAGAAACTTAT
SL4.0ch00	2579810	2579821	-	2579259	2579783	525	Solyc00g500158	HEINZ	AGAAnnTTCTRGA	1-AGAAnnTTCTRGA-1744_GCAAGAATATTCT
SL4.0ch00	2580595	2580606	+	2579259	2579783	525	Solyc00g500158	HEINZ	AGAAnnTTCTRGA	1-AGAAnnTTCTRGA-1745_AGAAATTTATAAA
SL4.0ch00	2580898	2580909	+	2579259	2579783	525	Solyc00g500158	HEINZ	AGAAnnTTCTRGA	1-AGAAnnTTCTRGA-1746_AGAAGATACAAGA
SL4.0ch00	2582234	2582245	+	2579259	2579783	525	Solyc00g500158	HEINZ	AGAAnnTTCTRGA	1-AGAAnnTTCTRGA-1747_AAAAAATTATAGA
SL4.0ch00	2582718	2582729	+	2579259	2579783	525	Solyc00g500158	HEINZ	AGAAnnTTCTRGA	1-AGAAnnTTCTRGA-1748_AAAAAGTACTAGA
SL4.0ch00	2720784	2720795	-	2715948	2719757	3810	Solyc00g500159	HEINZ	AGAAnnTTCTRGA	1-AGAAnnTTCTRGA-1772_TCAATAACATTCC
SL4.0ch00	2721041	2721052	-	2715948	2719757	3810	Solyc00g500159	HEINZ	AGAAnnTTCTRGA	1-AGAAnnTTCTRGA-1773_TCCAGAAAACTTT
SL4.0ch00	2721351	2721362	+	2715948	2719757	3810	Solyc00g500159	HEINZ	AGAAnnTTCTRGA	1-AGAAnnTTCTRGA-1774_GGAAATTTTTAAA
SL4.0ch00	2722561	2722572	-	2715948	2719757	3810	Solyc00g500159	HEINZ	AGAAnnTTCTRGA	1-AGAAnnTTCTRGA-1775_TTTGGATAATTCT
SL4.0ch00	2888007	2888018	+	2855295	2887184	31890	Solyc00g500161	HEINZ	AGAAnnTTCTRGA	1-AGAAnnTTCTRGA-1890_TGAAAGTGCTAGA
SL4.0ch00	2927437	2927448	+	2927631	2929188	1558	Solyc00g160360	HEINZ	AGAAnnTTCTRGA	1-AGAAnnTTCTRGA-1896_CGAAGATTCTGCC
SL4.0ch00	2964962	2964973	+	2948141	2962600	14460	Solyc00g500164	HEINZ	AGAAnnTTCTRGA	1-AGAAnnTTCTRGA-1928_TGGATTTTCTAGA
SL4.0ch00	2965092	2965103	-	2948141	2962600	14460	Solyc00g500164	HEINZ	AGAAnnTTCTRGA	1-AGAAnnTTCTRGA-1929_TTTTGAAATTTCC
SL4.0ch00	2978721	2978732	-	2977069	2977764	696	Solyc00g500165	HEINZ	AGAAnnTTCTRGA	1-AGAAnnTTCTRGA-1930_TCCGGAGAGTTCG
SL4.0ch00	2979691	2979702	+	2977069	2977764	696	Solyc00g500165	HEINZ	AGAAnnTTCTRGA	1-AGAAnnTTCTRGA-1931_AGAAGCTTCAAGC
SL4.0ch00	2980112	2980123	-	2977069	2977764	696	Solyc00g500165	HEINZ	AGAAnnTTCTRGA	1-AGAAnnTTCTRGA-1932_TTCAGGATGTTCT
SL4.0ch00	3016525	3016536	+	3013752	3014108	357	Solyc00g230080	HEINZ	AGAAnnTTCTRGA	1-AGAAnnTTCTRGA-1955_AGAATATTCCAAA
SL4.0ch00	3030745	3030756	+	3024713	3028149	3437	Solyc00g069880	HEINZ	AGAAnnTTCTRGA	1-AGAAnnTTCTRGA-1965_GGATCATTCCTGA
SL4.0ch00	3031084	3031095	+	3024713	3028149	3437	Solyc00g069880	HEINZ	AGAAnnTTCTRGA	1-AGAAnnTTCTRGA-1966_ATATCATTCTGGA
SL4.0ch00	3035640	3035651	+	3033769	3034608	840	Solyc00g500168	HEINZ	AGAAnnTTCTRGA	1-AGAAnnTTCTRGA-1969_AGAAAGTTTTAAA
SL4.0ch00	3042451	3042462	-	3045077	3045313	237	Solyc00g013100	HEINZ	AGAAnnTTCTRGA	1-AGAAnnTTCTRGA-1974_TATAGTATATTCT
SL4.0ch00	3048156	3048167	+	3045980	3046246	267	Solyc00g013110	HEINZ	AGAAnnTTCTRGA	1-AGAAnnTTCTRGA-1975_AGAGGTTTCTGGA
SL4.0ch00	3055328	3055339	-	3054457	3055101	645	Solyc00g125990	HEINZ	AGAAnnTTCTRGA	1-AGAAnnTTCTRGA-1978_TCCAAAAAGGTCC
SL4.0ch00	3056346	3056357	-	3055480	3055683	204	Solyc00g125980	HEINZ	AGAAnnTTCTRGA	1-AGAAnnTTCTRGA-1980_GATAGAAAGATCT
SL4.0ch00	3066086	3066097	-	3063538	3065389	1852	Solyc00g500169	HEINZ	AGAAnnTTCTRGA	1-AGAAnnTTCTRGA-1985_TCCAGTATGTCCC
SL4.0ch00	3072343	3072354	-	3072485	3073139	655	Solyc00g160180	HEINZ	AGAAnnTTCTRGA	1-AGAAnnTTCTRGA-1988_TCCAAAAGCTTCC
SL4.0ch00	3075047	3075058	+	3073664	3074179	516	Solyc00g500171	HEINZ	AGAAnnTTCTRGA	1-AGAAnnTTCTRGA-1989_GGAATTATCTGAA
SL4.0ch00	3076542	3076553	-	3075612	3076169	558	Solyc00g500172	HEINZ	AGAAnnTTCTRGA	1-AGAAnnTTCTRGA-1990_GCCAGAACTATCT
SL4.0ch00	3086449	3086460	-	3085457	3086151	695	Solyc00g500173	HEINZ	AGAAnnTTCTRGA	1-AGAAnnTTCTRGA-1999_ACCAAAAAGTTCG
SL4.0ch00	3086781	3086792	+	3085457	3086151	695	Solyc00g500173	HEINZ	AGAAnnTTCTRGA	1-AGAAnnTTCTRGA-2000_AGAAGTTTCCAAT
SL4.0ch00	3091880	3091891	+	3094526	3095323	798	Solyc00g019730	HEINZ	AGAAnnTTCTRGA	1-AGAAnnTTCTRGA-2002_AGAATATTCTGGT
SL4.0ch00	3091980	3091991	-	3094526	3095323	798	Solyc00g019730	HEINZ	AGAAnnTTCTRGA	1-AGAAnnTTCTRGA-2003_TATGGAACTTTCT
SL4.0ch00	3092333	3092344	-	3094526	3095323	798	Solyc00g019730	HEINZ	AGAAnnTTCTRGA	1-AGAAnnTTCTRGA-2004_ATTGGAAACTTCT
SL4.0ch00	3094015	3094026	+	3094526	3095323	798	Solyc00g019730	HEINZ	AGAAnnTTCTRGA	1-AGAAnnTTCTRGA-2005_GAAAGGTTCTCGA
SL4.0ch00	3313905	3313916	-	3312181	3313737	1557	Solyc00g500176	HEINZ	AGAAnnTTCTRGA	1-AGAAnnTTCTRGA-2095_CCAAGAACATTCC
SL4.0ch00	3314602	3314613	+	3312181	3313737	1557	Solyc00g500176	HEINZ	AGAAnnTTCTRGA	1-AGAAnnTTCTRGA-2096_AGAATTGTCTAAA
SL4.0ch00	3315316	3315327	+	3312181	3313737	1557	Solyc00g500176	HEINZ	AGAAnnTTCTRGA	1-AGAAnnTTCTRGA-2097_AGTACTGTCTAGA
SL4.0ch00	3316395	3316406	+	3312181	3313737	1557	Solyc00g500176	HEINZ	AGAAnnTTCTRGA	1-AGAAnnTTCTRGA-2098_ATAATATTTTGGA
SL4.0ch00	3617871	3617882	+	3538808	3617506	78699	Solyc00g500179	HEINZ	AGAAnnTTCTRGA	1-AGAAnnTTCTRGA-2183_AGAAGGATCAAGA
SL4.0ch00	3618097	3618108	+	3538808	3617506	78699	Solyc00g500179	HEINZ	AGAAnnTTCTRGA	1-AGAAnnTTCTRGA-2184_GGAACTTATTAGA
SL4.0ch00	3618130	3618141	+	3538808	3617506	78699	Solyc00g500179	HEINZ	AGAAnnTTCTRGA	1-AGAAnnTTCTRGA-2185_ACAACTTTCAGGA
SL4.0ch00	3618552	3618563	+	3538808	3617506	78699	Solyc00g500179	HEINZ	AGAAnnTTCTRGA	1-AGAAnnTTCTRGA-2186_ATAACATTCTGGA
SL4.0ch00	3619227	3619238	-	3538808	3617506	78699	Solyc00g500179	HEINZ	AGAAnnTTCTRGA	1-AGAAnnTTCTRGA-2187_TGTAAAATGTTCT
SL4.0ch00	3648795	3648806	+	3651567	3665215	13649	Solyc00g500180	HEINZ	AGAAnnTTCTRGA	1-AGAAnnTTCTRGA-2216_GGAAGTGTCTTGA
SL4.0ch00	3649166	3649177	-	3651567	3665215	13649	Solyc00g500180	HEINZ	AGAAnnTTCTRGA	1-AGAAnnTTCTRGA-2217_TCCACAACATTTT
SL4.0ch00	3649881	3649892	+	3651567	3665215	13649	Solyc00g500180	HEINZ	AGAAnnTTCTRGA	1-AGAAnnTTCTRGA-2218_GGATGGTGCTAGA
SL4.0ch00	3679152	3679163	-	3676208	3678267	2060	Solyc00g500181	HEINZ	AGAAnnTTCTRGA	1-AGAAnnTTCTRGA-2230_ATTGGAAAATTCC
SL4.0ch00	3679350	3679361	-	3676208	3678267	2060	Solyc00g500181	HEINZ	AGAAnnTTCTRGA	1-AGAAnnTTCTRGA-2231_TCCCGAACAATCT
SL4.0ch00	3679883	3679894	+	3676208	3678267	2060	Solyc00g500181	HEINZ	AGAAnnTTCTRGA	1-AGAAnnTTCTRGA-2232_AGAACAATCCGAA
SL4.0ch00	3680920	3680931	-	3676208	3678267	2060	Solyc00g500181	HEINZ	AGAAnnTTCTRGA	1-AGAAnnTTCTRGA-2233_TCGAGAGCATTCC
SL4.0ch00	3684686	3684697	+	3687292	3687827	536	Solyc00g160410	HEINZ	AGAAnnTTCTRGA	1-AGAAnnTTCTRGA-2236_TGAAGTTTATAGC
SL4.0ch00	3685686	3685697	-	3687292	3687827	536	Solyc00g160410	HEINZ	AGAAnnTTCTRGA	1-AGAAnnTTCTRGA-2237_TCTATACCCTTCT
SL4.0ch00	3686771	3686782	+	3687292	3687827	536	Solyc00g160410	HEINZ	AGAAnnTTCTRGA	1-AGAAnnTTCTRGA-2238_GGAAGGATCAAGA
SL4.0ch00	3686778	3686789	-	3687292	3687827	536	Solyc00g160410	HEINZ	AGAAnnTTCTRGA	1-AGAAnnTTCTRGA-2239_TCAAGAATGTTAT
SL4.0ch00	3693154	3693165	+	3689594	3691494	1901	Solyc00g160400	HEINZ	AGAAnnTTCTRGA	1-AGAAnnTTCTRGA-2242_GGAATGTTCCTGA
SL4.0ch00	3695647	3695658	+	3692134	3694833	2700	Solyc00g023590	HEINZ	AGAAnnTTCTRGA	1-AGAAnnTTCTRGA-2243_CGGAGATTCCAGA
SL4.0ch00	3700527	3700538	-	3701542	3701851	310	Solyc00g014860	HEINZ	AGAAnnTTCTRGA	1-AGAAnnTTCTRGA-2246_TCTAAAAAATTCT
SL4.0ch00	3701274	3701285	+	3701542	3701851	310	Solyc00g014860	HEINZ	AGAAnnTTCTRGA	1-AGAAnnTTCTRGA-2247_GGATGGTTCTAAA
SL4.0ch00	3702304	3702315	-	3702464	3702775	312	Solyc00g014850	HEINZ	AGAAnnTTCTRGA	1-AGAAnnTTCTRGA-2248_ACTAGAAATATCT
SL4.0ch00	3703809	3703820	+	3704165	3706096	1932	Solyc00g500183	HEINZ	AGAAnnTTCTRGA	1-AGAAnnTTCTRGA-2249_AGAACATTGTGAA
SL4.0ch00	3703844	3703855	+	3704165	3706096	1932	Solyc00g500183	HEINZ	AGAAnnTTCTRGA	1-AGAAnnTTCTRGA-2250_TGCACTTTCCGGA
SL4.0ch00	3705983	3705994	+	3706763	3707940	1178	Solyc00g500184	HEINZ	AGAAnnTTCTRGA	1-AGAAnnTTCTRGA-2253_GGTATGTTATAGA
SL4.0ch00	3706287	3706298	-	3706763	3707940	1178	Solyc00g500184	HEINZ	AGAAnnTTCTRGA	1-AGAAnnTTCTRGA-2254_TCCAGAGCGTTGC
SL4.0ch00	3712378	3712389	-	3713896	3714060	165	Solyc00g014810	HEINZ	AGAAnnTTCTRGA	1-AGAAnnTTCTRGA-2257_TCAAGATTGTTCT
SL4.0ch00	3719414	3719425	-	3716363	3718878	2516	Solyc00g014790	HEINZ	AGAAnnTTCTRGA	1-AGAAnnTTCTRGA-2261_TCCAGAAAGATTT
SL4.0ch00	3719616	3719627	-	3716363	3718878	2516	Solyc00g014790	HEINZ	AGAAnnTTCTRGA	1-AGAAnnTTCTRGA-2262_GCTGGAAAGTACC
SL4.0ch00	3719919	3719930	+	3716363	3718878	2516	Solyc00g014790	HEINZ	AGAAnnTTCTRGA	1-AGAAnnTTCTRGA-2263_AGAATTTTTTTGA
SL4.0ch00	3720700	3720711	+	3716363	3718878	2516	Solyc00g014790	HEINZ	AGAAnnTTCTRGA	1-AGAAnnTTCTRGA-2264_AGAATTTTCGAAA
SL4.0ch00	3732514	3732525	+	3735479	3736452	974	Solyc00g023700	HEINZ	AGAAnnTTCTRGA	1-AGAAnnTTCTRGA-2268_AGAACTATCTGAC
SL4.0ch00	3733866	3733877	-	3735479	3736452	974	Solyc00g023700	HEINZ	AGAAnnTTCTRGA	1-AGAAnnTTCTRGA-2269_TCCAAAACATTCC
SL4.0ch00	3734049	3734060	-	3735479	3736452	974	Solyc00g023700	HEINZ	AGAAnnTTCTRGA	1-AGAAnnTTCTRGA-2270_TCTGGAATATTCC
SL4.0ch00	3734349	3734360	+	3735479	3736452	974	Solyc00g023700	HEINZ	AGAAnnTTCTRGA	1-AGAAnnTTCTRGA-2271_TGAAGGTTCTATC
SL4.0ch00	3734375	3734386	-	3735479	3736452	974	Solyc00g023700	HEINZ	AGAAnnTTCTRGA	1-AGAAnnTTCTRGA-2272_GATGGAACTTTCG
SL4.0ch00	3735179	3735190	-	3735479	3736452	974	Solyc00g023700	HEINZ	AGAAnnTTCTRGA	1-AGAAnnTTCTRGA-2273_TCAAGAAAGATCT
SL4.0ch00	3738258	3738269	-	3737340	3738041	702	Solyc00g023710	HEINZ	AGAAnnTTCTRGA	1-AGAAnnTTCTRGA-2275_TCCGGAATTTTTT
SL4.0ch00	3739084	3739095	-	3737340	3738041	702	Solyc00g023710	HEINZ	AGAAnnTTCTRGA	1-AGAAnnTTCTRGA-2276_ACCGGAACCTTCA
SL4.0ch00	3747199	3747210	+	3745513	3747009	1497	Solyc00g500186	HEINZ	AGAAnnTTCTRGA	1-AGAAnnTTCTRGA-2282_CGAACTTTATTGA
SL4.0ch00	3747300	3747311	-	3745513	3747009	1497	Solyc00g500186	HEINZ	AGAAnnTTCTRGA	1-AGAAnnTTCTRGA-2283_TCTGGAGTTTTCC
SL4.0ch00	3753522	3753533	-	3749487	3751765	2279	Solyc00g500187	HEINZ	AGAAnnTTCTRGA	1-AGAAnnTTCTRGA-2285_TCCAAAAGCTTCC
SL4.0ch00	3756226	3756237	+	3754843	3755358	516	Solyc00g500188	HEINZ	AGAAnnTTCTRGA	1-AGAAnnTTCTRGA-2286_GGAATTATCTGAA
SL4.0ch00	3757721	3757732	-	3757757	3761573	3817	Solyc00g160390	HEINZ	AGAAnnTTCTRGA	1-AGAAnnTTCTRGA-2287_GCCAGAACTATCT
SL4.0ch00	3761694	3761705	-	3764643	3765962	1320	Solyc00g021660	HEINZ	AGAAnnTTCTRGA	1-AGAAnnTTCTRGA-2290_ACTAGAGCATTCC
SL4.0ch00	3764539	3764550	+	3764643	3765962	1320	Solyc00g021660	HEINZ	AGAAnnTTCTRGA	1-AGAAnnTTCTRGA-2291_AGAAGGTTTTTGC
SL4.0ch00	3767180	3767191	-	3767429	3770395	2967	Solyc00g500190	HEINZ	AGAAnnTTCTRGA	1-AGAAnnTTCTRGA-2293_TGTAGTATGTTCC
SL4.0ch00	3769274	3769285	-	3770157	3775019	4863	Solyc00g500191	HEINZ	AGAAnnTTCTRGA	1-AGAAnnTTCTRGA-2294_TATGGAAAGTTCA
SL4.0ch00	3769305	3769316	-	3770157	3775019	4863	Solyc00g500191	HEINZ	AGAAnnTTCTRGA	1-AGAAnnTTCTRGA-2295_TCCAGAAATTGCA
SL4.0ch00	3769652	3769663	-	3770157	3775019	4863	Solyc00g500191	HEINZ	AGAAnnTTCTRGA	1-AGAAnnTTCTRGA-2296_TCTGGAACAATCA
SL4.0ch00	3769733	3769744	-	3770157	3775019	4863	Solyc00g500191	HEINZ	AGAAnnTTCTRGA	1-AGAAnnTTCTRGA-2297_TCCTGAATAATCT
SL4.0ch00	3773424	3773435	+	3775348	3776977	1630	Solyc00g500192	HEINZ	AGAAnnTTCTRGA	1-AGAAnnTTCTRGA-2307_AAAATGTTATGGA
SL4.0ch00	3773618	3773629	+	3775348	3776977	1630	Solyc00g500192	HEINZ	AGAAnnTTCTRGA	1-AGAAnnTTCTRGA-2308_GCAATATTCTAGA
SL4.0ch00	3773826	3773837	-	3775348	3776977	1630	Solyc00g500192	HEINZ	AGAAnnTTCTRGA	1-AGAAnnTTCTRGA-2309_TCCAGAAAAAACT
SL4.0ch00	3773838	3773849	-	3775348	3776977	1630	Solyc00g500192	HEINZ	AGAAnnTTCTRGA	1-AGAAnnTTCTRGA-2310_TCAAAAAAATTCG
SL4.0ch00	3773848	3773859	-	3775348	3776977	1630	Solyc00g500192	HEINZ	AGAAnnTTCTRGA	1-AGAAnnTTCTRGA-2311_TCGAAAAAATTCT
SL4.0ch00	3773913	3773924	-	3775348	3776977	1630	Solyc00g500192	HEINZ	AGAAnnTTCTRGA	1-AGAAnnTTCTRGA-2312_TCTGGAATTTTGG
SL4.0ch00	3774331	3774342	+	3775348	3776977	1630	Solyc00g500192	HEINZ	AGAAnnTTCTRGA	1-AGAAnnTTCTRGA-2313_AGAATGTTCGAAA
SL4.0ch00	3775165	3775176	-	3775348	3776977	1630	Solyc00g500192	HEINZ	AGAAnnTTCTRGA	1-AGAAnnTTCTRGA-2314_AACAGAATCTTCT
SL4.0ch00	3776848	3776859	-	3776979	3779203	2225	Solyc00g500193	HEINZ	AGAAnnTTCTRGA	1-AGAAnnTTCTRGA-2317_GATGGAAAATTCG
SL4.0ch00	3779438	3779449	+	3781588	3783372	1785	Solyc00g160420	HEINZ	AGAAnnTTCTRGA	1-AGAAnnTTCTRGA-2321_GGAACGTTTCCGA
SL4.0ch00	3781479	3781490	-	3781588	3783372	1785	Solyc00g160420	HEINZ	AGAAnnTTCTRGA	1-AGAAnnTTCTRGA-2322_TTTAGAACATTCA
SL4.0ch00	3785231	3785242	+	3783896	3784749	854	Solyc00g500194	HEINZ	AGAAnnTTCTRGA	1-AGAAnnTTCTRGA-2328_AGAAAGTTCGAGA
SL4.0ch00	3785338	3785349	-	3783896	3784749	854	Solyc00g500194	HEINZ	AGAAnnTTCTRGA	1-AGAAnnTTCTRGA-2329_TATAGAATTTTAT
SL4.0ch00	3785480	3785491	-	3783896	3784749	854	Solyc00g500194	HEINZ	AGAAnnTTCTRGA	1-AGAAnnTTCTRGA-2330_TCTATTATTTTCT
SL4.0ch00	3806622	3806633	-	3803813	3805094	1282	Solyc00g500197	HEINZ	AGAAnnTTCTRGA	1-AGAAnnTTCTRGA-2346_TATGGAACATTTT
SL4.0ch00	3807950	3807961	-	3803813	3805094	1282	Solyc00g500197	HEINZ	AGAAnnTTCTRGA	1-AGAAnnTTCTRGA-2347_TCCAGAAGTTTTC
SL4.0ch00	3816202	3816213	+	3814973	3816034	1062	Solyc00g500200	HEINZ	AGAAnnTTCTRGA	1-AGAAnnTTCTRGA-2356_GGAAAAATCCGGA
SL4.0ch00	3816758	3816769	+	3814973	3816034	1062	Solyc00g500200	HEINZ	AGAAnnTTCTRGA	1-AGAAnnTTCTRGA-2357_CTAAAGTTCTAGC
SL4.0ch00	3817023	3817034	+	3814973	3816034	1062	Solyc00g500200	HEINZ	AGAAnnTTCTRGA	1-AGAAnnTTCTRGA-2358_TGAATTTTCTAAC
SL4.0ch00	3818661	3818672	-	3816560	3818089	1530	Solyc00g500201	HEINZ	AGAAnnTTCTRGA	1-AGAAnnTTCTRGA-2361_TTCAGAACTTTCC
SL4.0ch00	3818880	3818891	+	3816560	3818089	1530	Solyc00g500201	HEINZ	AGAAnnTTCTRGA	1-AGAAnnTTCTRGA-2362_AGAAATAACTAGA
SL4.0ch00	3820497	3820508	-	3822020	3822677	658	Solyc00g500202	HEINZ	AGAAnnTTCTRGA	1-AGAAnnTTCTRGA-2363_ACCATAACATTCC
SL4.0ch00	3820593	3820604	+	3822020	3822677	658	Solyc00g500202	HEINZ	AGAAnnTTCTRGA	1-AGAAnnTTCTRGA-2364_AGTATTTTCTATA
SL4.0ch00	3820903	3820914	-	3822020	3822677	658	Solyc00g500202	HEINZ	AGAAnnTTCTRGA	1-AGAAnnTTCTRGA-2365_TTTCGAAAGTTCC
SL4.0ch00	3826919	3826930	-	3824657	3826180	1524	Solyc00g500203	HEINZ	AGAAnnTTCTRGA	1-AGAAnnTTCTRGA-2370_TCCAAAAAGTTCT
SL4.0ch00	3828245	3828256	+	3824657	3826180	1524	Solyc00g500203	HEINZ	AGAAnnTTCTRGA	1-AGAAnnTTCTRGA-2371_ATAAGATTCTTGA
SL4.0ch00	3831058	3831069	-	3829278	3830968	1691	Solyc00g500204	HEINZ	AGAAnnTTCTRGA	1-AGAAnnTTCTRGA-2376_GATGGAACCTTCT
SL4.0ch00	3831239	3831250	+	3829278	3830968	1691	Solyc00g500204	HEINZ	AGAAnnTTCTRGA	1-AGAAnnTTCTRGA-2377_GGAATTTTTTTGA
SL4.0ch00	3831480	3831491	+	3829278	3830968	1691	Solyc00g500204	HEINZ	AGAAnnTTCTRGA	1-AGAAnnTTCTRGA-2378_AGCAGTTTCTTGA
SL4.0ch00	3831612	3831623	-	3829278	3830968	1691	Solyc00g500204	HEINZ	AGAAnnTTCTRGA	1-AGAAnnTTCTRGA-2379_TCCAATAAGTTCT
SL4.0ch00	3838419	3838430	+	3831194	3838295	7102	Solyc00g500205	HEINZ	AGAAnnTTCTRGA	1-AGAAnnTTCTRGA-2383_AAAAGATTCTGGA
SL4.0ch00	3838845	3838856	-	3831194	3838295	7102	Solyc00g500205	HEINZ	AGAAnnTTCTRGA	1-AGAAnnTTCTRGA-2384_TCTCGAAGCTTCT
SL4.0ch00	3841712	3841723	+	3838322	3841534	3213	Solyc00g160190	HEINZ	AGAAnnTTCTRGA	1-AGAAnnTTCTRGA-2389_AGAATTTTCTACT
SL4.0ch00	3841748	3841759	+	3838322	3841534	3213	Solyc00g160190	HEINZ	AGAAnnTTCTRGA	1-AGAAnnTTCTRGA-2390_GGAATTTTCAACA
SL4.0ch00	3842653	3842664	+	3838322	3841534	3213	Solyc00g160190	HEINZ	AGAAnnTTCTRGA	1-AGAAnnTTCTRGA-2391_AGAAAGTTTTGAA
SL4.0ch00	3843426	3843437	-	3838322	3841534	3213	Solyc00g160190	HEINZ	AGAAnnTTCTRGA	1-AGAAnnTTCTRGA-2392_TATAGAAATTTCT
SL4.0ch00	3843719	3843730	-	3838322	3841534	3213	Solyc00g160190	HEINZ	AGAAnnTTCTRGA	1-AGAAnnTTCTRGA-2393_TCTAGATGGTTCT
SL4.0ch00	3845174	3845185	-	3848018	3850448	2431	Solyc00g500206	HEINZ	AGAAnnTTCTRGA	1-AGAAnnTTCTRGA-2394_TCTAGTTCCTTCT
SL4.0ch00	3845648	3845659	-	3848018	3850448	2431	Solyc00g500206	HEINZ	AGAAnnTTCTRGA	1-AGAAnnTTCTRGA-2395_TCTGGAAAGTATT
SL4.0ch00	3855219	3855230	-	3852524	3854728	2205	Solyc00g500208	HEINZ	AGAAnnTTCTRGA	1-AGAAnnTTCTRGA-2401_TCCAGAATAGTCC
SL4.0ch00	3857086	3857097	+	3854754	3857006	2253	Solyc00g500209	HEINZ	AGAAnnTTCTRGA	1-AGAAnnTTCTRGA-2403_AGATATTTCTATA
SL4.0ch00	3857710	3857721	+	3854754	3857006	2253	Solyc00g500209	HEINZ	AGAAnnTTCTRGA	1-AGAAnnTTCTRGA-2404_ATAAAATACTAGA
SL4.0ch00	3858933	3858944	-	3857765	3858895	1131	Solyc00g500210	HEINZ	AGAAnnTTCTRGA	1-AGAAnnTTCTRGA-2407_TCCAGAACCGTAC
SL4.0ch00	3859069	3859080	+	3857765	3858895	1131	Solyc00g500210	HEINZ	AGAAnnTTCTRGA	1-AGAAnnTTCTRGA-2408_AGAAATCTCTAGC
SL4.0ch00	3860230	3860241	+	3859307	3859750	444	Solyc00g500211	HEINZ	AGAAnnTTCTRGA	1-AGAAnnTTCTRGA-2409_AAAATTTTCTGGT
SL4.0ch00	3860774	3860785	-	3859307	3859750	444	Solyc00g500211	HEINZ	AGAAnnTTCTRGA	1-AGAAnnTTCTRGA-2410_GCTAGACCCTTCT
SL4.0ch00	3862161	3862172	+	3859307	3859750	444	Solyc00g500211	HEINZ	AGAAnnTTCTRGA	1-AGAAnnTTCTRGA-2411_TGAATATTCTAGA
SL4.0ch00	3866874	3866885	-	3869025	3869646	622	Solyc00g500213	HEINZ	AGAAnnTTCTRGA	1-AGAAnnTTCTRGA-2413_TCCGAAACATTCA
SL4.0ch00	3880063	3880074	-	3881527	3881823	297	Solyc00g322630	HEINZ	AGAAnnTTCTRGA	1-AGAAnnTTCTRGA-2423_TATGTAACATTCT
SL4.0ch00	3888217	3888228	-	3888284	3892889	4606	Solyc00g500215	HEINZ	AGAAnnTTCTRGA	1-AGAAnnTTCTRGA-2426_TCCATAACATTCA
SL4.0ch00	3902861	3902872	-	3903221	3906030	2810	Solyc00g500216	HEINZ	AGAAnnTTCTRGA	1-AGAAnnTTCTRGA-2441_TCCAGAAATCTCA
SL4.0ch00	3903000	3903011	+	3903221	3906030	2810	Solyc00g500216	HEINZ	AGAAnnTTCTRGA	1-AGAAnnTTCTRGA-2442_TGAAGTTTCTATA
SL4.0ch00	3903088	3903099	+	3903221	3906030	2810	Solyc00g500216	HEINZ	AGAAnnTTCTRGA	1-AGAAnnTTCTRGA-2443_AGAAGATTTTAGT
SL4.0ch00	3928759	3928770	-	3928777	3931680	2904	Solyc00g500218	HEINZ	AGAAnnTTCTRGA	1-AGAAnnTTCTRGA-2477_TCTAGATTCATCT
SL4.0ch00	3939137	3939148	-	3940658	3940954	297	Solyc00g266110	HEINZ	AGAAnnTTCTRGA	1-AGAAnnTTCTRGA-2487_TATGTAACATTCT
SL4.0ch00	3939173	3939184	-	3940658	3940954	297	Solyc00g266110	HEINZ	AGAAnnTTCTRGA	1-AGAAnnTTCTRGA-2488_TCTTGAACCTTTG
SL4.0ch00	3962258	3962269	+	3964601	3965757	1157	Solyc00g500219	HEINZ	AGAAnnTTCTRGA	1-AGAAnnTTCTRGA-2507_AGATCATTCTTGA
SL4.0ch00	3963169	3963180	+	3964601	3965757	1157	Solyc00g500219	HEINZ	AGAAnnTTCTRGA	1-AGAAnnTTCTRGA-2508_AGAATGTACTTGA
SL4.0ch00	3998333	3998344	-	4000231	4005112	4882	Solyc00g500220	HEINZ	AGAAnnTTCTRGA	1-AGAAnnTTCTRGA-2551_TCTGGAATGTACT
SL4.0ch00	3999866	3999877	+	4000231	4005112	4882	Solyc00g500220	HEINZ	AGAAnnTTCTRGA	1-AGAAnnTTCTRGA-2552_AGATCATTCTTGA
SL4.0ch00	4004105	4004116	+	4006415	4008105	1691	Solyc00g500222	HEINZ	AGAAnnTTCTRGA	1-AGAAnnTTCTRGA-2556_AGATCATTCTTGA
SL4.0ch00	4005055	4005066	+	4006415	4008105	1691	Solyc00g500222	HEINZ	AGAAnnTTCTRGA	1-AGAAnnTTCTRGA-2557_AGAATGTTCTTAA
SL4.0ch00	4013723	4013734	+	4015453	4018587	3135	Solyc03g042528	HEINZ	AGAAnnTTCTRGA	1-AGAAnnTTCTRGA-2563_AGATCATTCTTGA
SL4.0ch00	4014540	4014551	+	4015453	4018587	3135	Solyc03g042528	HEINZ	AGAAnnTTCTRGA	1-AGAAnnTTCTRGA-2564_AGAATAATCTGTA
SL4.0ch00	4014977	4014988	-	4015453	4018587	3135	Solyc03g042528	HEINZ	AGAAnnTTCTRGA	1-AGAAnnTTCTRGA-2565_ACTAGACCATTCT
SL4.0ch00	4046206	4046217	+	4048830	4052012	3183	Solyc03g042550	HEINZ	AGAAnnTTCTRGA	1-AGAAnnTTCTRGA-2595_GGAAGATGCTAGC
SL4.0ch00	4046834	4046845	-	4048830	4052012	3183	Solyc03g042550	HEINZ	AGAAnnTTCTRGA	1-AGAAnnTTCTRGA-2596_TCTTGATCCTTCC
SL4.0ch00	4047044	4047055	-	4048830	4052012	3183	Solyc03g042550	HEINZ	AGAAnnTTCTRGA	1-AGAAnnTTCTRGA-2597_TCTATTACATTCT
SL4.0ch00	4047907	4047918	+	4048830	4052012	3183	Solyc03g042550	HEINZ	AGAAnnTTCTRGA	1-AGAAnnTTCTRGA-2598_AGAATAATCTGTA
SL4.0ch00	4048345	4048356	-	4048830	4052012	3183	Solyc03g042550	HEINZ	AGAAnnTTCTRGA	1-AGAAnnTTCTRGA-2599_ACTAGACCATTCT
SL4.0ch00	4251165	4251176	-	4253737	4255610	1874	Solyc00g160680	HEINZ	AGAAnnTTCTRGA	1-AGAAnnTTCTRGA-2781_GCTGTAATATTCC
SL4.0ch00	4251317	4251328	+	4253737	4255610	1874	Solyc00g160680	HEINZ	AGAAnnTTCTRGA	1-AGAAnnTTCTRGA-2782_ATAATATTCTGAA
SL4.0ch00	4251559	4251570	+	4253737	4255610	1874	Solyc00g160680	HEINZ	AGAAnnTTCTRGA	1-AGAAnnTTCTRGA-2783_ATAAAATTCTTGA
SL4.0ch00	4253498	4253509	+	4253737	4255610	1874	Solyc00g160680	HEINZ	AGAAnnTTCTRGA	1-AGAAnnTTCTRGA-2784_AGGATATTCAAGA
SL4.0ch00	4253505	4253516	-	4253737	4255610	1874	Solyc00g160680	HEINZ	AGAAnnTTCTRGA	1-AGAAnnTTCTRGA-2785_TCAAGAGCTTTCC
SL4.0ch00	4288638	4288649	+	4289729	4290647	919	Solyc00g160450	HEINZ	AGAAnnTTCTRGA	1-AGAAnnTTCTRGA-2818_AGAACCTACTAGC
SL4.0ch00	4289304	4289315	+	4289729	4290647	919	Solyc00g160450	HEINZ	AGAAnnTTCTRGA	1-AGAAnnTTCTRGA-2819_AGAAGATTCAAAA
SL4.0ch00	4290450	4290461	+	4290652	4291985	1334	Solyc00g160430	HEINZ	AGAAnnTTCTRGA	1-AGAAnnTTCTRGA-2820_AAAAGTTTTTAGA
SL4.0ch00	4292678	4292689	+	4294034	4294903	870	Solyc00g198360	HEINZ	AGAAnnTTCTRGA	1-AGAAnnTTCTRGA-2824_GGAATATTAAGGA
SL4.0ch00	4292920	4292931	-	4294034	4294903	870	Solyc00g198360	HEINZ	AGAAnnTTCTRGA	1-AGAAnnTTCTRGA-2825_TCTTGAATGTGCT
SL4.0ch00	4293473	4293484	+	4294034	4294903	870	Solyc00g198360	HEINZ	AGAAnnTTCTRGA	1-AGAAnnTTCTRGA-2826_AAAAGTTTTTAGA
SL4.0ch00	4423415	4423426	+	4418688	4420952	2265	Solyc00g500224	HEINZ	AGAAnnTTCTRGA	1-AGAAnnTTCTRGA-2935_AGAATTTTACGAA
SL4.0ch00	4446925	4446936	-	4445278	4445511	234	Solyc00g047200	HEINZ	AGAAnnTTCTRGA	1-AGAAnnTTCTRGA-2950_TCTGAAAACTTTT
SL4.0ch00	4458745	4458756	-	4459695	4460156	462	Solyc00g160040	HEINZ	AGAAnnTTCTRGA	1-AGAAnnTTCTRGA-2956_GCTTGAACCTTCT
SL4.0ch00	4465550	4465561	+	4463995	4464591	597	Solyc00g500225	HEINZ	AGAAnnTTCTRGA	1-AGAAnnTTCTRGA-2961_AGAAGGGTATAGA
SL4.0ch00	4468273	4468284	+	4465449	4467796	2348	Solyc00g500226	HEINZ	AGAAnnTTCTRGA	1-AGAAnnTTCTRGA-2963_AGAACAGTCTGGT
SL4.0ch00	4469227	4469238	+	4465449	4467796	2348	Solyc00g500226	HEINZ	AGAAnnTTCTRGA	1-AGAAnnTTCTRGA-2964_AGAAAGTTATAGT
SL4.0ch00	4470316	4470327	+	4465449	4467796	2348	Solyc00g500226	HEINZ	AGAAnnTTCTRGA	1-AGAAnnTTCTRGA-2965_GGAATGCTCTCGA
SL4.0ch00	4471353	4471364	-	4472979	4475038	2060	Solyc00g500227	HEINZ	AGAAnnTTCTRGA	1-AGAAnnTTCTRGA-2966_TTCGGATTGTTCT
SL4.0ch00	4471886	4471897	+	4472979	4475038	2060	Solyc00g500227	HEINZ	AGAAnnTTCTRGA	1-AGAAnnTTCTRGA-2967_AGATTGTTCGGGA
SL4.0ch00	4472084	4472095	+	4472979	4475038	2060	Solyc00g500227	HEINZ	AGAAnnTTCTRGA	1-AGAAnnTTCTRGA-2968_GGAATTTTCCAAT
SL4.0ch00	4485720	4485731	-	4488679	4492426	3748	Solyc00g500228	HEINZ	AGAAnnTTCTRGA	1-AGAAnnTTCTRGA-2979_TCCGGAAGCTTCC
SL4.0ch00	4487740	4487751	+	4488679	4492426	3748	Solyc00g500228	HEINZ	AGAAnnTTCTRGA	1-AGAAnnTTCTRGA-2980_TGAAATTTCTAGT
SL4.0ch00	4487917	4487928	+	4488679	4492426	3748	Solyc00g500228	HEINZ	AGAAnnTTCTRGA	1-AGAAnnTTCTRGA-2981_AGAATGTTATGTA
SL4.0ch00	4512314	4512325	-	4511808	4511970	163	Solyc00g500229	HEINZ	AGAAnnTTCTRGA	1-AGAAnnTTCTRGA-2994_TCCAGAAGCTCCT
SL4.0ch00	4518498	4518509	+	4512109	4517780	5672	Solyc00g500230	HEINZ	AGAAnnTTCTRGA	1-AGAAnnTTCTRGA-2996_AAAACTTTCTATA
SL4.0ch00	4520322	4520333	+	4512109	4517780	5672	Solyc00g500230	HEINZ	AGAAnnTTCTRGA	1-AGAAnnTTCTRGA-2997_ATAATTTTTTGGA
SL4.0ch00	4520342	4520353	+	4512109	4517780	5672	Solyc00g500230	HEINZ	AGAAnnTTCTRGA	1-AGAAnnTTCTRGA-2998_AGAATTTTATAAA
SL4.0ch00	4544529	4544540	-	4546621	4547289	669	Solyc00g160050	HEINZ	AGAAnnTTCTRGA	1-AGAAnnTTCTRGA-3020_TTTAGAAAATTCA
SL4.0ch00	4545865	4545876	-	4546621	4547289	669	Solyc00g160050	HEINZ	AGAAnnTTCTRGA	1-AGAAnnTTCTRGA-3021_TCTGGAAAATTAT
SL4.0ch00	4582229	4582240	-	4583693	4584412	720	Solyc00g160200	HEINZ	AGAAnnTTCTRGA	1-AGAAnnTTCTRGA-3047_TCTGGATAATTAT
SL4.0ch00	4582557	4582568	-	4583693	4584412	720	Solyc00g160200	HEINZ	AGAAnnTTCTRGA	1-AGAAnnTTCTRGA-3048_ACTAGAAATTACC
SL4.0ch00	4587779	4587790	-	4589812	4590649	838	Solyc00g500232	HEINZ	AGAAnnTTCTRGA	1-AGAAnnTTCTRGA-3050_TATAAAATATTCT
SL4.0ch00	4589464	4589475	+	4589812	4590649	838	Solyc00g500232	HEINZ	AGAAnnTTCTRGA	1-AGAAnnTTCTRGA-3051_AGAAGAATCTTGA
SL4.0ch00	4594641	4594652	-	4597211	4597498	288	Solyc00g160470	HEINZ	AGAAnnTTCTRGA	1-AGAAnnTTCTRGA-3055_ACTAGAAAGCTCC
SL4.0ch00	4596160	4596171	-	4597211	4597498	288	Solyc00g160470	HEINZ	AGAAnnTTCTRGA	1-AGAAnnTTCTRGA-3056_TCTGGATAATTAT
SL4.0ch00	4596536	4596547	-	4597211	4597498	288	Solyc00g160470	HEINZ	AGAAnnTTCTRGA	1-AGAAnnTTCTRGA-3057_ACCAGAAATTACC
SL4.0ch00	4651215	4651226	-	4648216	4649470	1255	Solyc00g160460	HEINZ	AGAAnnTTCTRGA	1-AGAAnnTTCTRGA-3111_TCTAAATTTTTCT
SL4.0ch00	4652375	4652386	-	4648216	4649470	1255	Solyc00g160460	HEINZ	AGAAnnTTCTRGA	1-AGAAnnTTCTRGA-3112_TCCATTATCTTCC
SL4.0ch00	5029343	5029354	-	5030385	5031223	839	Solyc00g500237	HEINZ	AGAAnnTTCTRGA	1-AGAAnnTTCTRGA-3210_TTTAAAACTTTCT
SL4.0ch00	5048456	5048467	-	5051295	5051558	264	Solyc00g230070	HEINZ	AGAAnnTTCTRGA	1-AGAAnnTTCTRGA-3224_TTTGGAATATTCT
SL4.0ch00	5056579	5056590	-	5059172	5059333	162	Solyc00g025300	HEINZ	AGAAnnTTCTRGA	1-AGAAnnTTCTRGA-3228_TAAAGAATGTTCT
SL4.0ch00	5057411	5057422	+	5059172	5059333	162	Solyc00g025300	HEINZ	AGAAnnTTCTRGA	1-AGAAnnTTCTRGA-3229_AGTAAATACTAGA
SL4.0ch00	5058646	5058657	+	5059172	5059333	162	Solyc00g025300	HEINZ	AGAAnnTTCTRGA	1-AGAAnnTTCTRGA-3230_GAAATGTTCTAGT
SL4.0ch00	5061195	5061206	+	5060057	5060542	486	Solyc00g025290	HEINZ	AGAAnnTTCTRGA	1-AGAAnnTTCTRGA-3232_AGAAAGTAATAGA
SL4.0ch00	5069236	5069247	-	5068988	5069203	216	Solyc00g019990	HEINZ	AGAAnnTTCTRGA	1-AGAAnnTTCTRGA-3235_TCTATATCTTTCT
SL4.0ch00	5071375	5071386	-	5069419	5070685	1267	Solyc00g019980	HEINZ	AGAAnnTTCTRGA	1-AGAAnnTTCTRGA-3236_TTTGAAAAGTTCT
SL4.0ch00	5071674	5071685	+	5069419	5070685	1267	Solyc00g019980	HEINZ	AGAAnnTTCTRGA	1-AGAAnnTTCTRGA-3237_GGCTTGTTCTGGA
SL4.0ch00	5071811	5071822	+	5069419	5070685	1267	Solyc00g019980	HEINZ	AGAAnnTTCTRGA	1-AGAAnnTTCTRGA-3238_TGAAAATACTGGA
SL4.0ch00	5093524	5093535	+	5096408	5097157	750	Solyc00g160060	HEINZ	AGAAnnTTCTRGA	1-AGAAnnTTCTRGA-3259_GGAATGTTCCTAA
SL4.0ch00	5095853	5095864	+	5096408	5097157	750	Solyc00g160060	HEINZ	AGAAnnTTCTRGA	1-AGAAnnTTCTRGA-3260_GAAAGGTTCTCGA
SL4.0ch00	5099431	5099442	-	5102049	5102753	705	Solyc00g500239	HEINZ	AGAAnnTTCTRGA	1-AGAAnnTTCTRGA-3264_TCTAGCATTTTCG
SL4.0ch00	5100999	5101010	-	5102049	5102753	705	Solyc00g500239	HEINZ	AGAAnnTTCTRGA	1-AGAAnnTTCTRGA-3265_GCAAGATAGTTCT
SL4.0ch00	5111408	5111419	+	5113129	5114311	1183	Solyc00g500240	HEINZ	AGAAnnTTCTRGA	1-AGAAnnTTCTRGA-3268_GAAAGGATCCAGA
SL4.0ch00	5112653	5112664	+	5113129	5114311	1183	Solyc00g500240	HEINZ	AGAAnnTTCTRGA	1-AGAAnnTTCTRGA-3269_AAAAGTTTTCAGA
SL4.0ch00	5136161	5136172	-	5138634	5140899	2266	Solyc00g500241	HEINZ	AGAAnnTTCTRGA	1-AGAAnnTTCTRGA-3284_TTCGTAAAATTCT
SL4.0ch00	5147507	5147518	-	5147285	5147440	156	Solyc00g036530	HEINZ	AGAAnnTTCTRGA	1-AGAAnnTTCTRGA-3288_TCTTGAATTTTCA
SL4.0ch00	5148176	5148187	-	5147285	5147440	156	Solyc00g036530	HEINZ	AGAAnnTTCTRGA	1-AGAAnnTTCTRGA-3289_GCTAGATTCTTCT
SL4.0ch00	5157790	5157801	+	5153788	5157253	3466	Solyc00g500245	HEINZ	AGAAnnTTCTRGA	1-AGAAnnTTCTRGA-3293_GTAAATTTCAGGA
SL4.0ch00	5157829	5157840	+	5153788	5157253	3466	Solyc00g500245	HEINZ	AGAAnnTTCTRGA	1-AGAAnnTTCTRGA-3294_GGTTTGTTCCGGA
SL4.0ch00	5159037	5159048	-	5153788	5157253	3466	Solyc00g500245	HEINZ	AGAAnnTTCTRGA	1-AGAAnnTTCTRGA-3295_TCCATATCTTTCT
SL4.0ch00	5239961	5239972	-	5231859	5238957	7099	Solyc00g500246	HEINZ	AGAAnnTTCTRGA	1-AGAAnnTTCTRGA-3301_TCTAGCACCATCC
SL4.0ch00	5240837	5240848	+	5231859	5238957	7099	Solyc00g500246	HEINZ	AGAAnnTTCTRGA	1-AGAAnnTTCTRGA-3302_CTAAAATTCTGGA
SL4.0ch00	5241026	5241037	+	5231859	5238957	7099	Solyc00g500246	HEINZ	AGAAnnTTCTRGA	1-AGAAnnTTCTRGA-3303_TGAATTTGCTGGA
SL4.0ch00	5241456	5241467	+	5231859	5238957	7099	Solyc00g500246	HEINZ	AGAAnnTTCTRGA	1-AGAAnnTTCTRGA-3304_TGAATATTCCATA
SL4.0ch00	5241484	5241495	-	5231859	5238957	7099	Solyc00g500246	HEINZ	AGAAnnTTCTRGA	1-AGAAnnTTCTRGA-3305_GCTGGAACTTTTC
SL4.0ch00	5241662	5241673	-	5231859	5238957	7099	Solyc00g500246	HEINZ	AGAAnnTTCTRGA	1-AGAAnnTTCTRGA-3306_GCATGAAACTTCC
SL4.0ch00	5308037	5308048	-	5306617	5307486	870	Solyc00g007450	HEINZ	AGAAnnTTCTRGA	1-AGAAnnTTCTRGA-3384_TCTAAAAACTTTT
SL4.0ch00	5308590	5308601	+	5306617	5307486	870	Solyc00g007450	HEINZ	AGAAnnTTCTRGA	1-AGAAnnTTCTRGA-3385_AGCACATTCAAGA
SL4.0ch00	5308832	5308843	-	5306617	5307486	870	Solyc00g007450	HEINZ	AGAAnnTTCTRGA	1-AGAAnnTTCTRGA-3386_TCCTTAATATTCC
SL4.0ch00	5311854	5311865	-	5310344	5311439	1096	Solyc00g160490	HEINZ	AGAAnnTTCTRGA	1-AGAAnnTTCTRGA-3390_TTTTGAATCTTCT
SL4.0ch00	5312519	5312530	-	5310344	5311439	1096	Solyc00g160490	HEINZ	AGAAnnTTCTRGA	1-AGAAnnTTCTRGA-3391_GCTAGTAGGTTCT
SL4.0ch00	5347211	5347222	+	5345117	5346176	1060	Solyc00g160690	HEINZ	AGAAnnTTCTRGA	1-AGAAnnTTCTRGA-3424_GGAAAGCTCTTGA
SL4.0ch00	5347218	5347229	-	5345117	5346176	1060	Solyc00g160690	HEINZ	AGAAnnTTCTRGA	1-AGAAnnTTCTRGA-3425_TCTTGAATATCCT
SL4.0ch00	5349158	5349169	-	5351502	5352845	1344	Solyc00g160480	HEINZ	AGAAnnTTCTRGA	1-AGAAnnTTCTRGA-3426_TCAAGAATTTTAT
SL4.0ch00	5349551	5349562	+	5351502	5352845	1344	Solyc00g160480	HEINZ	AGAAnnTTCTRGA	1-AGAAnnTTCTRGA-3427_GGAATATTACAGC
SL4.0ch00	5350716	5350727	-	5351502	5352845	1344	Solyc00g160480	HEINZ	AGAAnnTTCTRGA	1-AGAAnnTTCTRGA-3428_TTTACAAAATTCT
SL4.0ch00	5350960	5350971	+	5351502	5352845	1344	Solyc00g160480	HEINZ	AGAAnnTTCTRGA	1-AGAAnnTTCTRGA-3429_ATAAAGATCTAGA
SL4.0ch00	5428335	5428346	+	5426639	5428279	1641	Solyc00g160210	HEINZ	AGAAnnTTCTRGA	1-AGAAnnTTCTRGA-3449_AGAAATTTCTAAA
SL4.0ch00	5430318	5430329	-	5426639	5428279	1641	Solyc00g160210	HEINZ	AGAAnnTTCTRGA	1-AGAAnnTTCTRGA-3450_TCTAGAACATAAT
SL4.0ch00	5439501	5439512	+	5438954	5439265	312	Solyc00g028960	HEINZ	AGAAnnTTCTRGA	1-AGAAnnTTCTRGA-3456_AGCACAATCTAGA
SL4.0ch00	5439543	5439554	-	5438954	5439265	312	Solyc00g028960	HEINZ	AGAAnnTTCTRGA	1-AGAAnnTTCTRGA-3457_TCTAAAAAATTAT
SL4.0ch00	5440100	5440111	-	5438954	5439265	312	Solyc00g028960	HEINZ	AGAAnnTTCTRGA	1-AGAAnnTTCTRGA-3458_TCTTGAAAATTTC
SL4.0ch00	5440379	5440390	-	5438954	5439265	312	Solyc00g028960	HEINZ	AGAAnnTTCTRGA	1-AGAAnnTTCTRGA-3459_TCTAGCATATTCA
SL4.0ch00	5440504	5440515	+	5438954	5439265	312	Solyc00g028960	HEINZ	AGAAnnTTCTRGA	1-AGAAnnTTCTRGA-3460_AAAAAGTTCAGGA
SL4.0ch00	5460896	5460907	-	5457174	5459116	1943	Solyc00g500247	HEINZ	AGAAnnTTCTRGA	1-AGAAnnTTCTRGA-3485_TCTAGAACATAAT
SL4.0ch00	5461998	5462009	+	5457174	5459116	1943	Solyc00g500247	HEINZ	AGAAnnTTCTRGA	1-AGAAnnTTCTRGA-3486_TGAGATTTCTAGA
SL4.0ch00	5482808	5482819	-	5474685	5481317	6633	Solyc00g500248	HEINZ	AGAAnnTTCTRGA	1-AGAAnnTTCTRGA-3507_TCCAGAATCTTGT
SL4.0ch00	5482858	5482869	-	5474685	5481317	6633	Solyc00g500248	HEINZ	AGAAnnTTCTRGA	1-AGAAnnTTCTRGA-3508_TTTAGAATATTAT
SL4.0ch00	5497274	5497285	-	5495164	5497083	1920	Solyc00g500249	HEINZ	AGAAnnTTCTRGA	1-AGAAnnTTCTRGA-3519_ACCAGCAACTTCT
SL4.0ch00	5497950	5497961	-	5495164	5497083	1920	Solyc00g500249	HEINZ	AGAAnnTTCTRGA	1-AGAAnnTTCTRGA-3520_GCCAGAAAGTCCT
SL4.0ch00	5498688	5498699	-	5495164	5497083	1920	Solyc00g500249	HEINZ	AGAAnnTTCTRGA	1-AGAAnnTTCTRGA-3521_TTTAGATCGTTCT
SL4.0ch00	5507576	5507587	-	5503541	5505819	2279	Solyc00g500251	HEINZ	AGAAnnTTCTRGA	1-AGAAnnTTCTRGA-3525_TCCAAAAGCTTCC
SL4.0ch00	5510280	5510291	+	5508897	5509412	516	Solyc00g500252	HEINZ	AGAAnnTTCTRGA	1-AGAAnnTTCTRGA-3526_GGAATTATCTGAA
SL4.0ch00	5511775	5511786	-	5511811	5515627	3817	Solyc00g160500	HEINZ	AGAAnnTTCTRGA	1-AGAAnnTTCTRGA-3527_GCCAGAACTATCT
SL4.0ch00	5525112	5525123	-	5525147	5525800	654	Solyc00g021630	HEINZ	AGAAnnTTCTRGA	1-AGAAnnTTCTRGA-3534_GCATGAAAGTTCC
SL4.0ch00	5534716	5534727	+	5536705	5537184	480	Solyc00g500255	HEINZ	AGAAnnTTCTRGA	1-AGAAnnTTCTRGA-3545_AGTATATTATAGA
SL4.0ch00	5535197	5535208	+	5536705	5537184	480	Solyc00g500255	HEINZ	AGAAnnTTCTRGA	1-AGAAnnTTCTRGA-3546_GGAAGATTTCAGA
SL4.0ch00	5535839	5535850	+	5536705	5537184	480	Solyc00g500255	HEINZ	AGAAnnTTCTRGA	1-AGAAnnTTCTRGA-3547_GGATTGTTGTGGA
SL4.0ch00	5536000	5536011	-	5536705	5537184	480	Solyc00g500255	HEINZ	AGAAnnTTCTRGA	1-AGAAnnTTCTRGA-3548_GCGGGAACCTTCC
SL4.0ch00	5537935	5537946	-	5538238	5540377	2140	Solyc00g500256	HEINZ	AGAAnnTTCTRGA	1-AGAAnnTTCTRGA-3549_ACTGGAATTTTCT
SL4.0ch00	5538145	5538156	-	5538238	5540377	2140	Solyc00g500256	HEINZ	AGAAnnTTCTRGA	1-AGAAnnTTCTRGA-3550_TCCAGACATTTCT
SL4.0ch00	5547937	5547948	+	5547071	5547422	352	Solyc11g056320	HEINZ	AGAAnnTTCTRGA	1-AGAAnnTTCTRGA-3557_AGAAGGGTATAGA
SL4.0ch00	5550661	5550672	+	5547836	5550182	2347	Solyc00g160510	HEINZ	AGAAnnTTCTRGA	1-AGAAnnTTCTRGA-3559_AGAACAGTCTGGT
SL4.0ch00	5739250	5739261	-	5740167	5740917	751	Solyc00g500258	HEINZ	AGAAnnTTCTRGA	1-AGAAnnTTCTRGA-3661_TCAACAAAGTTCT
SL4.0ch00	5739953	5739964	-	5740167	5740917	751	Solyc00g500258	HEINZ	AGAAnnTTCTRGA	1-AGAAnnTTCTRGA-3662_TCCAAAAAATTCT
SL4.0ch00	5769204	5769215	-	5771767	5773179	1413	Solyc00g160700	HEINZ	AGAAnnTTCTRGA	1-AGAAnnTTCTRGA-3680_TCCATAACAATCT
SL4.0ch00	5769715	5769726	+	5771767	5773179	1413	Solyc00g160700	HEINZ	AGAAnnTTCTRGA	1-AGAAnnTTCTRGA-3681_TGAATTTTCCAAA
SL4.0ch00	5770703	5770714	+	5771767	5773179	1413	Solyc00g160700	HEINZ	AGAAnnTTCTRGA	1-AGAAnnTTCTRGA-3682_ATTATTTTCCAGA
SL4.0ch00	5770710	5770721	-	5771767	5773179	1413	Solyc00g160700	HEINZ	AGAAnnTTCTRGA	1-AGAAnnTTCTRGA-3683_TCCAGAAATTTAC
SL4.0ch00	5771034	5771045	-	5771767	5773179	1413	Solyc00g160700	HEINZ	AGAAnnTTCTRGA	1-AGAAnnTTCTRGA-3684_TATAGAAAATTCT
SL4.0ch00	5771327	5771338	-	5771767	5773179	1413	Solyc00g160700	HEINZ	AGAAnnTTCTRGA	1-AGAAnnTTCTRGA-3685_TCTATATTCTTCT
SL4.0ch00	5782069	5782080	-	5783212	5783557	346	Solyc00g160220	HEINZ	AGAAnnTTCTRGA	1-AGAAnnTTCTRGA-3703_TCAACAAAGTTCT
SL4.0ch00	5782772	5782783	-	5783212	5783557	346	Solyc00g160220	HEINZ	AGAAnnTTCTRGA	1-AGAAnnTTCTRGA-3704_TCCAAAAAATTCT
SL4.0ch00	5880341	5880352	+	5872091	5879508	7418	Solyc00g500260	HEINZ	AGAAnnTTCTRGA	1-AGAAnnTTCTRGA-3731_AGAACTTTATGCA
SL4.0ch00	5881407	5881418	+	5872091	5879508	7418	Solyc00g500260	HEINZ	AGAAnnTTCTRGA	1-AGAAnnTTCTRGA-3732_GGAAGTTTCTGTT
SL4.0ch00	5885559	5885570	-	5886509	5886970	462	Solyc00g160070	HEINZ	AGAAnnTTCTRGA	1-AGAAnnTTCTRGA-3733_GCTTGAACCTTCT
SL4.0ch00	5892365	5892376	+	5890258	5890761	504	Solyc00g160530	HEINZ	AGAAnnTTCTRGA	1-AGAAnnTTCTRGA-3738_AGAAGGGTATAGA
SL4.0ch00	5895088	5895099	+	5892264	5894611	2348	Solyc00g500262	HEINZ	AGAAnnTTCTRGA	1-AGAAnnTTCTRGA-3740_AGAACAGTCTGGT
SL4.0ch00	5896042	5896053	+	5892264	5894611	2348	Solyc00g500262	HEINZ	AGAAnnTTCTRGA	1-AGAAnnTTCTRGA-3741_AGAAAGTTATAGT
SL4.0ch00	5897131	5897142	+	5899398	5901261	1864	Solyc00g500263	HEINZ	AGAAnnTTCTRGA	1-AGAAnnTTCTRGA-3742_GGAATGCTCTCGA
SL4.0ch00	5898168	5898179	-	5899398	5901261	1864	Solyc00g500263	HEINZ	AGAAnnTTCTRGA	1-AGAAnnTTCTRGA-3743_TTCGGATTGTTCT
SL4.0ch00	5898701	5898712	+	5899398	5901261	1864	Solyc00g500263	HEINZ	AGAAnnTTCTRGA	1-AGAAnnTTCTRGA-3744_AGATTGTTCGGGA
SL4.0ch00	5898899	5898910	+	5899398	5901261	1864	Solyc00g500263	HEINZ	AGAAnnTTCTRGA	1-AGAAnnTTCTRGA-3745_GGAATTTTCCAAT
SL4.0ch00	5993515	5993526	+	5977020	5993385	16366	Solyc00g160710	HEINZ	AGAAnnTTCTRGA	1-AGAAnnTTCTRGA-3819_AATAGATTCTAGA
SL4.0ch00	5993831	5993842	-	5977020	5993385	16366	Solyc00g160710	HEINZ	AGAAnnTTCTRGA	1-AGAAnnTTCTRGA-3820_TCCAAATAATTCC
SL4.0ch00	6148305	6148316	+	6150279	6157947	7669	Solyc00g500267	HEINZ	AGAAnnTTCTRGA	1-AGAAnnTTCTRGA-3832_AGAAGATTATGGA
SL4.0ch00	6148785	6148796	+	6150279	6157947	7669	Solyc00g500267	HEINZ	AGAAnnTTCTRGA	1-AGAAnnTTCTRGA-3833_AGAATGTTGTGAA
SL4.0ch00	6150202	6150213	+	6150279	6157947	7669	Solyc00g500267	HEINZ	AGAAnnTTCTRGA	1-AGAAnnTTCTRGA-3834_AGAACGTGCAAGA
SL4.0ch00	6321079	6321090	+	6324020	6341295	17276	Solyc00g500269	HEINZ	AGAAnnTTCTRGA	1-AGAAnnTTCTRGA-3881_AAAAGATTCTCGA
SL4.0ch00	6321778	6321789	+	6324020	6341295	17276	Solyc00g500269	HEINZ	AGAAnnTTCTRGA	1-AGAAnnTTCTRGA-3882_TGAAGTTTCAGGA
SL4.0ch00	6399271	6399282	-	6397350	6398432	1083	Solyc00g500271	HEINZ	AGAAnnTTCTRGA	1-AGAAnnTTCTRGA-3893_TCCAGTATGTCCC
SL4.0ch00	6400779	6400790	-	6399844	6400332	489	Solyc00g500272	HEINZ	AGAAnnTTCTRGA	1-AGAAnnTTCTRGA-3896_TCTTGAAACCTCT
SL4.0ch00	6421995	6422006	+	6424087	6424494	408	Solyc00g500275	HEINZ	AGAAnnTTCTRGA	1-AGAAnnTTCTRGA-3906_CGAAAAATCCAGA
SL4.0ch00	6425561	6425572	-	6426168	6426839	672	Solyc00g500276	HEINZ	AGAAnnTTCTRGA	1-AGAAnnTTCTRGA-3908_TCAAGAAACTGCT
SL4.0ch00	6441453	6441464	+	6436629	6438990	2362	Solyc00g052430	HEINZ	AGAAnnTTCTRGA	1-AGAAnnTTCTRGA-3914_AGAATTTTACGAA
SL4.0ch00	6448795	6448806	-	6451543	6453529	1987	Solyc00g500278	HEINZ	AGAAnnTTCTRGA	1-AGAAnnTTCTRGA-3921_TCGGGTAAGTTCC
SL4.0ch00	6449380	6449391	-	6451543	6453529	1987	Solyc00g500278	HEINZ	AGAAnnTTCTRGA	1-AGAAnnTTCTRGA-3922_TGTAGTATGTTCC
SL4.0ch00	6451473	6451484	-	6451543	6453529	1987	Solyc00g500278	HEINZ	AGAAnnTTCTRGA	1-AGAAnnTTCTRGA-3923_TATGGAAAGTTCA
SL4.0ch00	6451504	6451515	-	6451543	6453529	1987	Solyc00g500278	HEINZ	AGAAnnTTCTRGA	1-AGAAnnTTCTRGA-3924_TCCAGAAATTGCA
SL4.0ch00	6452611	6452622	-	6453550	6454382	833	Solyc00g500279	HEINZ	AGAAnnTTCTRGA	1-AGAAnnTTCTRGA-3927_TCTAGAAAATTGT
SL4.0ch00	6453169	6453180	-	6453550	6454382	833	Solyc00g500279	HEINZ	AGAAnnTTCTRGA	1-AGAAnnTTCTRGA-3928_GCTAGAAAATTGG
SL4.0ch00	6455817	6455828	+	6457994	6459175	1182	Solyc00g500280	HEINZ	AGAAnnTTCTRGA	1-AGAAnnTTCTRGA-3937_GCAATATTCTAGA
SL4.0ch00	6456025	6456036	-	6457994	6459175	1182	Solyc00g500280	HEINZ	AGAAnnTTCTRGA	1-AGAAnnTTCTRGA-3938_TCCAGAAAAAACT
SL4.0ch00	6456037	6456048	-	6457994	6459175	1182	Solyc00g500280	HEINZ	AGAAnnTTCTRGA	1-AGAAnnTTCTRGA-3939_TCAAAAAAATTCG
SL4.0ch00	6456047	6456058	-	6457994	6459175	1182	Solyc00g500280	HEINZ	AGAAnnTTCTRGA	1-AGAAnnTTCTRGA-3940_TCGAAAAAATTCT
SL4.0ch00	6456112	6456123	-	6457994	6459175	1182	Solyc00g500280	HEINZ	AGAAnnTTCTRGA	1-AGAAnnTTCTRGA-3941_TCTGGAATTTTGG
SL4.0ch00	6456530	6456541	+	6457994	6459175	1182	Solyc00g500280	HEINZ	AGAAnnTTCTRGA	1-AGAAnnTTCTRGA-3942_AGAATGTTCGAAA
SL4.0ch00	6457364	6457375	-	6457994	6459175	1182	Solyc00g500280	HEINZ	AGAAnnTTCTRGA	1-AGAAnnTTCTRGA-3943_AACAGAATCTTCT
SL4.0ch00	6457565	6457576	-	6457994	6459175	1182	Solyc00g500280	HEINZ	AGAAnnTTCTRGA	1-AGAAnnTTCTRGA-3944_TCAATAAAATTCG
SL4.0ch00	6552312	6552323	-	6555077	6555526	450	Solyc00g160080	HEINZ	AGAAnnTTCTRGA	1-AGAAnnTTCTRGA-3999_TCCTGAGCTTTCT
SL4.0ch00	6554669	6554680	+	6555077	6555526	450	Solyc00g160080	HEINZ	AGAAnnTTCTRGA	1-AGAAnnTTCTRGA-4000_ATATCTTTCTAGA
SL4.0ch00	6554996	6555007	-	6555077	6555526	450	Solyc00g160080	HEINZ	AGAAnnTTCTRGA	1-AGAAnnTTCTRGA-4001_TCTGCAACGTTAT
SL4.0ch00	6569801	6569812	-	6572169	6574170	2002	Solyc00g160230	HEINZ	AGAAnnTTCTRGA	1-AGAAnnTTCTRGA-4014_TAAAGAATTTTCC
SL4.0ch00	6570872	6570883	-	6572169	6574170	2002	Solyc00g160230	HEINZ	AGAAnnTTCTRGA	1-AGAAnnTTCTRGA-4015_TCCAGATTATTTC
SL4.0ch00	6571198	6571209	-	6572169	6574170	2002	Solyc00g160230	HEINZ	AGAAnnTTCTRGA	1-AGAAnnTTCTRGA-4016_TCAGGATTATTCT
SL4.0ch00	6575896	6575907	-	6574666	6574986	321	Solyc00g160720	HEINZ	AGAAnnTTCTRGA	1-AGAAnnTTCTRGA-4019_TTCAGAATCTTTT
SL4.0ch00	6577354	6577365	+	6574666	6574986	321	Solyc00g160720	HEINZ	AGAAnnTTCTRGA	1-AGAAnnTTCTRGA-4020_AGAACCTTCAAGA
SL4.0ch00	6657067	6657078	-	6655184	6656548	1365	Solyc00g500284	HEINZ	AGAAnnTTCTRGA	1-AGAAnnTTCTRGA-4084_TGCAAAACCTTCC
SL4.0ch00	6700177	6700188	+	6695868	6698863	2996	Solyc00g500287	HEINZ	AGAAnnTTCTRGA	1-AGAAnnTTCTRGA-4130_CAAAGGTTCAAGA
SL4.0ch00	6700213	6700224	+	6695868	6698863	2996	Solyc00g500287	HEINZ	AGAAnnTTCTRGA	1-AGAAnnTTCTRGA-4131_AGAATGTTACATA
SL4.0ch00	6832049	6832060	+	6827316	6831899	4584	Solyc00g500288	HEINZ	AGAAnnTTCTRGA	1-AGAAnnTTCTRGA-4147_AGACTGTTTTGGA
SL4.0ch00	6832278	6832289	-	6827316	6831899	4584	Solyc00g500288	HEINZ	AGAAnnTTCTRGA	1-AGAAnnTTCTRGA-4148_GCTGGAACCTGCC
SL4.0ch00	6860194	6860205	+	6863061	6870427	7367	Solyc00g500290	HEINZ	AGAAnnTTCTRGA	1-AGAAnnTTCTRGA-4156_ATAAGTTTCCAAA
SL4.0ch00	6860389	6860400	-	6863061	6870427	7367	Solyc00g500290	HEINZ	AGAAnnTTCTRGA	1-AGAAnnTTCTRGA-4157_TCGGAAACATTCC
SL4.0ch00	6860687	6860698	-	6863061	6870427	7367	Solyc00g500290	HEINZ	AGAAnnTTCTRGA	1-AGAAnnTTCTRGA-4158_TCCTGAAATTTTT
SL4.0ch00	6860795	6860806	-	6863061	6870427	7367	Solyc00g500290	HEINZ	AGAAnnTTCTRGA	1-AGAAnnTTCTRGA-4159_TCCGGTATTTTCT
SL4.0ch00	6862766	6862777	+	6863061	6870427	7367	Solyc00g500290	HEINZ	AGAAnnTTCTRGA	1-AGAAnnTTCTRGA-4160_AGAAGCTTCGAGA
SL4.0ch00	6869999	6870010	+	6870653	6872343	1691	Solyc00g500291	HEINZ	AGAAnnTTCTRGA	1-AGAAnnTTCTRGA-4165_AGAACTTATTGGA
SL4.0ch00	6870131	6870142	-	6870653	6872343	1691	Solyc00g500291	HEINZ	AGAAnnTTCTRGA	1-AGAAnnTTCTRGA-4166_TCAAGAAACTGCT
SL4.0ch00	6870372	6870383	-	6870653	6872343	1691	Solyc00g500291	HEINZ	AGAAnnTTCTRGA	1-AGAAnnTTCTRGA-4167_TCAAAAAAATTCC
SL4.0ch00	6870553	6870564	+	6870653	6872343	1691	Solyc00g500291	HEINZ	AGAAnnTTCTRGA	1-AGAAnnTTCTRGA-4168_AGAAGGTTCCATC
SL4.0ch00	6873366	6873377	-	6875441	6876964	1524	Solyc00g500292	HEINZ	AGAAnnTTCTRGA	1-AGAAnnTTCTRGA-4173_TCAAGAATCTTAT
SL4.0ch00	6874692	6874703	+	6875441	6876964	1524	Solyc00g500292	HEINZ	AGAAnnTTCTRGA	1-AGAAnnTTCTRGA-4174_AGAACTTTTTGGA
SL4.0ch00	6880708	6880719	+	6878944	6879601	658	Solyc00g500293	HEINZ	AGAAnnTTCTRGA	1-AGAAnnTTCTRGA-4179_GGAACTTTCGAAA
SL4.0ch00	6881018	6881029	-	6878944	6879601	658	Solyc00g500293	HEINZ	AGAAnnTTCTRGA	1-AGAAnnTTCTRGA-4180_TATAGAAAATACT
SL4.0ch00	6881114	6881125	+	6878944	6879601	658	Solyc00g500293	HEINZ	AGAAnnTTCTRGA	1-AGAAnnTTCTRGA-4181_GGAATGTTATGGT
SL4.0ch00	6882731	6882742	-	6883532	6885061	1530	Solyc00g500295	HEINZ	AGAAnnTTCTRGA	1-AGAAnnTTCTRGA-4182_TCTAGTTATTTCT
SL4.0ch00	6882950	6882961	+	6883532	6885061	1530	Solyc00g500295	HEINZ	AGAAnnTTCTRGA	1-AGAAnnTTCTRGA-4183_GGAAAGTTCTGAA
SL4.0ch00	6884588	6884599	-	6885587	6886648	1062	Solyc00g500296	HEINZ	AGAAnnTTCTRGA	1-AGAAnnTTCTRGA-4186_GTTAGAAAATTCA
SL4.0ch00	6884853	6884864	-	6885587	6886648	1062	Solyc00g500296	HEINZ	AGAAnnTTCTRGA	1-AGAAnnTTCTRGA-4187_GCTAGAACTTTAG
SL4.0ch00	6885409	6885420	-	6885587	6886648	1062	Solyc00g500296	HEINZ	AGAAnnTTCTRGA	1-AGAAnnTTCTRGA-4188_TCCGGATTTTTCC
SL4.0ch00	6886116	6886127	-	6879737	6885831	6095	Solyc00g500294	HEINZ	AGAAnnTTCTRGA	1-AGAAnnTTCTRGA-4189_TCTGGTACTTTCA
SL4.0ch00	6886289	6886300	+	6879737	6885831	6095	Solyc00g500294	HEINZ	AGAAnnTTCTRGA	1-AGAAnnTTCTRGA-4190_TGAAGGTTACAGA
SL4.0ch00	6889917	6889928	-	6888432	6888833	402	Solyc00g500298	HEINZ	AGAAnnTTCTRGA	1-AGAAnnTTCTRGA-4191_TCCTGTATCTTCC
SL4.0ch00	6891573	6891584	+	6888432	6888833	402	Solyc00g500298	HEINZ	AGAAnnTTCTRGA	1-AGAAnnTTCTRGA-4192_GGAATGATTTGGA
SL4.0ch00	6893661	6893672	+	6896527	6897808	1282	Solyc00g500300	HEINZ	AGAAnnTTCTRGA	1-AGAAnnTTCTRGA-4197_GAAAACTTCTGGA
SL4.0ch00	6894989	6895000	+	6896527	6897808	1282	Solyc00g500300	HEINZ	AGAAnnTTCTRGA	1-AGAAnnTTCTRGA-4198_AAAATGTTCCATA
SL4.0ch00	6899465	6899476	-	6893327	6899371	6045	Solyc00g500299	HEINZ	AGAAnnTTCTRGA	1-AGAAnnTTCTRGA-4202_TTTGGAAATTTCC
SL4.0ch00	6901219	6901230	-	6893327	6899371	6045	Solyc00g500299	HEINZ	AGAAnnTTCTRGA	1-AGAAnnTTCTRGA-4203_TACAGAATGTTCT
SL4.0ch00	6935266	6935277	-	6934274	6934968	695	Solyc00g500302	HEINZ	AGAAnnTTCTRGA	1-AGAAnnTTCTRGA-4222_ACCAAAAAGTTCG
SL4.0ch00	6935598	6935609	+	6934274	6934968	695	Solyc00g500302	HEINZ	AGAAnnTTCTRGA	1-AGAAnnTTCTRGA-4223_AGAAGTTTCCAAT
SL4.0ch00	6940703	6940714	+	6943349	6944146	798	Solyc00g500303	HEINZ	AGAAnnTTCTRGA	1-AGAAnnTTCTRGA-4225_AGAATATTCTGGT
SL4.0ch00	6940803	6940814	-	6943349	6944146	798	Solyc00g500303	HEINZ	AGAAnnTTCTRGA	1-AGAAnnTTCTRGA-4226_TATGGAACTTTCT
SL4.0ch00	6941156	6941167	-	6943349	6944146	798	Solyc00g500303	HEINZ	AGAAnnTTCTRGA	1-AGAAnnTTCTRGA-4227_ATTGGAAACTTCT
SL4.0ch00	6942838	6942849	+	6943349	6944146	798	Solyc00g500303	HEINZ	AGAAnnTTCTRGA	1-AGAAnnTTCTRGA-4228_GAAAGGTTCTCGA
SL4.0ch00	6946420	6946431	-	6949035	6949742	708	Solyc00g500304	HEINZ	AGAAnnTTCTRGA	1-AGAAnnTTCTRGA-4232_TCTAGCATTTTCG
SL4.0ch00	6947988	6947999	-	6949035	6949742	708	Solyc00g500304	HEINZ	AGAAnnTTCTRGA	1-AGAAnnTTCTRGA-4233_GCAAGATAGTTCT
SL4.0ch00	6997343	6997354	-	6991029	6997138	6110	Solyc00g500308	HEINZ	AGAAnnTTCTRGA	1-AGAAnnTTCTRGA-4244_TTTTGAAAATTCC
SL4.0ch00	7062629	7062640	+	7060228	7060686	459	Solyc00g171810	HEINZ	AGAAnnTTCTRGA	1-AGAAnnTTCTRGA-4254_GGAAGTTACTAGC
SL4.0ch00	7063048	7063059	-	7060228	7060686	459	Solyc00g171810	HEINZ	AGAAnnTTCTRGA	1-AGAAnnTTCTRGA-4255_TCTTGAATGTACG
SL4.0ch00	7063609	7063620	-	7060228	7060686	459	Solyc00g171810	HEINZ	AGAAnnTTCTRGA	1-AGAAnnTTCTRGA-4256_TCCATATTCTTCT
SL4.0ch00	7069841	7069852	+	7071933	7072340	408	Solyc00g500310	HEINZ	AGAAnnTTCTRGA	1-AGAAnnTTCTRGA-4260_CGAAAAATCCAGA
SL4.0ch00	7073406	7073417	-	7074848	7075600	753	Solyc00g500311	HEINZ	AGAAnnTTCTRGA	1-AGAAnnTTCTRGA-4262_TCAAGAAACTGCT
SL4.0ch00	7084118	7084129	-	7079233	7083444	4212	Solyc00g500312	HEINZ	AGAAnnTTCTRGA	1-AGAAnnTTCTRGA-4268_TCTGGAATTCTCC
SL4.0ch00	7084861	7084872	+	7079233	7083444	4212	Solyc00g500312	HEINZ	AGAAnnTTCTRGA	1-AGAAnnTTCTRGA-4269_GGAACTGTCTGAA
SL4.0ch00	7092233	7092244	-	7093183	7093644	462	Solyc00g160100	HEINZ	AGAAnnTTCTRGA	1-AGAAnnTTCTRGA-4272_GCTTGAACCTTCT
SL4.0ch00	7098193	7098204	-	7097483	7097838	356	Solyc00g500261	HEINZ	AGAAnnTTCTRGA	1-AGAAnnTTCTRGA-4277_TCCATAAAGTCCT
SL4.0ch00	7098482	7098493	+	7097483	7097838	356	Solyc00g500261	HEINZ	AGAAnnTTCTRGA	1-AGAAnnTTCTRGA-4278_AAAAGGTTCTCGA
SL4.0ch00	7110625	7110636	+	7113613	7115401	1789	Solyc06g030645	HEINZ	AGAAnnTTCTRGA	1-AGAAnnTTCTRGA-4287_AAAATGTTCTAGC
SL4.0ch00	7111107	7111118	+	7113613	7115401	1789	Solyc06g030645	HEINZ	AGAAnnTTCTRGA	1-AGAAnnTTCTRGA-4288_AGTACTTTCTAAC
SL4.0ch00	7113228	7113239	-	7113613	7115401	1789	Solyc06g030645	HEINZ	AGAAnnTTCTRGA	1-AGAAnnTTCTRGA-4289_TGTAGAAAGTTGT
SL4.0ch00	7132703	7132714	+	7135054	7136709	1656	Solyc00g160550	HEINZ	AGAAnnTTCTRGA	1-AGAAnnTTCTRGA-4308_GTAATTTTCTTGA
SL4.0ch00	7132744	7132755	-	7135054	7136709	1656	Solyc00g160550	HEINZ	AGAAnnTTCTRGA	1-AGAAnnTTCTRGA-4309_TCTTGAATGTTAG
SL4.0ch00	7132774	7132785	+	7135054	7136709	1656	Solyc00g160550	HEINZ	AGAAnnTTCTRGA	1-AGAAnnTTCTRGA-4310_AGAATGATCCAAA
SL4.0ch00	7133366	7133377	-	7135054	7136709	1656	Solyc00g160550	HEINZ	AGAAnnTTCTRGA	1-AGAAnnTTCTRGA-4311_TTCAGAATATTAT
SL4.0ch00	7134684	7134695	-	7135054	7136709	1656	Solyc00g160550	HEINZ	AGAAnnTTCTRGA	1-AGAAnnTTCTRGA-4312_TCTAGTAATTTAC
SL4.0ch00	7134975	7134986	+	7135054	7136709	1656	Solyc00g160550	HEINZ	AGAAnnTTCTRGA	1-AGAAnnTTCTRGA-4313_GGAATGTTATTGC
SL4.0ch00	7212435	7212446	-	7211309	7212208	900	Solyc00g500314	HEINZ	AGAAnnTTCTRGA	1-AGAAnnTTCTRGA-4371_TCCAAAAAGGTCC
SL4.0ch00	7213453	7213464	-	7212217	7212907	691	Solyc00g500315	HEINZ	AGAAnnTTCTRGA	1-AGAAnnTTCTRGA-4373_GATAGAAAGATCT
SL4.0ch00	7223193	7223204	-	7221272	7222354	1083	Solyc00g500317	HEINZ	AGAAnnTTCTRGA	1-AGAAnnTTCTRGA-4378_TCCAGTATGTCCC
SL4.0ch00	7224701	7224712	-	7223766	7224254	489	Solyc00g500318	HEINZ	AGAAnnTTCTRGA	1-AGAAnnTTCTRGA-4381_TCTTGAAACCTCT
SL4.0ch00	7267030	7267041	+	7262590	7264321	1732	Solyc00g012540	HEINZ	AGAAnnTTCTRGA	1-AGAAnnTTCTRGA-4410_AGAACTTTGGAGA
SL4.0ch00	7267061	7267072	+	7262590	7264321	1732	Solyc00g012540	HEINZ	AGAAnnTTCTRGA	1-AGAAnnTTCTRGA-4411_GGAATATTACAGC
SL4.0ch00	7267156	7267167	+	7262590	7264321	1732	Solyc00g012540	HEINZ	AGAAnnTTCTRGA	1-AGAAnnTTCTRGA-4412_AGAACTTTTTGAA
SL4.0ch00	7317868	7317879	-	7319835	7325236	5402	Solyc00g500319	HEINZ	AGAAnnTTCTRGA	1-AGAAnnTTCTRGA-4450_TCCATAAATTACT
SL4.0ch00	7324808	7324819	+	7325462	7327152	1691	Solyc00g500320	HEINZ	AGAAnnTTCTRGA	1-AGAAnnTTCTRGA-4453_AGAACTTATTGGA
SL4.0ch00	7324940	7324951	-	7325462	7327152	1691	Solyc00g500320	HEINZ	AGAAnnTTCTRGA	1-AGAAnnTTCTRGA-4454_TCAAGAAACTGCT
SL4.0ch00	7325181	7325192	-	7325462	7327152	1691	Solyc00g500320	HEINZ	AGAAnnTTCTRGA	1-AGAAnnTTCTRGA-4455_TCAAAAAAATTCC
SL4.0ch00	7325362	7325373	+	7325462	7327152	1691	Solyc00g500320	HEINZ	AGAAnnTTCTRGA	1-AGAAnnTTCTRGA-4456_AGAAGGTTCCATC
SL4.0ch00	7327751	7327762	+	7328310	7328711	402	Solyc00g500321	HEINZ	AGAAnnTTCTRGA	1-AGAAnnTTCTRGA-4460_AGAATTTTTCAAA
SL4.0ch00	7328175	7328186	-	7328310	7328711	402	Solyc00g500321	HEINZ	AGAAnnTTCTRGA	1-AGAAnnTTCTRGA-4461_TCAAGAATCTTAT
SL4.0ch00	7343108	7343119	+	7339547	7343102	3556	Solyc00g500324	HEINZ	AGAAnnTTCTRGA	1-AGAAnnTTCTRGA-4488_TGAACTTTCCATA
SL4.0ch00	7345201	7345212	+	7339547	7343102	3556	Solyc00g500324	HEINZ	AGAAnnTTCTRGA	1-AGAAnnTTCTRGA-4489_GGAACATACTACA
SL4.0ch00	7345786	7345797	+	7339547	7343102	3556	Solyc00g500324	HEINZ	AGAAnnTTCTRGA	1-AGAAnnTTCTRGA-4490_GGAACTTACCCGA
SL4.0ch00	7359726	7359737	-	7356917	7358198	1282	Solyc00g500326	HEINZ	AGAAnnTTCTRGA	1-AGAAnnTTCTRGA-4499_TATGGAACATTTT
SL4.0ch00	7361054	7361065	-	7356917	7358198	1282	Solyc00g500326	HEINZ	AGAAnnTTCTRGA	1-AGAAnnTTCTRGA-4500_TCCAGAAGTTTTC
SL4.0ch00	7369306	7369317	+	7368077	7369138	1062	Solyc00g500329	HEINZ	AGAAnnTTCTRGA	1-AGAAnnTTCTRGA-4509_GGAAAAATCCGGA
SL4.0ch00	7369862	7369873	+	7368077	7369138	1062	Solyc00g500329	HEINZ	AGAAnnTTCTRGA	1-AGAAnnTTCTRGA-4510_CTAAAGTTCTAGC
SL4.0ch00	7370127	7370138	+	7368077	7369138	1062	Solyc00g500329	HEINZ	AGAAnnTTCTRGA	1-AGAAnnTTCTRGA-4511_TGAATTTTCTAAC
SL4.0ch00	7371765	7371776	-	7369664	7371193	1530	Solyc00g500330	HEINZ	AGAAnnTTCTRGA	1-AGAAnnTTCTRGA-4514_TTCAGAACTTTCC
SL4.0ch00	7371984	7371995	+	7369664	7371193	1530	Solyc00g500330	HEINZ	AGAAnnTTCTRGA	1-AGAAnnTTCTRGA-4515_AGAAATAACTAGA
SL4.0ch00	7373601	7373612	-	7375123	7375780	658	Solyc00g500331	HEINZ	AGAAnnTTCTRGA	1-AGAAnnTTCTRGA-4516_ACCATAACATTCC
SL4.0ch00	7373697	7373708	+	7375123	7375780	658	Solyc00g500331	HEINZ	AGAAnnTTCTRGA	1-AGAAnnTTCTRGA-4517_AGTATTTTCTATA
SL4.0ch00	7374007	7374018	-	7375123	7375780	658	Solyc00g500331	HEINZ	AGAAnnTTCTRGA	1-AGAAnnTTCTRGA-4518_TTTCGAAAGTTCC
SL4.0ch00	7381348	7381359	+	7380822	7381223	402	Solyc00g500334	HEINZ	AGAAnnTTCTRGA	1-AGAAnnTTCTRGA-4524_ATAAGATTCTTGA
SL4.0ch00	7381772	7381783	-	7380822	7381223	402	Solyc00g500334	HEINZ	AGAAnnTTCTRGA	1-AGAAnnTTCTRGA-4525_TTTGAAAAATTCT
SL4.0ch00	7384055	7384066	-	7383362	7384036	675	Solyc00g160110	HEINZ	AGAAnnTTCTRGA	1-AGAAnnTTCTRGA-4528_TCCAATATCTTCT
SL4.0ch00	7384161	7384172	-	7383362	7384036	675	Solyc00g160110	HEINZ	AGAAnnTTCTRGA	1-AGAAnnTTCTRGA-4529_GATGGAACCTTCT
SL4.0ch00	7467150	7467161	+	7469165	7471116	1952	Solyc00g500338	HEINZ	AGAAnnTTCTRGA	1-AGAAnnTTCTRGA-4575_AGTGCTTTCTAGA
SL4.0ch00	7467403	7467414	+	7469165	7471116	1952	Solyc00g500338	HEINZ	AGAAnnTTCTRGA	1-AGAAnnTTCTRGA-4576_ATAAGTATCTAGA
SL4.0ch00	7467508	7467519	-	7469165	7471116	1952	Solyc00g500338	HEINZ	AGAAnnTTCTRGA	1-AGAAnnTTCTRGA-4577_TATAGAACCATCC
SL4.0ch00	7468364	7468375	+	7469165	7471116	1952	Solyc00g500338	HEINZ	AGAAnnTTCTRGA	1-AGAAnnTTCTRGA-4578_ATAACTTTCCAAA
SL4.0ch00	7468876	7468887	+	7469165	7471116	1952	Solyc00g500338	HEINZ	AGAAnnTTCTRGA	1-AGAAnnTTCTRGA-4579_GGAAGTTTCTAGA
SL4.0ch00	7468883	7468894	-	7469165	7471116	1952	Solyc00g500338	HEINZ	AGAAnnTTCTRGA	1-AGAAnnTTCTRGA-4580_TCTAGAATAATCT
SL4.0ch00	7468924	7468935	+	7469165	7471116	1952	Solyc00g500338	HEINZ	AGAAnnTTCTRGA	1-AGAAnnTTCTRGA-4581_AGAAATATCTAGA
SL4.0ch00	7468963	7468974	+	7469165	7471116	1952	Solyc00g500338	HEINZ	AGAAnnTTCTRGA	1-AGAAnnTTCTRGA-4582_GGAATAGTCTAGA
SL4.0ch00	7495000	7495011	-	7490661	7492781	2121	Solyc00g160730	HEINZ	AGAAnnTTCTRGA	1-AGAAnnTTCTRGA-4611_TCCAAACTGTTCT
SL4.0ch00	7495047	7495058	-	7490661	7492781	2121	Solyc00g160730	HEINZ	AGAAnnTTCTRGA	1-AGAAnnTTCTRGA-4612_GCTGGAAACTGCC
SL4.0ch00	7495092	7495103	+	7490661	7492781	2121	Solyc00g160730	HEINZ	AGAAnnTTCTRGA	1-AGAAnnTTCTRGA-4613_GGAAGCTTCCAGA
SL4.0ch00	7495099	7495110	-	7490661	7492781	2121	Solyc00g160730	HEINZ	AGAAnnTTCTRGA	1-AGAAnnTTCTRGA-4614_TCCAGAAAAATAC
SL4.0ch00	7495331	7495342	-	7490661	7492781	2121	Solyc00g160730	HEINZ	AGAAnnTTCTRGA	1-AGAAnnTTCTRGA-4615_GCCAGGAAGTTCC
SL4.0ch00	7515133	7515144	-	7515789	7525561	9773	Solyc00g500339	HEINZ	AGAAnnTTCTRGA	1-AGAAnnTTCTRGA-4638_TCTTGCACATTCT
SL4.0ch00	7515436	7515447	-	7515789	7525561	9773	Solyc00g500339	HEINZ	AGAAnnTTCTRGA	1-AGAAnnTTCTRGA-4639_TCTATAGCCTTCT
SL4.0ch00	7515467	7515478	-	7515789	7525561	9773	Solyc00g500339	HEINZ	AGAAnnTTCTRGA	1-AGAAnnTTCTRGA-4640_TCTAGAGTGTACT
SL4.0ch00	7559921	7559932	+	7558050	7558889	840	Solyc00g500346	HEINZ	AGAAnnTTCTRGA	1-AGAAnnTTCTRGA-4668_AGAAAGTTTTAAA
SL4.0ch00	7621948	7621959	+	7621051	7621518	468	Solyc00g500347	HEINZ	AGAAnnTTCTRGA	1-AGAAnnTTCTRGA-4682_AGAACTTTTTGGA
SL4.0ch00	7622652	7622663	+	7621051	7621518	468	Solyc00g500347	HEINZ	AGAAnnTTCTRGA	1-AGAAnnTTCTRGA-4683_AGAACTTTGTTGA
SL4.0ch00	7644088	7644099	+	7638745	7643791	5047	Solyc00g160120	HEINZ	AGAAnnTTCTRGA	1-AGAAnnTTCTRGA-4704_AGAAGAATATAGA
SL4.0ch00	7644397	7644408	-	7638745	7643791	5047	Solyc00g160120	HEINZ	AGAAnnTTCTRGA	1-AGAAnnTTCTRGA-4705_TCCTGAAGTTTCT
SL4.0ch00	7646588	7646599	+	7638745	7643791	5047	Solyc00g160120	HEINZ	AGAAnnTTCTRGA	1-AGAAnnTTCTRGA-4706_GGAAGTTTGTTGA
SL4.0ch00	7659184	7659195	-	7657074	7658993	1920	Solyc00g500348	HEINZ	AGAAnnTTCTRGA	1-AGAAnnTTCTRGA-4714_ACCAGCAACTTCT
SL4.0ch00	7659861	7659872	-	7657074	7658993	1920	Solyc00g500348	HEINZ	AGAAnnTTCTRGA	1-AGAAnnTTCTRGA-4715_GCCAGAAAGTCCT
SL4.0ch00	7660599	7660610	-	7657074	7658993	1920	Solyc00g500348	HEINZ	AGAAnnTTCTRGA	1-AGAAnnTTCTRGA-4716_TTTAGATCGTTCT
SL4.0ch00	7663163	7663174	+	7661477	7662973	1497	Solyc00g500349	HEINZ	AGAAnnTTCTRGA	1-AGAAnnTTCTRGA-4717_CGAACTTTATTGA
SL4.0ch00	7663264	7663275	-	7661477	7662973	1497	Solyc00g500349	HEINZ	AGAAnnTTCTRGA	1-AGAAnnTTCTRGA-4718_TCTGGAGTTTTCC
SL4.0ch00	7665356	7665367	-	7661477	7662973	1497	Solyc00g500349	HEINZ	AGAAnnTTCTRGA	1-AGAAnnTTCTRGA-4719_TACATAACATTCT
SL4.0ch00	7665533	7665544	-	7661477	7662973	1497	Solyc00g500349	HEINZ	AGAAnnTTCTRGA	1-AGAAnnTTCTRGA-4720_ACTAGAAATTTCA
SL4.0ch00	7681185	7681196	-	7678241	7680300	2060	Solyc00g500350	HEINZ	AGAAnnTTCTRGA	1-AGAAnnTTCTRGA-4732_ATTGGAAAATTCC
SL4.0ch00	7681383	7681394	-	7678241	7680300	2060	Solyc00g500350	HEINZ	AGAAnnTTCTRGA	1-AGAAnnTTCTRGA-4733_TCCCGAACAATCT
SL4.0ch00	7681916	7681927	+	7678241	7680300	2060	Solyc00g500350	HEINZ	AGAAnnTTCTRGA	1-AGAAnnTTCTRGA-4734_AGAACAATCCGAA
SL4.0ch00	7682953	7682964	-	7684493	7689166	4674	Solyc00g500351	HEINZ	AGAAnnTTCTRGA	1-AGAAnnTTCTRGA-4735_TCGAGAGCATTCC
SL4.0ch00	7684042	7684053	-	7684493	7689166	4674	Solyc00g500351	HEINZ	AGAAnnTTCTRGA	1-AGAAnnTTCTRGA-4736_ACTATAACTTTCT
SL4.0ch00	7783457	7783468	+	7786333	7789485	3153	Solyc00g032030	HEINZ	AGAAnnTTCTRGA	1-AGAAnnTTCTRGA-4794_GGAAGATGCTAGC
SL4.0ch00	7784085	7784096	-	7786333	7789485	3153	Solyc00g032030	HEINZ	AGAAnnTTCTRGA	1-AGAAnnTTCTRGA-4795_TCTTGATCCTTCC
SL4.0ch00	7784295	7784306	-	7786333	7789485	3153	Solyc00g032030	HEINZ	AGAAnnTTCTRGA	1-AGAAnnTTCTRGA-4796_TCTATTACATTCT
SL4.0ch00	7785158	7785169	+	7786333	7789485	3153	Solyc00g032030	HEINZ	AGAAnnTTCTRGA	1-AGAAnnTTCTRGA-4797_AGAATAATCTGTA
SL4.0ch00	7785596	7785607	-	7786333	7789485	3153	Solyc00g032030	HEINZ	AGAAnnTTCTRGA	1-AGAAnnTTCTRGA-4798_ACTAGACCATTCT
SL4.0ch00	7786224	7786235	-	7786333	7789485	3153	Solyc00g032030	HEINZ	AGAAnnTTCTRGA	1-AGAAnnTTCTRGA-4799_GCCGGAACTTTCT
SL4.0ch00	7790677	7790688	-	7792148	7794788	2641	Solyc00g500353	HEINZ	AGAAnnTTCTRGA	1-AGAAnnTTCTRGA-4802_TCTAGTTACTTCT
SL4.0ch00	7790927	7790938	-	7792148	7794788	2641	Solyc00g500353	HEINZ	AGAAnnTTCTRGA	1-AGAAnnTTCTRGA-4803_TTCAGAAATTACT
SL4.0ch00	7791862	7791873	-	7792148	7794788	2641	Solyc00g500353	HEINZ	AGAAnnTTCTRGA	1-AGAAnnTTCTRGA-4804_TCTAGATCATCCT
SL4.0ch00	7795893	7795904	+	7796257	7797059	803	Solyc00g076250	HEINZ	AGAAnnTTCTRGA	1-AGAAnnTTCTRGA-4806_GGAACAATCTAGT
SL4.0ch00	7807607	7807618	-	7810593	7810963	371	Solyc00g160740	HEINZ	AGAAnnTTCTRGA	1-AGAAnnTTCTRGA-4817_TCAAGAATCTACC
SL4.0ch00	7809557	7809568	+	7810593	7810963	371	Solyc00g160740	HEINZ	AGAAnnTTCTRGA	1-AGAAnnTTCTRGA-4818_CAAACTTTCCAGA
SL4.0ch00	7816974	7816985	-	7819701	7820859	1159	Solyc00g160580	HEINZ	AGAAnnTTCTRGA	1-AGAAnnTTCTRGA-4826_TCTCGAATGTTTT
SL4.0ch00	7817367	7817378	+	7819701	7820859	1159	Solyc00g160580	HEINZ	AGAAnnTTCTRGA	1-AGAAnnTTCTRGA-4827_AGAATGTTCTTAA
SL4.0ch00	7817432	7817443	-	7819701	7820859	1159	Solyc00g160580	HEINZ	AGAAnnTTCTRGA	1-AGAAnnTTCTRGA-4828_TATAGAATTTTTT
SL4.0ch00	7818044	7818055	-	7819701	7820859	1159	Solyc00g160580	HEINZ	AGAAnnTTCTRGA	1-AGAAnnTTCTRGA-4829_TCATGAATTTTCT
SL4.0ch00	7819030	7819041	+	7819701	7820859	1159	Solyc00g160580	HEINZ	AGAAnnTTCTRGA	1-AGAAnnTTCTRGA-4830_AGTATTTTCCAAA
SL4.0ch00	7947431	7947442	-	7938932	7946968	8037	Solyc00g160750	HEINZ	AGAAnnTTCTRGA	1-AGAAnnTTCTRGA-4853_TCTGGAATACTCC
SL4.0ch00	7995762	7995773	+	7997240	8011815	14576	Solyc00g500356	HEINZ	AGAAnnTTCTRGA	1-AGAAnnTTCTRGA-4875_GGTAGATTCTGAA
SL4.0ch00	8022760	8022771	-	8023802	8024641	840	Solyc00g500357	HEINZ	AGAAnnTTCTRGA	1-AGAAnnTTCTRGA-4878_TTTAAAACTTTCT
SL4.0ch00	8044461	8044472	-	8045068	8045739	672	Solyc00g500360	HEINZ	AGAAnnTTCTRGA	1-AGAAnnTTCTRGA-4894_TCAAGAAACTGCT
SL4.0ch00	8070195	8070206	+	8070651	8071690	1040	Solyc00g500361	HEINZ	AGAAnnTTCTRGA	1-AGAAnnTTCTRGA-4905_AGAGGTTTCAAGA
SL4.0ch00	8076928	8076939	+	8075528	8075989	462	Solyc11g056510	HEINZ	AGAAnnTTCTRGA	1-AGAAnnTTCTRGA-4912_AGAAGGTTCAAGC
SL4.0ch00	8084293	8084304	-	8085726	8087102	1377	Solyc00g500362	HEINZ	AGAAnnTTCTRGA	1-AGAAnnTTCTRGA-4915_TTCAGACAGTTCC
SL4.0ch00	8085036	8085047	+	8085726	8087102	1377	Solyc00g500362	HEINZ	AGAAnnTTCTRGA	1-AGAAnnTTCTRGA-4916_GGAGAATTCCAGA
SL4.0ch00	8086632	8086643	+	8087104	8087411	308	Solyc00g500363	HEINZ	AGAAnnTTCTRGA	1-AGAAnnTTCTRGA-4917_GGAAGTTCCTGGA
SL4.0ch00	8088281	8088292	+	8088757	8089938	1182	Solyc00g500364	HEINZ	AGAAnnTTCTRGA	1-AGAAnnTTCTRGA-4918_AAAAGTTTTCAGA
SL4.0ch00	8090925	8090936	-	8092830	8095552	2723	Solyc00g160240	HEINZ	AGAAnnTTCTRGA	1-AGAAnnTTCTRGA-4920_GCTGGGAATTTCT
SL4.0ch00	8116317	8116328	+	8112783	8114282	1500	Solyc00g160130	HEINZ	AGAAnnTTCTRGA	1-AGAAnnTTCTRGA-4941_GGAAGTTACTAGC
SL4.0ch00	8116736	8116747	-	8112783	8114282	1500	Solyc00g160130	HEINZ	AGAAnnTTCTRGA	1-AGAAnnTTCTRGA-4942_TCTTGAATGTACG
SL4.0ch00	8309362	8309373	-	8307079	8309125	2047	Solyc00g160590	HEINZ	AGAAnnTTCTRGA	1-AGAAnnTTCTRGA-5056_TCAAGAACATTCA
SL4.0ch00	8309937	8309948	-	8307079	8309125	2047	Solyc00g160590	HEINZ	AGAAnnTTCTRGA	1-AGAAnnTTCTRGA-5057_TCTAGAAAATTTT
SL4.0ch00	8311625	8311636	+	8309391	8310778	1388	Solyc00g308530	HEINZ	AGAAnnTTCTRGA	1-AGAAnnTTCTRGA-5058_GGAACATGCAAGA
SL4.0ch00	8313249	8313260	-	8311419	8312614	1196	Solyc00g160610	HEINZ	AGAAnnTTCTRGA	1-AGAAnnTTCTRGA-5061_TCTAAAAATTACT
SL4.0ch00	8316107	8316118	+	8312630	8314215	1586	Solyc00g284510	HEINZ	AGAAnnTTCTRGA	1-AGAAnnTTCTRGA-5062_AGAAGTTTATATA
SL4.0ch00	8316499	8316510	+	8312630	8314215	1586	Solyc00g284510	HEINZ	AGAAnnTTCTRGA	1-AGAAnnTTCTRGA-5063_GGAATATTACAGC
SL4.0ch00	8330280	8330291	-	8328770	8329865	1096	Solyc00g160600	HEINZ	AGAAnnTTCTRGA	1-AGAAnnTTCTRGA-5077_TTTTGAATCTTCT
SL4.0ch00	8330945	8330956	-	8328770	8329865	1096	Solyc00g160600	HEINZ	AGAAnnTTCTRGA	1-AGAAnnTTCTRGA-5078_GCTAGTAGGTTCT
SL4.0ch00	8430725	8430736	+	8432692	8433284	593	Solyc00g160620	HEINZ	AGAAnnTTCTRGA	1-AGAAnnTTCTRGA-5111_AAAAATTTATGGA
SL4.0ch00	8431849	8431860	+	8432692	8433284	593	Solyc00g160620	HEINZ	AGAAnnTTCTRGA	1-AGAAnnTTCTRGA-5112_ACAACTTTATAGA
SL4.0ch00	8431904	8431915	-	8432692	8433284	593	Solyc00g160620	HEINZ	AGAAnnTTCTRGA	1-AGAAnnTTCTRGA-5113_TCAAGAACAATCT
SL4.0ch00	8432617	8432628	+	8432692	8433284	593	Solyc00g160620	HEINZ	AGAAnnTTCTRGA	1-AGAAnnTTCTRGA-5114_AAGACTTTCTGGA
SL4.0ch00	8609698	8609709	+	8612096	8614158	2063	Solyc00g500373	HEINZ	AGAAnnTTCTRGA	1-AGAAnnTTCTRGA-5151_GGTACTTTCCGTA
SL4.0ch00	8609914	8609925	-	8612096	8614158	2063	Solyc00g500373	HEINZ	AGAAnnTTCTRGA	1-AGAAnnTTCTRGA-5152_TCTCGAACATTAT
SL4.0ch00	8611832	8611843	+	8612096	8614158	2063	Solyc00g500373	HEINZ	AGAAnnTTCTRGA	1-AGAAnnTTCTRGA-5153_CAAATTTTCTGGA
SL4.0ch00	8656358	8656369	-	8651685	8656070	4386	Solyc00g500374	HEINZ	AGAAnnTTCTRGA	1-AGAAnnTTCTRGA-5173_TCTATATTTTTCT
SL4.0ch00	8775402	8775413	-	8777769	8779770	2002	Solyc00g160140	HEINZ	AGAAnnTTCTRGA	1-AGAAnnTTCTRGA-5229_TAAAGAATTTTCC
SL4.0ch00	8776470	8776481	-	8777769	8779770	2002	Solyc00g160140	HEINZ	AGAAnnTTCTRGA	1-AGAAnnTTCTRGA-5230_TCCAGATTATTTC
SL4.0ch00	8781496	8781507	-	8780266	8780586	321	Solyc00g160760	HEINZ	AGAAnnTTCTRGA	1-AGAAnnTTCTRGA-5233_TTCAGAATCTTTT
SL4.0ch00	8782956	8782967	+	8780266	8780586	321	Solyc00g160760	HEINZ	AGAAnnTTCTRGA	1-AGAAnnTTCTRGA-5234_AGAACCTTCAAGA
SL4.0ch00	8792698	8792709	-	8788406	8792192	3787	Solyc00g500376	HEINZ	AGAAnnTTCTRGA	1-AGAAnnTTCTRGA-5238_TCAAGACCTTTCT
SL4.0ch00	8873570	8873581	+	8876022	8877366	1345	Solyc00g160250	HEINZ	AGAAnnTTCTRGA	1-AGAAnnTTCTRGA-5267_AGAATGATTTAGA
SL4.0ch00	8905003	8905014	+	8907535	8922087	14553	Solyc00g500379	HEINZ	AGAAnnTTCTRGA	1-AGAAnnTTCTRGA-5274_ACAATTTTCTTGA
SL4.0ch00	8911851	8911862	+	8911340	8911540	201	Solyc00g500380	HEINZ	AGAAnnTTCTRGA	1-AGAAnnTTCTRGA-5277_AAAATTTTGTGGA
SL4.0ch00	8912049	8912060	-	8911340	8911540	201	Solyc00g500380	HEINZ	AGAAnnTTCTRGA	1-AGAAnnTTCTRGA-5278_TCAAGACCTTTCT
SL4.0ch00	8914202	8914213	-	8911340	8911540	201	Solyc00g500380	HEINZ	AGAAnnTTCTRGA	1-AGAAnnTTCTRGA-5279_TCAAGAACTTTTC
SL4.0ch00	9017781	9017792	-	9020166	9032500	12335	Solyc00g500382	HEINZ	AGAAnnTTCTRGA	1-AGAAnnTTCTRGA-5338_GCTGGGATGTTCT
SL4.0ch00	9017843	9017854	+	9020166	9032500	12335	Solyc00g500382	HEINZ	AGAAnnTTCTRGA	1-AGAAnnTTCTRGA-5339_TGTACGTTCTAGC
SL4.0ch00	9049231	9049242	-	9049949	9057592	7644	Solyc00g500385	HEINZ	AGAAnnTTCTRGA	1-AGAAnnTTCTRGA-5341_TCAAGACCTTTCT
SL4.0ch00	9063041	9063052	-	9064630	9065624	995	Solyc00g500386	HEINZ	AGAAnnTTCTRGA	1-AGAAnnTTCTRGA-5343_TCAAGACCTTTCT
SL4.0ch00	9065560	9065571	-	9065894	9066737	844	Solyc00g500387	HEINZ	AGAAnnTTCTRGA	1-AGAAnnTTCTRGA-5345_TCAAGACCTTTCT
SL4.0ch00	9271443	9271454	-	9271932	9273315	1384	Solyc00g007940	HEINZ	AGAAnnTTCTRGA	1-AGAAnnTTCTRGA-5347_TCCAGAACACTCG
SL4.0ch00	9385555	9385566	+	9384708	9385325	618	Solyc00g500405	HEINZ	AGAAnnTTCTRGA	1-AGAAnnTTCTRGA-5368_GGAAACTTCTGTA
SL4.0ch00	9385958	9385969	-	9384708	9385325	618	Solyc00g500405	HEINZ	AGAAnnTTCTRGA	1-AGAAnnTTCTRGA-5369_TTTGGAAGCTTCT
SL4.0ch00	9386511	9386522	+	9384708	9385325	618	Solyc00g500405	HEINZ	AGAAnnTTCTRGA	1-AGAAnnTTCTRGA-5370_CGAAGTTTCTTGA
SL4.0ch00	9388794	9388805	+	9385352	9387880	2529	Solyc00g500406	HEINZ	AGAAnnTTCTRGA	1-AGAAnnTTCTRGA-5372_AAAAGAATCTGGA
SL4.0ch00	9388804	9388815	+	9385352	9387880	2529	Solyc00g500406	HEINZ	AGAAnnTTCTRGA	1-AGAAnnTTCTRGA-5373_GGAAATTTTTGGA
SL4.0ch00	9389338	9389349	+	9385352	9387880	2529	Solyc00g500406	HEINZ	AGAAnnTTCTRGA	1-AGAAnnTTCTRGA-5374_GAAATATTCAAGA
SL4.0ch00	9535146	9535157	+	9535301	9556690	21390	Solyc00g160770	HEINZ	AGAAnnTTCTRGA	1-AGAAnnTTCTRGA-5413_AGAACATACTAAA
SL4.0ch02	22195	22206	+	23816	37043	13228	Solyc02g161460	HEINZ	AGAAnnTTCTRGA	1-AGAAnnTTCTRGA-88751_AAAAAATTCTAGC
SL4.0ch02	22389	22400	-	23816	37043	13228	Solyc02g161460	HEINZ	AGAAnnTTCTRGA	1-AGAAnnTTCTRGA-88752_TCTAGAATTATTT
SL4.0ch02	22825	22836	+	23816	37043	13228	Solyc02g161460	HEINZ	AGAAnnTTCTRGA	1-AGAAnnTTCTRGA-88753_AGAACATTCCAAA
SL4.0ch02	23126	23137	-	23816	37043	13228	Solyc02g161460	HEINZ	AGAAnnTTCTRGA	1-AGAAnnTTCTRGA-88754_TCTGGAAAATTCA
SL4.0ch02	23175	23186	-	23816	37043	13228	Solyc02g161460	HEINZ	AGAAnnTTCTRGA	1-AGAAnnTTCTRGA-88755_TCCACAAATTTCT
SL4.0ch02	66062	66073	-	68738	84352	15615	Solyc02g004003	HEINZ	AGAAnnTTCTRGA	1-AGAAnnTTCTRGA-88804_TCAAGAAACTTCA
SL4.0ch02	79439	79450	-	76173	76972	800	Solyc02g004005	HEINZ	AGAAnnTTCTRGA	1-AGAAnnTTCTRGA-88829_GCTTGAAAATTCT
SL4.0ch02	158017	158028	+	159034	162307	3274	Solyc02g044050	HEINZ	AGAAnnTTCTRGA	1-AGAAnnTTCTRGA-88940_GGAAATATCTAGA
SL4.0ch02	161272	161283	+	162375	164186	1812	Solyc02g044040	HEINZ	AGAAnnTTCTRGA	1-AGAAnnTTCTRGA-88943_AGAAGTTCCTAGT
SL4.0ch02	162058	162069	+	162375	164186	1812	Solyc02g044040	HEINZ	AGAAnnTTCTRGA	1-AGAAnnTTCTRGA-88944_TGGAGTTTCTAGA
SL4.0ch02	162080	162091	-	162375	164186	1812	Solyc02g044040	HEINZ	AGAAnnTTCTRGA	1-AGAAnnTTCTRGA-88945_TACAGAAAATTTT
SL4.0ch02	163896	163907	-	165330	166952	1623	Solyc02g044030	HEINZ	AGAAnnTTCTRGA	1-AGAAnnTTCTRGA-88950_TTCAAAACATTCC
SL4.0ch02	164125	164136	+	165330	166952	1623	Solyc02g044030	HEINZ	AGAAnnTTCTRGA	1-AGAAnnTTCTRGA-88951_CGAAGGTTCTGCA
SL4.0ch02	164903	164914	-	165330	166952	1623	Solyc02g044030	HEINZ	AGAAnnTTCTRGA	1-AGAAnnTTCTRGA-88952_TCTTGAAAAATCC
SL4.0ch02	165232	165243	+	165330	166952	1623	Solyc02g044030	HEINZ	AGAAnnTTCTRGA	1-AGAAnnTTCTRGA-88953_TGAAGTTTCTTGA
SL4.0ch02	168286	168297	+	167525	168186	662	Solyc02g044020	HEINZ	AGAAnnTTCTRGA	1-AGAAnnTTCTRGA-88955_GGAACTTTCCTTA
SL4.0ch02	169035	169046	-	167525	168186	662	Solyc02g044020	HEINZ	AGAAnnTTCTRGA	1-AGAAnnTTCTRGA-88956_TCCAGCAAGTACT
SL4.0ch02	174685	174696	-	175747	181989	6243	Solyc02g044000	HEINZ	AGAAnnTTCTRGA	1-AGAAnnTTCTRGA-88959_TTTGGTAAGTTCC
SL4.0ch02	175209	175220	+	175747	181989	6243	Solyc02g044000	HEINZ	AGAAnnTTCTRGA	1-AGAAnnTTCTRGA-88960_AGATGGTTATGGA
SL4.0ch02	235618	235629	+	238504	248699	10196	Solyc02g044005	HEINZ	AGAAnnTTCTRGA	1-AGAAnnTTCTRGA-89032_AGGATGTTCTTGA
SL4.0ch02	237586	237597	-	238504	248699	10196	Solyc02g044005	HEINZ	AGAAnnTTCTRGA	1-AGAAnnTTCTRGA-89033_TCCAGAGAGTTCT
SL4.0ch02	238069	238080	+	238504	248699	10196	Solyc02g044005	HEINZ	AGAAnnTTCTRGA	1-AGAAnnTTCTRGA-89034_GGAAGGTTTTGAA
SL4.0ch02	238443	238454	-	238504	248699	10196	Solyc02g044005	HEINZ	AGAAnnTTCTRGA	1-AGAAnnTTCTRGA-89035_TTTAGAAAGTACT
SL4.0ch02	246913	246924	-	249753	249917	165	Solyc02g043990	HEINZ	AGAAnnTTCTRGA	1-AGAAnnTTCTRGA-89042_GCTAGAATTTTCA
SL4.0ch02	248544	248555	+	249753	249917	165	Solyc02g043990	HEINZ	AGAAnnTTCTRGA	1-AGAAnnTTCTRGA-89043_TGATGTTTCTGGA
SL4.0ch02	343009	343020	+	345948	350182	4235	Solyc02g043980	HEINZ	AGAAnnTTCTRGA	1-AGAAnnTTCTRGA-89139_AGAAGGGTCTAAA
SL4.0ch02	344863	344874	+	345948	350182	4235	Solyc02g043980	HEINZ	AGAAnnTTCTRGA	1-AGAAnnTTCTRGA-89140_GGAATATTCTTGA
SL4.0ch02	359733	359744	+	362308	362460	153	Solyc02g043970	HEINZ	AGAAnnTTCTRGA	1-AGAAnnTTCTRGA-89159_AGAAGGTTCTAGA
SL4.0ch02	360134	360145	+	362308	362460	153	Solyc02g043970	HEINZ	AGAAnnTTCTRGA	1-AGAAnnTTCTRGA-89160_AGAAGGTTCAAGG
SL4.0ch02	361266	361277	+	362308	362460	153	Solyc02g043970	HEINZ	AGAAnnTTCTRGA	1-AGAAnnTTCTRGA-89161_AGAAGATTCTTTA
SL4.0ch02	361786	361797	-	362308	362460	153	Solyc02g043970	HEINZ	AGAAnnTTCTRGA	1-AGAAnnTTCTRGA-89162_TCTTGAATGTTCT
SL4.0ch02	387240	387251	+	386477	386795	319	Solyc02g043963	HEINZ	AGAAnnTTCTRGA	1-AGAAnnTTCTRGA-89187_AAAACTTTCTGCA
SL4.0ch02	388635	388646	-	386477	386795	319	Solyc02g043963	HEINZ	AGAAnnTTCTRGA	1-AGAAnnTTCTRGA-89188_TCTAATATTTTCT
SL4.0ch02	388851	388862	-	386477	386795	319	Solyc02g043963	HEINZ	AGAAnnTTCTRGA	1-AGAAnnTTCTRGA-89189_GCAATAATGTTCT
SL4.0ch02	389513	389524	+	391038	394610	3573	Solyc02g043965	HEINZ	AGAAnnTTCTRGA	1-AGAAnnTTCTRGA-89190_AGGAATTTCTAGA
SL4.0ch02	389520	389531	-	391038	394610	3573	Solyc02g043965	HEINZ	AGAAnnTTCTRGA	1-AGAAnnTTCTRGA-89191_TCTAGAAAGATTC
SL4.0ch02	390541	390552	-	391038	394610	3573	Solyc02g043965	HEINZ	AGAAnnTTCTRGA	1-AGAAnnTTCTRGA-89192_GATAGAACATACT
SL4.0ch02	390557	390568	-	391038	394610	3573	Solyc02g043965	HEINZ	AGAAnnTTCTRGA	1-AGAAnnTTCTRGA-89193_TCCAGCAAGTTAT
SL4.0ch02	418371	418382	-	420863	421035	173	Solyc02g043950	HEINZ	AGAAnnTTCTRGA	1-AGAAnnTTCTRGA-89218_TCCAGAGACTTCA
SL4.0ch02	420792	420803	+	420863	421035	173	Solyc02g043950	HEINZ	AGAAnnTTCTRGA	1-AGAAnnTTCTRGA-89219_AGAATGTGTTAGA
SL4.0ch02	660975	660986	-	660519	660752	234	Solyc02g043940	HEINZ	AGAAnnTTCTRGA	1-AGAAnnTTCTRGA-89434_TCTAAAACATTTT
SL4.0ch02	661598	661609	-	660519	660752	234	Solyc02g043940	HEINZ	AGAAnnTTCTRGA	1-AGAAnnTTCTRGA-89435_TCTTGATAATTCT
SL4.0ch02	662365	662376	+	660519	660752	234	Solyc02g043940	HEINZ	AGAAnnTTCTRGA	1-AGAAnnTTCTRGA-89436_AAAACGTTCTTGA
SL4.0ch02	663010	663021	+	660519	660752	234	Solyc02g043940	HEINZ	AGAAnnTTCTRGA	1-AGAAnnTTCTRGA-89437_GGAATGTTGAAGA
SL4.0ch02	663055	663066	+	660519	660752	234	Solyc02g043940	HEINZ	AGAAnnTTCTRGA	1-AGAAnnTTCTRGA-89438_AGAAAATTCTGAT
SL4.0ch02	663232	663243	+	660519	660752	234	Solyc02g043940	HEINZ	AGAAnnTTCTRGA	1-AGAAnnTTCTRGA-89439_AGACTATTCAAGA
SL4.0ch02	836810	836821	-	839225	844794	5570	Solyc02g161630	HEINZ	AGAAnnTTCTRGA	1-AGAAnnTTCTRGA-89568_TCCATTATATTCT
SL4.0ch02	837760	837771	-	839225	844794	5570	Solyc02g161630	HEINZ	AGAAnnTTCTRGA	1-AGAAnnTTCTRGA-89569_TCTAGAATATCCA
SL4.0ch02	838624	838635	-	839225	844794	5570	Solyc02g161630	HEINZ	AGAAnnTTCTRGA	1-AGAAnnTTCTRGA-89570_TTTAAAAAATTCT
SL4.0ch02	973798	973809	-	972068	972241	174	Solyc02g043900	HEINZ	AGAAnnTTCTRGA	1-AGAAnnTTCTRGA-89710_GCTTGAATGTTAT
SL4.0ch02	974474	974485	-	975968	976385	418	Solyc02g161450	HEINZ	AGAAnnTTCTRGA	1-AGAAnnTTCTRGA-89711_GCCAAAATGTTCA
SL4.0ch02	1134863	1134874	-	1136344	1138398	2055	Solyc02g043880	HEINZ	AGAAnnTTCTRGA	1-AGAAnnTTCTRGA-89853_TCCATAATTTTAT
SL4.0ch02	1136284	1136295	+	1136344	1138398	2055	Solyc02g043880	HEINZ	AGAAnnTTCTRGA	1-AGAAnnTTCTRGA-89854_CGATCGTTCTGTA
SL4.0ch02	1262039	1262050	-	1264126	1267775	3650	Solyc02g043875	HEINZ	AGAAnnTTCTRGA	1-AGAAnnTTCTRGA-89979_ACTCGAAACTTCC
SL4.0ch02	1267270	1267281	-	1269913	1300241	30329	Solyc02g043860	HEINZ	AGAAnnTTCTRGA	1-AGAAnnTTCTRGA-89986_TTTTGAATTTTCC
SL4.0ch02	1267983	1267994	+	1269913	1300241	30329	Solyc02g043860	HEINZ	AGAAnnTTCTRGA	1-AGAAnnTTCTRGA-89987_AGAATAATATGGA
SL4.0ch02	1268020	1268031	+	1269913	1300241	30329	Solyc02g043860	HEINZ	AGAAnnTTCTRGA	1-AGAAnnTTCTRGA-89988_CAAACTTTATAGA
SL4.0ch02	1268383	1268394	-	1269913	1300241	30329	Solyc02g043860	HEINZ	AGAAnnTTCTRGA	1-AGAAnnTTCTRGA-89989_TCTTGAATGTTTT
SL4.0ch02	1268925	1268936	+	1269913	1300241	30329	Solyc02g043860	HEINZ	AGAAnnTTCTRGA	1-AGAAnnTTCTRGA-89990_GGAAAGTTGTAGC
SL4.0ch02	1362755	1362766	-	1361750	1362584	835	Solyc02g160300	HEINZ	AGAAnnTTCTRGA	1-AGAAnnTTCTRGA-90073_TCTAAAAATTTCT
SL4.0ch02	1362785	1362796	-	1361750	1362584	835	Solyc02g160300	HEINZ	AGAAnnTTCTRGA	1-AGAAnnTTCTRGA-90074_TCTAAAATTTTAT
SL4.0ch02	1363032	1363043	-	1361750	1362584	835	Solyc02g160300	HEINZ	AGAAnnTTCTRGA	1-AGAAnnTTCTRGA-90075_TCTAAAAATTTCT
SL4.0ch02	1363062	1363073	-	1361750	1362584	835	Solyc02g160300	HEINZ	AGAAnnTTCTRGA	1-AGAAnnTTCTRGA-90076_TCTAAAATTTTAT
SL4.0ch02	1363310	1363321	-	1361750	1362584	835	Solyc02g160300	HEINZ	AGAAnnTTCTRGA	1-AGAAnnTTCTRGA-90077_TCTAAAAATTTCT
SL4.0ch02	1363649	1363660	-	1361750	1362584	835	Solyc02g160300	HEINZ	AGAAnnTTCTRGA	1-AGAAnnTTCTRGA-90078_TTTAGAAAATTTT
SL4.0ch02	1363805	1363816	-	1361750	1362584	835	Solyc02g160300	HEINZ	AGAAnnTTCTRGA	1-AGAAnnTTCTRGA-90079_TCTTCAAAATTCT
SL4.0ch02	1364424	1364435	+	1361750	1362584	835	Solyc02g160300	HEINZ	AGAAnnTTCTRGA	1-AGAAnnTTCTRGA-90080_AGGATATTCAGGA
SL4.0ch02	1365573	1365584	-	1361750	1362584	835	Solyc02g160300	HEINZ	AGAAnnTTCTRGA	1-AGAAnnTTCTRGA-90081_TTTAGAAAATTAT
SL4.0ch02	1551302	1551313	-	1544992	1550258	5267	Solyc02g160010	HEINZ	AGAAnnTTCTRGA	1-AGAAnnTTCTRGA-90232_GCTAGAAAATTTA
SL4.0ch02	1552500	1552511	+	1544992	1550258	5267	Solyc02g160010	HEINZ	AGAAnnTTCTRGA	1-AGAAnnTTCTRGA-90233_AGTATGTTTCGGA
SL4.0ch02	1704593	1704604	+	1689293	1704438	15146	Solyc02g043813	HEINZ	AGAAnnTTCTRGA	1-AGAAnnTTCTRGA-90364_AGAACTTTTTGTA
SL4.0ch02	1705102	1705113	-	1689293	1704438	15146	Solyc02g043813	HEINZ	AGAAnnTTCTRGA	1-AGAAnnTTCTRGA-90365_TCTGCAATCTTCC
SL4.0ch02	1706420	1706431	-	1689293	1704438	15146	Solyc02g043813	HEINZ	AGAAnnTTCTRGA	1-AGAAnnTTCTRGA-90366_TCCATAAGCTTCT
SL4.0ch02	1706573	1706584	-	1689293	1704438	15146	Solyc02g043813	HEINZ	AGAAnnTTCTRGA	1-AGAAnnTTCTRGA-90367_TCCATATTCTTCC
SL4.0ch02	1820369	1820380	-	1821071	1828716	7646	Solyc02g043817	HEINZ	AGAAnnTTCTRGA	1-AGAAnnTTCTRGA-90426_ACTAAAAAGTTCT
SL4.0ch02	1882991	1883002	+	1883144	1883371	228	Solyc02g055560	HEINZ	AGAAnnTTCTRGA	1-AGAAnnTTCTRGA-90486_GGATCATTCTAGA
SL4.0ch02	1882998	1883009	-	1883144	1883371	228	Solyc02g055560	HEINZ	AGAAnnTTCTRGA	1-AGAAnnTTCTRGA-90487_TCTAGAATACTCC
SL4.0ch02	1919013	1919024	+	1920714	1921424	711	Solyc02g055550	HEINZ	AGAAnnTTCTRGA	1-AGAAnnTTCTRGA-90512_GGAATGGTCTTGA
SL4.0ch02	1919243	1919254	+	1920714	1921424	711	Solyc02g055550	HEINZ	AGAAnnTTCTRGA	1-AGAAnnTTCTRGA-90513_AGAAGAGTCCAGA
SL4.0ch02	1919287	1919298	-	1920714	1921424	711	Solyc02g055550	HEINZ	AGAAnnTTCTRGA	1-AGAAnnTTCTRGA-90514_TGCTGAATGTTCT
SL4.0ch02	1923144	1923155	-	1924802	1926710	1909	Solyc02g055540	HEINZ	AGAAnnTTCTRGA	1-AGAAnnTTCTRGA-90515_TCTTCAACCTTCC
SL4.0ch02	1927417	1927428	-	1929200	1929935	736	Solyc02g055530	HEINZ	AGAAnnTTCTRGA	1-AGAAnnTTCTRGA-90518_TTCAGAAACTTCC
SL4.0ch02	1927555	1927566	-	1929200	1929935	736	Solyc02g055530	HEINZ	AGAAnnTTCTRGA	1-AGAAnnTTCTRGA-90519_TCTAGAACATGAT
SL4.0ch02	1927698	1927709	+	1929200	1929935	736	Solyc02g055530	HEINZ	AGAAnnTTCTRGA	1-AGAAnnTTCTRGA-90520_AGAACCTTCAAGA
SL4.0ch02	1928822	1928833	-	1929200	1929935	736	Solyc02g055530	HEINZ	AGAAnnTTCTRGA	1-AGAAnnTTCTRGA-90521_TCGAGTACATTCC
SL4.0ch02	1928922	1928933	+	1929200	1929935	736	Solyc02g055530	HEINZ	AGAAnnTTCTRGA	1-AGAAnnTTCTRGA-90522_GGAAAGTACTGAA
SL4.0ch02	1929049	1929060	-	1929200	1929935	736	Solyc02g055530	HEINZ	AGAAnnTTCTRGA	1-AGAAnnTTCTRGA-90523_TCAAGTAACTTCT
SL4.0ch02	1931315	1931326	+	1932925	1933332	408	Solyc02g160020	HEINZ	AGAAnnTTCTRGA	1-AGAAnnTTCTRGA-90527_AGAAATTTCCTGT
SL4.0ch02	1932191	1932202	-	1932925	1933332	408	Solyc02g160020	HEINZ	AGAAnnTTCTRGA	1-AGAAnnTTCTRGA-90528_TCCAGCAAGTACT
SL4.0ch02	1952986	1952997	-	1954947	1955300	354	Solyc02g055500	HEINZ	AGAAnnTTCTRGA	1-AGAAnnTTCTRGA-90542_TCCAAAATTTTCC
SL4.0ch02	2016110	2016121	+	2016330	2020174	3845	Solyc02g150121	HEINZ	AGAAnnTTCTRGA	1-AGAAnnTTCTRGA-90596_GAAAGTTTATAGA
SL4.0ch02	2024225	2024236	+	2022965	2023999	1035	Solyc02g055505	HEINZ	AGAAnnTTCTRGA	1-AGAAnnTTCTRGA-90605_AGTATATTCAAGA
SL4.0ch02	2024443	2024454	+	2022965	2023999	1035	Solyc02g055505	HEINZ	AGAAnnTTCTRGA	1-AGAAnnTTCTRGA-90606_AGAACTTTTTGCA
SL4.0ch02	2025029	2025040	-	2022965	2023999	1035	Solyc02g055505	HEINZ	AGAAnnTTCTRGA	1-AGAAnnTTCTRGA-90607_TCTAAAATATTCC
SL4.0ch02	2026224	2026235	+	2024079	2026157	2079	Solyc02g160580	HEINZ	AGAAnnTTCTRGA	1-AGAAnnTTCTRGA-90608_CTAATTTTCTAGA
SL4.0ch02	2267231	2267242	-	2268766	2273923	5158	Solyc02g055470	HEINZ	AGAAnnTTCTRGA	1-AGAAnnTTCTRGA-90842_TCTAGGTCCTTCT
SL4.0ch02	2267942	2267953	-	2268766	2273923	5158	Solyc02g055470	HEINZ	AGAAnnTTCTRGA	1-AGAAnnTTCTRGA-90843_TCTAGGTCCTTCT
SL4.0ch02	2283422	2283433	-	2285181	2305843	20663	Solyc02g055460	HEINZ	AGAAnnTTCTRGA	1-AGAAnnTTCTRGA-90858_TCTAGAATATTGA
SL4.0ch02	2308330	2308341	-	2305975	2307192	1218	Solyc02g055440	HEINZ	AGAAnnTTCTRGA	1-AGAAnnTTCTRGA-90879_GCTTGAATCTTCT
SL4.0ch02	2309208	2309219	+	2305975	2307192	1218	Solyc02g055440	HEINZ	AGAAnnTTCTRGA	1-AGAAnnTTCTRGA-90880_AAAAAATTCAAGA
SL4.0ch02	2309374	2309385	+	2305975	2307192	1218	Solyc02g055440	HEINZ	AGAAnnTTCTRGA	1-AGAAnnTTCTRGA-90881_CGAACGTTATCGA
SL4.0ch02	2540585	2540596	+	2537824	2540450	2627	Solyc02g160730	HEINZ	AGAAnnTTCTRGA	1-AGAAnnTTCTRGA-91113_TGAAGTATCCAGA
SL4.0ch02	2540592	2540603	-	2537824	2540450	2627	Solyc02g160730	HEINZ	AGAAnnTTCTRGA	1-AGAAnnTTCTRGA-91114_TCCAGATCCATCT
SL4.0ch02	2542379	2542390	+	2537824	2540450	2627	Solyc02g160730	HEINZ	AGAAnnTTCTRGA	1-AGAAnnTTCTRGA-91115_AGAATATACTATA
SL4.0ch02	2557566	2557577	+	2559454	2559789	336	Solyc02g160030	HEINZ	AGAAnnTTCTRGA	1-AGAAnnTTCTRGA-91118_AGAAGTTTGTGGA
SL4.0ch02	2558883	2558894	+	2559454	2559789	336	Solyc02g160030	HEINZ	AGAAnnTTCTRGA	1-AGAAnnTTCTRGA-91119_GGAAGATTGCAGA
SL4.0ch02	2850415	2850426	-	2853293	2853562	270	Solyc02g160040	HEINZ	AGAAnnTTCTRGA	1-AGAAnnTTCTRGA-91379_TCCAGAAACTTTA
SL4.0ch02	2851064	2851075	+	2853293	2853562	270	Solyc02g160040	HEINZ	AGAAnnTTCTRGA	1-AGAAnnTTCTRGA-91380_AGAAGACTCCAGC
SL4.0ch02	2851529	2851540	-	2853293	2853562	270	Solyc02g160040	HEINZ	AGAAnnTTCTRGA	1-AGAAnnTTCTRGA-91381_GCTATAACCTTCT
SL4.0ch02	2851788	2851799	+	2853293	2853562	270	Solyc02g160040	HEINZ	AGAAnnTTCTRGA	1-AGAAnnTTCTRGA-91382_GTAATGTTACAGA
SL4.0ch02	2996356	2996367	+	2994804	2995927	1124	Solyc02g161010	HEINZ	AGAAnnTTCTRGA	1-AGAAnnTTCTRGA-91528_GGAATTTTCTATA
SL4.0ch02	2997150	2997161	+	2994804	2995927	1124	Solyc02g161010	HEINZ	AGAAnnTTCTRGA	1-AGAAnnTTCTRGA-91529_TTAAGGTTCTAGC
SL4.0ch02	2997773	2997784	-	2994804	2995927	1124	Solyc02g161010	HEINZ	AGAAnnTTCTRGA	1-AGAAnnTTCTRGA-91530_TCTGGAAAGTTGC
SL4.0ch02	3130253	3130264	+	3132950	3133294	345	Solyc02g160080	HEINZ	AGAAnnTTCTRGA	1-AGAAnnTTCTRGA-91648_ATAAGATTCAAGA
SL4.0ch02	3130576	3130587	-	3132950	3133294	345	Solyc02g160080	HEINZ	AGAAnnTTCTRGA	1-AGAAnnTTCTRGA-91649_TCTAGAAGATGCT
SL4.0ch02	3132208	3132219	+	3132950	3133294	345	Solyc02g160080	HEINZ	AGAAnnTTCTRGA	1-AGAAnnTTCTRGA-91650_GGAACCTTGCAGA
SL4.0ch02	3381551	3381562	-	3383598	3397019	13422	Solyc02g049070	HEINZ	AGAAnnTTCTRGA	1-AGAAnnTTCTRGA-91867_TCTATAATTTTCT
SL4.0ch02	3381651	3381662	+	3383598	3397019	13422	Solyc02g049070	HEINZ	AGAAnnTTCTRGA	1-AGAAnnTTCTRGA-91868_AGAAATTTATAAA
SL4.0ch02	3382088	3382099	+	3383598	3397019	13422	Solyc02g049070	HEINZ	AGAAnnTTCTRGA	1-AGAAnnTTCTRGA-91869_ATACTTTTCTGGA
SL4.0ch02	3479042	3479053	-	3474615	3476647	2033	Solyc02g049090	HEINZ	AGAAnnTTCTRGA	1-AGAAnnTTCTRGA-91952_TCTTGAACGTTCT
SL4.0ch02	3479300	3479311	-	3474615	3476647	2033	Solyc02g049090	HEINZ	AGAAnnTTCTRGA	1-AGAAnnTTCTRGA-91953_GTTAGAAAGATCT
SL4.0ch02	3479417	3479428	+	3474615	3476647	2033	Solyc02g049090	HEINZ	AGAAnnTTCTRGA	1-AGAAnnTTCTRGA-91954_GAAAATTTCAAGA
SL4.0ch02	3710029	3710040	-	3710938	3712050	1113	Solyc02g150118	HEINZ	AGAAnnTTCTRGA	1-AGAAnnTTCTRGA-92108_TCCAGAATTTTAA
SL4.0ch02	3710751	3710762	+	3710938	3712050	1113	Solyc02g150118	HEINZ	AGAAnnTTCTRGA	1-AGAAnnTTCTRGA-92109_AGAACTTTTTAGC
SL4.0ch02	3711939	3711950	+	3712066	3713535	1470	Solyc02g160110	HEINZ	AGAAnnTTCTRGA	1-AGAAnnTTCTRGA-92110_AGAAGATTCCTGA
SL4.0ch02	3737513	3737524	-	3739404	3749288	9885	Solyc02g049108	HEINZ	AGAAnnTTCTRGA	1-AGAAnnTTCTRGA-92129_TCTATAACCTTAT
SL4.0ch02	3738620	3738631	+	3739404	3749288	9885	Solyc02g049108	HEINZ	AGAAnnTTCTRGA	1-AGAAnnTTCTRGA-92130_AAAAGATTATAGA
SL4.0ch02	3739149	3739160	+	3739404	3749288	9885	Solyc02g049108	HEINZ	AGAAnnTTCTRGA	1-AGAAnnTTCTRGA-92131_GGAACTTTCTGGA
SL4.0ch02	3739156	3739167	-	3739404	3749288	9885	Solyc02g049108	HEINZ	AGAAnnTTCTRGA	1-AGAAnnTTCTRGA-92132_TCTGGAATTTTGC
SL4.0ch02	3747927	3747938	-	3749802	3763262	13461	Solyc02g050180	HEINZ	AGAAnnTTCTRGA	1-AGAAnnTTCTRGA-92146_TTTGGAAAAATCT
SL4.0ch02	3747959	3747970	+	3749802	3763262	13461	Solyc02g050180	HEINZ	AGAAnnTTCTRGA	1-AGAAnnTTCTRGA-92147_AGTTTGTTCCAGA
SL4.0ch02	3748285	3748296	-	3749802	3763262	13461	Solyc02g050180	HEINZ	AGAAnnTTCTRGA	1-AGAAnnTTCTRGA-92148_TCTAAAAACTTAT
SL4.0ch02	3748565	3748576	-	3749802	3763262	13461	Solyc02g050180	HEINZ	AGAAnnTTCTRGA	1-AGAAnnTTCTRGA-92149_ACCAGGAACTTCT
SL4.0ch02	3748632	3748643	+	3749802	3763262	13461	Solyc02g050180	HEINZ	AGAAnnTTCTRGA	1-AGAAnnTTCTRGA-92150_AGGAAGTTCAAGA
SL4.0ch02	3749076	3749087	-	3749802	3763262	13461	Solyc02g050180	HEINZ	AGAAnnTTCTRGA	1-AGAAnnTTCTRGA-92151_TCTGGAAAATGCG
SL4.0ch02	3932986	3932997	-	3934950	3935482	533	Solyc02g161240	HEINZ	AGAAnnTTCTRGA	1-AGAAnnTTCTRGA-92323_TCCAGAAGGTTGC
SL4.0ch02	3987615	3987626	-	3988740	3992237	3498	Solyc02g050195	HEINZ	AGAAnnTTCTRGA	1-AGAAnnTTCTRGA-92374_CCCAAAACATTCT
SL4.0ch02	3988117	3988128	+	3988740	3992237	3498	Solyc02g050195	HEINZ	AGAAnnTTCTRGA	1-AGAAnnTTCTRGA-92375_AGAAGATTTAAGA
SL4.0ch02	3991001	3991012	+	3992294	3996465	4172	Solyc02g050200	HEINZ	AGAAnnTTCTRGA	1-AGAAnnTTCTRGA-92379_CGAAAGGTCTAGA
SL4.0ch02	3991341	3991352	-	3992294	3996465	4172	Solyc02g050200	HEINZ	AGAAnnTTCTRGA	1-AGAAnnTTCTRGA-92380_TCTGTAACGTTGT
SL4.0ch02	4141816	4141827	+	4143011	4183853	40843	Solyc02g050240	HEINZ	AGAAnnTTCTRGA	1-AGAAnnTTCTRGA-92504_GGAAGATAATGGA
SL4.0ch02	4142002	4142013	+	4143011	4183853	40843	Solyc02g050240	HEINZ	AGAAnnTTCTRGA	1-AGAAnnTTCTRGA-92505_AGAAAGTTTTTGA
SL4.0ch02	4166504	4166515	-	4168636	4183769	15134	Solyc02g050260	HEINZ	AGAAnnTTCTRGA	1-AGAAnnTTCTRGA-92538_GCCTGAACCTTCT
SL4.0ch02	4167257	4167268	-	4168636	4183769	15134	Solyc02g050260	HEINZ	AGAAnnTTCTRGA	1-AGAAnnTTCTRGA-92539_TCCAGAATAATTT
SL4.0ch02	4311611	4311622	+	4310547	4311120	574	Solyc02g161280	HEINZ	AGAAnnTTCTRGA	1-AGAAnnTTCTRGA-92641_AGAACTTTTCAAA
SL4.0ch02	4312501	4312512	+	4310547	4311120	574	Solyc02g161280	HEINZ	AGAAnnTTCTRGA	1-AGAAnnTTCTRGA-92642_TGAATATTCAAGA
SL4.0ch02	4313764	4313775	-	4310547	4311120	574	Solyc02g161280	HEINZ	AGAAnnTTCTRGA	1-AGAAnnTTCTRGA-92643_TTTAAAAAATTCT
SL4.0ch02	4333155	4333166	-	4331382	4332624	1243	Solyc02g050265	HEINZ	AGAAnnTTCTRGA	1-AGAAnnTTCTRGA-92674_TTTTGAAAATTCT
SL4.0ch02	4342893	4342904	-	4339864	4342007	2144	Solyc02g050267	HEINZ	AGAAnnTTCTRGA	1-AGAAnnTTCTRGA-92684_TCTAGAATTATTT
SL4.0ch02	4342990	4343001	+	4339864	4342007	2144	Solyc02g050267	HEINZ	AGAAnnTTCTRGA	1-AGAAnnTTCTRGA-92685_GAAATATACTAGA
SL4.0ch02	4343393	4343404	-	4339864	4342007	2144	Solyc02g050267	HEINZ	AGAAnnTTCTRGA	1-AGAAnnTTCTRGA-92686_TCTAAAAATATCT
SL4.0ch02	4343919	4343930	+	4339864	4342007	2144	Solyc02g050267	HEINZ	AGAAnnTTCTRGA	1-AGAAnnTTCTRGA-92687_AGAAATTTCAAAA
SL4.0ch02	4343960	4343971	+	4339864	4342007	2144	Solyc02g050267	HEINZ	AGAAnnTTCTRGA	1-AGAAnnTTCTRGA-92688_AGATATTTCTAGA
SL4.0ch02	4343967	4343978	-	4339864	4342007	2144	Solyc02g050267	HEINZ	AGAAnnTTCTRGA	1-AGAAnnTTCTRGA-92689_TCTAGAACCATTT
SL4.0ch02	4344064	4344075	+	4339864	4342007	2144	Solyc02g050267	HEINZ	AGAAnnTTCTRGA	1-AGAAnnTTCTRGA-92690_AGATGTTTCTATA
SL4.0ch02	4344868	4344879	+	4339864	4342007	2144	Solyc02g050267	HEINZ	AGAAnnTTCTRGA	1-AGAAnnTTCTRGA-92691_AGAGATTTCTAGA
SL4.0ch02	4344875	4344886	-	4339864	4342007	2144	Solyc02g050267	HEINZ	AGAAnnTTCTRGA	1-AGAAnnTTCTRGA-92692_TCTAGAATTATTT
SL4.0ch02	4531112	4531123	-	4533802	4551810	18009	Solyc02g050280	HEINZ	AGAAnnTTCTRGA	1-AGAAnnTTCTRGA-92838_TCTGTAACTTTCA
SL4.0ch02	4531444	4531455	+	4533802	4551810	18009	Solyc02g050280	HEINZ	AGAAnnTTCTRGA	1-AGAAnnTTCTRGA-92839_AGAATTTTTTAGC
SL4.0ch02	4605856	4605867	+	4604410	4605420	1011	Solyc02g050300	HEINZ	AGAAnnTTCTRGA	1-AGAAnnTTCTRGA-92904_ATAATTTTTTGGA
SL4.0ch02	4606030	4606041	-	4604410	4605420	1011	Solyc02g050300	HEINZ	AGAAnnTTCTRGA	1-AGAAnnTTCTRGA-92905_TTTAAAAAATTCC
SL4.0ch02	4606063	4606074	+	4604410	4605420	1011	Solyc02g050300	HEINZ	AGAAnnTTCTRGA	1-AGAAnnTTCTRGA-92906_GCAACTTTCAGGA
SL4.0ch02	4606436	4606447	+	4604410	4605420	1011	Solyc02g050300	HEINZ	AGAAnnTTCTRGA	1-AGAAnnTTCTRGA-92907_AGAGTATTCAAGA
SL4.0ch02	4606450	4606461	-	4604410	4605420	1011	Solyc02g050300	HEINZ	AGAAnnTTCTRGA	1-AGAAnnTTCTRGA-92908_TCTGGTAAATTTT
SL4.0ch02	4606562	4606573	-	4604410	4605420	1011	Solyc02g050300	HEINZ	AGAAnnTTCTRGA	1-AGAAnnTTCTRGA-92909_ACCAGTAATTTCT
SL4.0ch02	4606894	4606905	-	4604410	4605420	1011	Solyc02g050300	HEINZ	AGAAnnTTCTRGA	1-AGAAnnTTCTRGA-92910_TCCAGTACCTGCT
SL4.0ch02	4607274	4607285	+	4604410	4605420	1011	Solyc02g050300	HEINZ	AGAAnnTTCTRGA	1-AGAAnnTTCTRGA-92911_AGAATTATCTAAA
SL4.0ch02	4967129	4967140	-	4969458	4969613	156	Solyc02g050330	HEINZ	AGAAnnTTCTRGA	1-AGAAnnTTCTRGA-93189_TTTAGATATTTCT
SL4.0ch02	4968645	4968656	-	4969458	4969613	156	Solyc02g050330	HEINZ	AGAAnnTTCTRGA	1-AGAAnnTTCTRGA-93190_TTTAGAAAATTCC
SL4.0ch02	5265218	5265229	+	5267872	5270433	2562	Solyc02g161370	HEINZ	AGAAnnTTCTRGA	1-AGAAnnTTCTRGA-93483_GAAATATTCTAAA
SL4.0ch02	5265964	5265975	+	5267872	5270433	2562	Solyc02g161370	HEINZ	AGAAnnTTCTRGA	1-AGAAnnTTCTRGA-93484_AAAAATTTTTGGA
SL4.0ch02	5266060	5266071	-	5267872	5270433	2562	Solyc02g161370	HEINZ	AGAAnnTTCTRGA	1-AGAAnnTTCTRGA-93485_TCCAGAAGAGTCT
SL4.0ch02	5266446	5266457	+	5267872	5270433	2562	Solyc02g161370	HEINZ	AGAAnnTTCTRGA	1-AGAAnnTTCTRGA-93486_AAAATATTTTAGA
SL4.0ch02	5267202	5267213	-	5267872	5270433	2562	Solyc02g161370	HEINZ	AGAAnnTTCTRGA	1-AGAAnnTTCTRGA-93487_TCCAGAAAACTCT
SL4.0ch02	5381326	5381337	+	5383071	5385846	2776	Solyc02g160130	HEINZ	AGAAnnTTCTRGA	1-AGAAnnTTCTRGA-93567_GTAACTTTCTGCA
SL4.0ch02	5381338	5381349	+	5383071	5385846	2776	Solyc02g160130	HEINZ	AGAAnnTTCTRGA	1-AGAAnnTTCTRGA-93568_AGAATTTCCTGGT
SL4.0ch02	5428760	5428771	+	5431721	5449317	17597	Solyc02g150120	HEINZ	AGAAnnTTCTRGA	1-AGAAnnTTCTRGA-93602_GGAAAAATCTTGA
SL4.0ch02	5428767	5428778	-	5431721	5449317	17597	Solyc02g150120	HEINZ	AGAAnnTTCTRGA	1-AGAAnnTTCTRGA-93603_TCTTGATCATTCT
SL4.0ch02	5567037	5567048	-	5569751	5571253	1503	Solyc02g005000	HEINZ	AGAAnnTTCTRGA	1-AGAAnnTTCTRGA-93725_TCTGTAAACTTTT
SL4.0ch02	5569490	5569501	-	5569751	5571253	1503	Solyc02g005000	HEINZ	AGAAnnTTCTRGA	1-AGAAnnTTCTRGA-93726_TTTAGAAAATTCA
SL4.0ch02	5569705	5569716	-	5569751	5571253	1503	Solyc02g005000	HEINZ	AGAAnnTTCTRGA	1-AGAAnnTTCTRGA-93727_TCCAAAAAAATCT
SL4.0ch02	5856707	5856718	-	5858157	5858475	319	Solyc02g161400	HEINZ	AGAAnnTTCTRGA	1-AGAAnnTTCTRGA-93966_TCTATAATCTTTT
SL4.0ch02	5856822	5856833	-	5858157	5858475	319	Solyc02g161400	HEINZ	AGAAnnTTCTRGA	1-AGAAnnTTCTRGA-93967_TCTTGACAATTCT
SL4.0ch02	5857957	5857968	+	5858157	5858475	319	Solyc02g161400	HEINZ	AGAAnnTTCTRGA	1-AGAAnnTTCTRGA-93968_AAAATTTACTGGA
SL4.0ch02	5896931	5896942	+	5898661	5904636	5976	Solyc02g005003	HEINZ	AGAAnnTTCTRGA	1-AGAAnnTTCTRGA-94009_AGAAATTTTTAAA
SL4.0ch02	5924711	5924722	-	5926402	5929496	3095	Solyc02g005070	HEINZ	AGAAnnTTCTRGA	1-AGAAnnTTCTRGA-94028_TCTTGCATGTTCT
SL4.0ch02	5924798	5924809	-	5926402	5929496	3095	Solyc02g005070	HEINZ	AGAAnnTTCTRGA	1-AGAAnnTTCTRGA-94029_TCTTGCATGTTCT
SL4.0ch02	5925084	5925095	-	5926402	5929496	3095	Solyc02g005070	HEINZ	AGAAnnTTCTRGA	1-AGAAnnTTCTRGA-94030_TCATGAATATTCT
SL4.0ch02	6079577	6079588	+	6082502	6083913	1412	Solyc02g161410	HEINZ	AGAAnnTTCTRGA	1-AGAAnnTTCTRGA-94164_GGAATTTCCTAGA
SL4.0ch02	6079986	6079997	+	6082502	6083913	1412	Solyc02g161410	HEINZ	AGAAnnTTCTRGA	1-AGAAnnTTCTRGA-94165_ACAATGTTCAGGA
SL4.0ch02	6080549	6080560	-	6082502	6083913	1412	Solyc02g161410	HEINZ	AGAAnnTTCTRGA	1-AGAAnnTTCTRGA-94166_ACTAGAAAAGTCC
SL4.0ch02	6080802	6080813	+	6082502	6083913	1412	Solyc02g161410	HEINZ	AGAAnnTTCTRGA	1-AGAAnnTTCTRGA-94167_GCAACTTTCAAGA
SL4.0ch02	6081955	6081966	-	6082502	6083913	1412	Solyc02g161410	HEINZ	AGAAnnTTCTRGA	1-AGAAnnTTCTRGA-94168_ACTATAATCTTCT
SL4.0ch02	6149418	6149429	-	6148083	6148510	428	Solyc02g005100	HEINZ	AGAAnnTTCTRGA	1-AGAAnnTTCTRGA-94241_TTTAGAAAGTTTG
SL4.0ch02	6150222	6150233	+	6148083	6148510	428	Solyc02g005100	HEINZ	AGAAnnTTCTRGA	1-AGAAnnTTCTRGA-94242_AGAACTTACTAAA
SL4.0ch02	6151179	6151190	-	6148083	6148510	428	Solyc02g005100	HEINZ	AGAAnnTTCTRGA	1-AGAAnnTTCTRGA-94243_TGCAGAAAGTTAT
SL4.0ch02	6236828	6236839	-	6238971	6241557	2587	Solyc02g005110	HEINZ	AGAAnnTTCTRGA	1-AGAAnnTTCTRGA-94317_TTCATAATATTCT
SL4.0ch02	6237466	6237477	+	6238971	6241557	2587	Solyc02g005110	HEINZ	AGAAnnTTCTRGA	1-AGAAnnTTCTRGA-94318_CAAACTTTCTAAA
SL4.0ch02	6237692	6237703	-	6238971	6241557	2587	Solyc02g005110	HEINZ	AGAAnnTTCTRGA	1-AGAAnnTTCTRGA-94319_TCCAAAACATTCT
SL4.0ch02	6238768	6238779	+	6238971	6241557	2587	Solyc02g005110	HEINZ	AGAAnnTTCTRGA	1-AGAAnnTTCTRGA-94320_AAAACTTTCCAAA
SL4.0ch02	6538287	6538298	+	6536090	6536637	548	Solyc06g051580	HEINZ	AGAAnnTTCTRGA	1-AGAAnnTTCTRGA-94603_ATAACATTACAGA
SL4.0ch02	6538398	6538409	-	6536090	6536637	548	Solyc06g051580	HEINZ	AGAAnnTTCTRGA	1-AGAAnnTTCTRGA-94604_TACAGAACATTTT
SL4.0ch02	6539311	6539322	+	6541005	6542224	1220	Solyc02g005140	HEINZ	AGAAnnTTCTRGA	1-AGAAnnTTCTRGA-94605_TGAATGTACTAGC
SL4.0ch02	6539721	6539732	+	6541005	6542224	1220	Solyc02g005140	HEINZ	AGAAnnTTCTRGA	1-AGAAnnTTCTRGA-94606_AGATAATTCTAAA
SL4.0ch02	6942262	6942273	-	6942392	6948324	5933	Solyc02g005180	HEINZ	AGAAnnTTCTRGA	1-AGAAnnTTCTRGA-94984_TTTTGAACATTCG
SL4.0ch02	6991566	6991577	+	6993033	6993602	570	Solyc02g160140	HEINZ	AGAAnnTTCTRGA	1-AGAAnnTTCTRGA-95028_AGAATTTACCGAA
SL4.0ch02	6992085	6992096	+	6993033	6993602	570	Solyc02g160140	HEINZ	AGAAnnTTCTRGA	1-AGAAnnTTCTRGA-95029_AGGACTTTTCAGA
SL4.0ch02	6992648	6992659	+	6993033	6993602	570	Solyc02g160140	HEINZ	AGAAnnTTCTRGA	1-AGAAnnTTCTRGA-95030_CAAACCTTCTAGA
SL4.0ch02	7138597	7138608	-	7136396	7138339	1944	Solyc02g005210	HEINZ	AGAAnnTTCTRGA	1-AGAAnnTTCTRGA-95149_TCCAAAATCATCT
SL4.0ch02	7138845	7138856	+	7139138	7187584	48447	Solyc02g161620	HEINZ	AGAAnnTTCTRGA	1-AGAAnnTTCTRGA-95150_TGAATGGTCTAGA
SL4.0ch02	7138852	7138863	-	7139138	7187584	48447	Solyc02g161620	HEINZ	AGAAnnTTCTRGA	1-AGAAnnTTCTRGA-95151_TCTAGATGTTTCT
SL4.0ch02	7426991	7427002	-	7424002	7425819	1818	Solyc02g005280	HEINZ	AGAAnnTTCTRGA	1-AGAAnnTTCTRGA-95397_TCTACAAATTTCA
SL4.0ch02	7428468	7428479	-	7424002	7425819	1818	Solyc02g005280	HEINZ	AGAAnnTTCTRGA	1-AGAAnnTTCTRGA-95398_TACATAATTTTCT
SL4.0ch02	7617338	7617349	-	7619857	7620021	165	Solyc02g005300	HEINZ	AGAAnnTTCTRGA	1-AGAAnnTTCTRGA-95539_TCCAAATTCTTCT
SL4.0ch02	7632857	7632868	+	7624224	7631313	7090	Solyc02g005305	HEINZ	AGAAnnTTCTRGA	1-AGAAnnTTCTRGA-95545_TGAAAATTATGGA
SL4.0ch02	7640832	7640843	+	7634628	7639958	5331	Solyc02g005310	HEINZ	AGAAnnTTCTRGA	1-AGAAnnTTCTRGA-95551_AGAGCTTTCCGGA
SL4.0ch02	7642622	7642633	-	7634628	7639958	5331	Solyc02g005310	HEINZ	AGAAnnTTCTRGA	1-AGAAnnTTCTRGA-95552_TCTAAAACAATCT
SL4.0ch02	7650156	7650167	-	7646455	7650117	3663	Solyc02g005320	HEINZ	AGAAnnTTCTRGA	1-AGAAnnTTCTRGA-95559_TTCAGAAAAATCT
SL4.0ch02	7650883	7650894	+	7646455	7650117	3663	Solyc02g005320	HEINZ	AGAAnnTTCTRGA	1-AGAAnnTTCTRGA-95560_GCAAGTTTCCAGC
SL4.0ch02	7651038	7651049	-	7646455	7650117	3663	Solyc02g005320	HEINZ	AGAAnnTTCTRGA	1-AGAAnnTTCTRGA-95561_TCTAGAACTTTGA
SL4.0ch02	7652826	7652837	-	7646455	7650117	3663	Solyc02g005320	HEINZ	AGAAnnTTCTRGA	1-AGAAnnTTCTRGA-95562_TCCAGAAACTCCC
SL4.0ch02	7685198	7685209	+	7684334	7684894	561	Solyc02g005330	HEINZ	AGAAnnTTCTRGA	1-AGAAnnTTCTRGA-95592_AGATTGTTCAAGC
SL4.0ch02	7685687	7685698	+	7684334	7684894	561	Solyc02g005330	HEINZ	AGAAnnTTCTRGA	1-AGAAnnTTCTRGA-95593_AGAAAAATATAGA
SL4.0ch02	7686765	7686776	+	7684334	7684894	561	Solyc02g005330	HEINZ	AGAAnnTTCTRGA	1-AGAAnnTTCTRGA-95594_AAAAAATTCAAGA
SL4.0ch02	7737265	7737276	+	7735741	7737247	1507	Solyc02g160380	HEINZ	AGAAnnTTCTRGA	1-AGAAnnTTCTRGA-95637_AGAGCATTCAAGA
SL4.0ch02	7737272	7737283	-	7735741	7737247	1507	Solyc02g160380	HEINZ	AGAAnnTTCTRGA	1-AGAAnnTTCTRGA-95638_TCAAGAAATTTAT
SL4.0ch02	7737287	7737298	-	7735741	7737247	1507	Solyc02g160380	HEINZ	AGAAnnTTCTRGA	1-AGAAnnTTCTRGA-95639_TCATGAATTTTCT
SL4.0ch02	7738681	7738692	+	7735741	7737247	1507	Solyc02g160380	HEINZ	AGAAnnTTCTRGA	1-AGAAnnTTCTRGA-95640_AAAATCTTCTAGA
SL4.0ch02	7739061	7739072	-	7735741	7737247	1507	Solyc02g160380	HEINZ	AGAAnnTTCTRGA	1-AGAAnnTTCTRGA-95641_GCCTGAACATTCA
SL4.0ch02	7739602	7739613	+	7735741	7737247	1507	Solyc02g160380	HEINZ	AGAAnnTTCTRGA	1-AGAAnnTTCTRGA-95642_GCAAGTTTCAGGA
SL4.0ch02	7844491	7844502	+	7839477	7841916	2440	Solyc02g005340	HEINZ	AGAAnnTTCTRGA	1-AGAAnnTTCTRGA-95746_AGAACTTTCAAGA
SL4.0ch02	7895955	7895966	+	7870164	7895337	25174	Solyc02g005350	HEINZ	AGAAnnTTCTRGA	1-AGAAnnTTCTRGA-95843_AGATGATTTTGGA
SL4.0ch02	7896775	7896786	-	7870164	7895337	25174	Solyc02g005350	HEINZ	AGAAnnTTCTRGA	1-AGAAnnTTCTRGA-95844_TCTAAAATATTTC
SL4.0ch02	7897617	7897628	+	7870164	7895337	25174	Solyc02g005350	HEINZ	AGAAnnTTCTRGA	1-AGAAnnTTCTRGA-95845_AGTAATTTCTAGT
SL4.0ch02	7901848	7901859	-	7898188	7900191	2004	Solyc02g005360	HEINZ	AGAAnnTTCTRGA	1-AGAAnnTTCTRGA-95850_TTTAAAAATTTCC
SL4.0ch02	7902019	7902030	-	7898188	7900191	2004	Solyc02g005360	HEINZ	AGAAnnTTCTRGA	1-AGAAnnTTCTRGA-95851_TCCGGAACCTTCG
SL4.0ch02	7902602	7902613	-	7898188	7900191	2004	Solyc02g005360	HEINZ	AGAAnnTTCTRGA	1-AGAAnnTTCTRGA-95852_TCTAGAAAGGTCT
SL4.0ch02	8162651	8162662	+	8161839	8162344	506	Solyc02g005370	HEINZ	AGAAnnTTCTRGA	1-AGAAnnTTCTRGA-96105_GGAATATTTCTGA
SL4.0ch02	8164886	8164897	-	8161839	8162344	506	Solyc02g005370	HEINZ	AGAAnnTTCTRGA	1-AGAAnnTTCTRGA-96106_GTAAGAAACTTCT
SL4.0ch02	8165094	8165105	-	8161839	8162344	506	Solyc02g005370	HEINZ	AGAAnnTTCTRGA	1-AGAAnnTTCTRGA-96107_TCTAGATTTTTCT
SL4.0ch02	8220519	8220530	+	8220225	8220493	269	Solyc02g161430	HEINZ	AGAAnnTTCTRGA	1-AGAAnnTTCTRGA-96158_GGAATGTTTTAAA
SL4.0ch02	8222015	8222026	-	8220225	8220493	269	Solyc02g161430	HEINZ	AGAAnnTTCTRGA	1-AGAAnnTTCTRGA-96159_GTTGGAAACTTCT
SL4.0ch02	8222025	8222036	-	8220225	8220493	269	Solyc02g161430	HEINZ	AGAAnnTTCTRGA	1-AGAAnnTTCTRGA-96160_TCTGGTAAATTAT
SL4.0ch02	8239784	8239795	+	8238778	8238951	174	Solyc02g005400	HEINZ	AGAAnnTTCTRGA	1-AGAAnnTTCTRGA-96172_ATAAAAATCTAGA
SL4.0ch02	8242385	8242396	-	8240705	8241601	897	Solyc02g005410	HEINZ	AGAAnnTTCTRGA	1-AGAAnnTTCTRGA-96173_TCTGAAATTTTCT
SL4.0ch02	8242453	8242464	+	8240705	8241601	897	Solyc02g005410	HEINZ	AGAAnnTTCTRGA	1-AGAAnnTTCTRGA-96174_AGAAATTACTAGC
SL4.0ch02	8245329	8245340	-	8241631	8245135	3505	Solyc02g161440	HEINZ	AGAAnnTTCTRGA	1-AGAAnnTTCTRGA-96178_TCTAGGAAGTACC
SL4.0ch02	8245985	8245996	+	8241631	8245135	3505	Solyc02g161440	HEINZ	AGAAnnTTCTRGA	1-AGAAnnTTCTRGA-96179_AGAACATCCTGAA
SL4.0ch02	8638295	8638306	+	8640949	8641724	776	Solyc02g005430	HEINZ	AGAAnnTTCTRGA	1-AGAAnnTTCTRGA-96515_AGATCTTTCTGGT
SL4.0ch02	8639408	8639419	-	8640949	8641724	776	Solyc02g005430	HEINZ	AGAAnnTTCTRGA	1-AGAAnnTTCTRGA-96516_AATAGAATTTTCT
SL4.0ch02	8644246	8644257	-	8643387	8644222	836	Solyc02g005440	HEINZ	AGAAnnTTCTRGA	1-AGAAnnTTCTRGA-96517_TCTGGAAATTGCT
SL4.0ch02	8646435	8646446	-	8643387	8644222	836	Solyc02g005440	HEINZ	AGAAnnTTCTRGA	1-AGAAnnTTCTRGA-96518_TCTATGATGTTCT
SL4.0ch02	8646469	8646480	-	8643387	8644222	836	Solyc02g005440	HEINZ	AGAAnnTTCTRGA	1-AGAAnnTTCTRGA-96519_TCCAAAAATTTAT
SL4.0ch02	8646510	8646521	-	8643387	8644222	836	Solyc02g005440	HEINZ	AGAAnnTTCTRGA	1-AGAAnnTTCTRGA-96520_TCTATGATGTTCT
SL4.0ch02	8646606	8646617	+	8643387	8644222	836	Solyc02g005440	HEINZ	AGAAnnTTCTRGA	1-AGAAnnTTCTRGA-96521_AGAAGGTTGTGTA
SL4.0ch02	8646726	8646737	+	8643387	8644222	836	Solyc02g005440	HEINZ	AGAAnnTTCTRGA	1-AGAAnnTTCTRGA-96522_GGAAAATTCTGAC
SL4.0ch02	8881608	8881619	-	8884140	8887577	3438	Solyc02g005480	HEINZ	AGAAnnTTCTRGA	1-AGAAnnTTCTRGA-96707_TTTGGAAAATTTT
SL4.0ch02	8882659	8882670	-	8884140	8887577	3438	Solyc02g005480	HEINZ	AGAAnnTTCTRGA	1-AGAAnnTTCTRGA-96708_TCTGAAAAATTAT
SL4.0ch02	8927569	8927580	+	8925064	8925897	834	Solyc02g005490	HEINZ	AGAAnnTTCTRGA	1-AGAAnnTTCTRGA-96757_AAAATTTTCCATA
SL4.0ch02	8927576	8927587	-	8925064	8925897	834	Solyc02g005490	HEINZ	AGAAnnTTCTRGA	1-AGAAnnTTCTRGA-96758_TCCATAACATTTC
SL4.0ch02	9048738	9048749	+	9047453	9047779	327	Solyc02g005500	HEINZ	AGAAnnTTCTRGA	1-AGAAnnTTCTRGA-96868_GGAATTTTTTAGA
SL4.0ch02	9059872	9059883	-	9055770	9058642	2873	Solyc02g005510	HEINZ	AGAAnnTTCTRGA	1-AGAAnnTTCTRGA-96876_TCCAGCATGTTCT
SL4.0ch02	9060561	9060572	-	9055770	9058642	2873	Solyc02g005510	HEINZ	AGAAnnTTCTRGA	1-AGAAnnTTCTRGA-96877_TCTAGAAATTTTG
SL4.0ch02	9071934	9071945	+	9070415	9071747	1333	Solyc02g005520	HEINZ	AGAAnnTTCTRGA	1-AGAAnnTTCTRGA-96886_AGTATATACTAGA
SL4.0ch02	9072400	9072411	-	9070415	9071747	1333	Solyc02g005520	HEINZ	AGAAnnTTCTRGA	1-AGAAnnTTCTRGA-96887_TCAAAAAAATTCT
SL4.0ch02	9072527	9072538	-	9070415	9071747	1333	Solyc02g005520	HEINZ	AGAAnnTTCTRGA	1-AGAAnnTTCTRGA-96888_TGTTGAAAATTCT
SL4.0ch02	9072621	9072632	-	9070415	9071747	1333	Solyc02g005520	HEINZ	AGAAnnTTCTRGA	1-AGAAnnTTCTRGA-96889_TGTTGAAAATTCT
SL4.0ch02	9073256	9073267	-	9070415	9071747	1333	Solyc02g005520	HEINZ	AGAAnnTTCTRGA	1-AGAAnnTTCTRGA-96890_TCCATTATCTTCT
SL4.0ch02	9073720	9073731	-	9070415	9071747	1333	Solyc02g005520	HEINZ	AGAAnnTTCTRGA	1-AGAAnnTTCTRGA-96891_TCTATAATATTCC
SL4.0ch02	9073769	9073780	-	9070415	9071747	1333	Solyc02g005520	HEINZ	AGAAnnTTCTRGA	1-AGAAnnTTCTRGA-96892_TATAGAAAATTAC
SL4.0ch02	9074247	9074258	-	9070415	9071747	1333	Solyc02g005520	HEINZ	AGAAnnTTCTRGA	1-AGAAnnTTCTRGA-96893_TCTAAAAAGTTGC
SL4.0ch02	9476565	9476576	-	9476170	9476466	297	Solyc02g005560	HEINZ	AGAAnnTTCTRGA	1-AGAAnnTTCTRGA-97039_TCCACAATGTTCG
SL4.0ch02	9478491	9478502	-	9476170	9476466	297	Solyc02g005560	HEINZ	AGAAnnTTCTRGA	1-AGAAnnTTCTRGA-97040_TCCACAATGTTCG
SL4.0ch02	9500399	9500410	+	9497584	9498225	642	Solyc02g005580	HEINZ	AGAAnnTTCTRGA	1-AGAAnnTTCTRGA-97043_GGAACATGATGGA
SL4.0ch02	9592863	9592874	-	9593124	9596444	3321	Solyc02g005600	HEINZ	AGAAnnTTCTRGA	1-AGAAnnTTCTRGA-97082_GTTAGAAAATTCA
SL4.0ch02	9593078	9593089	-	9593124	9596444	3321	Solyc02g005600	HEINZ	AGAAnnTTCTRGA	1-AGAAnnTTCTRGA-97083_TCCAAAAAAATCT
SL4.0ch02	9675259	9675270	-	9676946	9677995	1050	Solyc02g005601	HEINZ	AGAAnnTTCTRGA	1-AGAAnnTTCTRGA-97150_TCTAAAAATTTAT
SL4.0ch02	9675915	9675926	-	9676946	9677995	1050	Solyc02g005601	HEINZ	AGAAnnTTCTRGA	1-AGAAnnTTCTRGA-97151_TTTAAAAATTTCT
SL4.0ch02	9878955	9878966	+	9879682	9880120	439	Solyc00g024170	HEINZ	AGAAnnTTCTRGA	1-AGAAnnTTCTRGA-97327_GGAAGATATTAGA
SL4.0ch02	9879438	9879449	-	9879682	9880120	439	Solyc00g024170	HEINZ	AGAAnnTTCTRGA	1-AGAAnnTTCTRGA-97328_GCTGGAAAGTTGC
SL4.0ch02	9879515	9879526	-	9879682	9880120	439	Solyc00g024170	HEINZ	AGAAnnTTCTRGA	1-AGAAnnTTCTRGA-97329_TCCAAAAAATCCT
SL4.0ch02	10230597	10230608	-	10225708	10230575	4868	Solyc02g005603	HEINZ	AGAAnnTTCTRGA	1-AGAAnnTTCTRGA-97671_TACAAAATATTCT
SL4.0ch02	10232867	10232878	-	10225708	10230575	4868	Solyc02g005603	HEINZ	AGAAnnTTCTRGA	1-AGAAnnTTCTRGA-97672_TATAAAATATTCT
SL4.0ch02	10233551	10233562	+	10225708	10230575	4868	Solyc02g005603	HEINZ	AGAAnnTTCTRGA	1-AGAAnnTTCTRGA-97673_GGAATGCTCTATA
SL4.0ch02	10749945	10749956	+	10749165	10749521	357	Solyc02g160390	HEINZ	AGAAnnTTCTRGA	1-AGAAnnTTCTRGA-98134_AGACTTTTCTATA
SL4.0ch02	10750171	10750182	+	10749165	10749521	357	Solyc02g160390	HEINZ	AGAAnnTTCTRGA	1-AGAAnnTTCTRGA-98135_CGAACAATCTAGA
SL4.0ch02	10752415	10752426	+	10749165	10749521	357	Solyc02g160390	HEINZ	AGAAnnTTCTRGA	1-AGAAnnTTCTRGA-98136_AGTACATTTTGGA
SL4.0ch02	10752425	10752436	+	10749165	10749521	357	Solyc02g160390	HEINZ	AGAAnnTTCTRGA	1-AGAAnnTTCTRGA-98137_GGAAAGTTTTAGA
SL4.0ch02	10803465	10803476	+	10795404	10802364	6961	Solyc02g005606	HEINZ	AGAAnnTTCTRGA	1-AGAAnnTTCTRGA-98174_AGAAGTTTGTGGT
SL4.0ch02	10803640	10803651	-	10795404	10802364	6961	Solyc02g005606	HEINZ	AGAAnnTTCTRGA	1-AGAAnnTTCTRGA-98175_TCTGGAATTTTAC
SL4.0ch02	10804341	10804352	+	10795404	10802364	6961	Solyc02g005606	HEINZ	AGAAnnTTCTRGA	1-AGAAnnTTCTRGA-98176_ACAATTTTCTAGT
SL4.0ch02	10804428	10804439	-	10795404	10802364	6961	Solyc02g005606	HEINZ	AGAAnnTTCTRGA	1-AGAAnnTTCTRGA-98177_TTCATAAAATTCT
SL4.0ch02	10804467	10804478	-	10795404	10802364	6961	Solyc02g005606	HEINZ	AGAAnnTTCTRGA	1-AGAAnnTTCTRGA-98178_TATAGATTCTTCT
SL4.0ch02	10804692	10804703	-	10795404	10802364	6961	Solyc02g005606	HEINZ	AGAAnnTTCTRGA	1-AGAAnnTTCTRGA-98179_TCTATTACATTCT
SL4.0ch02	11381160	11381171	+	11382589	11384123	1535	Solyc02g005607	HEINZ	AGAAnnTTCTRGA	1-AGAAnnTTCTRGA-98704_AAAAATTTATAGA
SL4.0ch02	11382235	11382246	-	11382589	11384123	1535	Solyc02g005607	HEINZ	AGAAnnTTCTRGA	1-AGAAnnTTCTRGA-98705_AATGGAAAGTTCC
SL4.0ch02	11382282	11382293	-	11382589	11384123	1535	Solyc02g005607	HEINZ	AGAAnnTTCTRGA	1-AGAAnnTTCTRGA-98706_TCCTTAATTTTCT
SL4.0ch02	11986133	11986144	-	11983620	11983817	198	Solyc02g010680	HEINZ	AGAAnnTTCTRGA	1-AGAAnnTTCTRGA-99162_TTTAGATTCTTCC
SL4.0ch02	11986502	11986513	+	11983620	11983817	198	Solyc02g010680	HEINZ	AGAAnnTTCTRGA	1-AGAAnnTTCTRGA-99163_ACTACTTTCCAGA
SL4.0ch02	11986774	11986785	+	11983620	11983817	198	Solyc02g010680	HEINZ	AGAAnnTTCTRGA	1-AGAAnnTTCTRGA-99164_ATAAAGTTCAAGA
SL4.0ch02	12249656	12249667	-	12250697	12252988	2292	Solyc02g011680	HEINZ	AGAAnnTTCTRGA	1-AGAAnnTTCTRGA-99371_TCTATAAAATTAT
SL4.0ch02	12249907	12249918	+	12250697	12252988	2292	Solyc02g011680	HEINZ	AGAAnnTTCTRGA	1-AGAAnnTTCTRGA-99372_GGCAAGTTCTGGA
SL4.0ch02	12336955	12336966	+	12337614	12343765	6152	Solyc02g160400	HEINZ	AGAAnnTTCTRGA	1-AGAAnnTTCTRGA-99447_AAAATTTTCTTGA
SL4.0ch02	12336962	12336973	-	12337614	12343765	6152	Solyc02g160400	HEINZ	AGAAnnTTCTRGA	1-AGAAnnTTCTRGA-99448_TCTTGAATGCTCT
SL4.0ch02	12336998	12337009	+	12337614	12343765	6152	Solyc02g160400	HEINZ	AGAAnnTTCTRGA	1-AGAAnnTTCTRGA-99449_AAAATATTATGGA
SL4.0ch02	12412631	12412642	+	12414582	12415349	768	Solyc02g011700	HEINZ	AGAAnnTTCTRGA	1-AGAAnnTTCTRGA-99514_AGAAGTTTCTTGG
SL4.0ch02	12413535	12413546	+	12414582	12415349	768	Solyc02g011700	HEINZ	AGAAnnTTCTRGA	1-AGAAnnTTCTRGA-99515_ACAACATTTTAGA
SL4.0ch02	12605260	12605271	+	12604531	12605092	562	Solyc02g011710	HEINZ	AGAAnnTTCTRGA	1-AGAAnnTTCTRGA-99679_TGAATATTTCAGA
SL4.0ch02	12606531	12606542	-	12605302	12605887	586	Solyc02g011720	HEINZ	AGAAnnTTCTRGA	1-AGAAnnTTCTRGA-99680_TCTATAATATTTT
SL4.0ch02	12606909	12606920	+	12605302	12605887	586	Solyc02g011720	HEINZ	AGAAnnTTCTRGA	1-AGAAnnTTCTRGA-99681_AGAAAATAATAGA
SL4.0ch02	12607050	12607061	+	12605302	12605887	586	Solyc02g011720	HEINZ	AGAAnnTTCTRGA	1-AGAAnnTTCTRGA-99682_ATAAAGTTCTATA
SL4.0ch02	12607157	12607168	-	12608364	12608567	204	Solyc02g011730	HEINZ	AGAAnnTTCTRGA	1-AGAAnnTTCTRGA-99683_TCTCAAACTTTCT
SL4.0ch02	12609735	12609746	+	12609537	12609728	192	Solyc02g011750	HEINZ	AGAAnnTTCTRGA	1-AGAAnnTTCTRGA-99685_ATAAGATTCCGGC
SL4.0ch02	12610129	12610140	-	12609537	12609728	192	Solyc02g011750	HEINZ	AGAAnnTTCTRGA	1-AGAAnnTTCTRGA-99686_TCTAGAATCTCCA
SL4.0ch02	12610327	12610338	+	12609537	12609728	192	Solyc02g011750	HEINZ	AGAAnnTTCTRGA	1-AGAAnnTTCTRGA-99687_AGAAAATTAAAGA
SL4.0ch02	12618041	12618052	+	12617220	12617469	250	Solyc02g160410	HEINZ	AGAAnnTTCTRGA	1-AGAAnnTTCTRGA-99692_CGAATTTTTTTGA
SL4.0ch02	12619243	12619254	+	12618686	12618889	204	Solyc02g011830	HEINZ	AGAAnnTTCTRGA	1-AGAAnnTTCTRGA-99694_GTATATTTCTGGA
SL4.0ch02	12621600	12621611	+	12620597	12621492	896	Solyc02g011850	HEINZ	AGAAnnTTCTRGA	1-AGAAnnTTCTRGA-99698_ACAATTTTCTAGA
SL4.0ch02	12622701	12622712	+	12622056	12622638	583	Solyc10g062330	HEINZ	AGAAnnTTCTRGA	1-AGAAnnTTCTRGA-99700_TGCAATTTCTGGA
SL4.0ch02	12622732	12622743	+	12622056	12622638	583	Solyc10g062330	HEINZ	AGAAnnTTCTRGA	1-AGAAnnTTCTRGA-99701_TGAACTTTCCATA
SL4.0ch02	12622927	12622938	+	12622056	12622638	583	Solyc10g062330	HEINZ	AGAAnnTTCTRGA	1-AGAAnnTTCTRGA-99702_GGAAGTTTCAAGC
SL4.0ch02	12625399	12625410	+	12622056	12622638	583	Solyc10g062330	HEINZ	AGAAnnTTCTRGA	1-AGAAnnTTCTRGA-99703_AGAACTTACCTGA
SL4.0ch02	12633768	12633779	+	12635836	12636012	177	Solyc02g011890	HEINZ	AGAAnnTTCTRGA	1-AGAAnnTTCTRGA-99706_GTAAAGTTCTAAA
SL4.0ch02	12633939	12633950	-	12635836	12636012	177	Solyc02g011890	HEINZ	AGAAnnTTCTRGA	1-AGAAnnTTCTRGA-99707_TCAAGAAATATCT
SL4.0ch02	12634352	12634363	+	12635836	12636012	177	Solyc02g011890	HEINZ	AGAAnnTTCTRGA	1-AGAAnnTTCTRGA-99708_AGAACATTTTGTA
SL4.0ch02	12652066	12652077	-	12651720	12652022	303	Solyc02g011940	HEINZ	AGAAnnTTCTRGA	1-AGAAnnTTCTRGA-99716_TCCAAATTATTCC
SL4.0ch02	12652458	12652469	+	12652196	12652354	159	Solyc02g011950	HEINZ	AGAAnnTTCTRGA	1-AGAAnnTTCTRGA-99717_ATTACATTCCGGA
SL4.0ch02	12653996	12654007	+	12653686	12653853	168	Solyc02g011970	HEINZ	AGAAnnTTCTRGA	1-AGAAnnTTCTRGA-99718_AAAATGTTCTAGG
SL4.0ch02	12659888	12659899	-	12656887	12659072	2186	Solyc02g011990	HEINZ	AGAAnnTTCTRGA	1-AGAAnnTTCTRGA-99725_TTCAGAACTTTCT
SL4.0ch02	12660107	12660118	+	12656887	12659072	2186	Solyc02g011990	HEINZ	AGAAnnTTCTRGA	1-AGAAnnTTCTRGA-99726_AGAAATAACTAGA
SL4.0ch02	12660839	12660850	-	12656887	12659072	2186	Solyc02g011990	HEINZ	AGAAnnTTCTRGA	1-AGAAnnTTCTRGA-99727_TATAGAAAGTTGT
SL4.0ch02	12661698	12661709	-	12656887	12659072	2186	Solyc02g011990	HEINZ	AGAAnnTTCTRGA	1-AGAAnnTTCTRGA-99728_ACCATAACATTCC
SL4.0ch02	12661794	12661805	+	12656887	12659072	2186	Solyc02g011990	HEINZ	AGAAnnTTCTRGA	1-AGAAnnTTCTRGA-99729_AGTATTTTCTATA
SL4.0ch02	12669217	12669228	+	12668867	12669108	242	Solyc02g012025	HEINZ	AGAAnnTTCTRGA	1-AGAAnnTTCTRGA-99734_ATAAGATTCTTGA
SL4.0ch02	12669341	12669352	-	12668867	12669108	242	Solyc02g012025	HEINZ	AGAAnnTTCTRGA	1-AGAAnnTTCTRGA-99735_TCAACAAAATTCC
SL4.0ch02	12670769	12670780	+	12668867	12669108	242	Solyc02g012025	HEINZ	AGAAnnTTCTRGA	1-AGAAnnTTCTRGA-99736_AGACCGTCCTGGA
SL4.0ch02	12671204	12671215	+	12668867	12669108	242	Solyc02g012025	HEINZ	AGAAnnTTCTRGA	1-AGAAnnTTCTRGA-99737_GTAAAGTTCTGGA
SL4.0ch02	12671386	12671397	-	12668867	12669108	242	Solyc02g012025	HEINZ	AGAAnnTTCTRGA	1-AGAAnnTTCTRGA-99738_TCTTGATTATTCT
SL4.0ch02	12671449	12671460	+	12668867	12669108	242	Solyc02g012025	HEINZ	AGAAnnTTCTRGA	1-AGAAnnTTCTRGA-99739_GCTACTTTCTGGA
SL4.0ch02	12671640	12671651	+	12668867	12669108	242	Solyc02g012025	HEINZ	AGAAnnTTCTRGA	1-AGAAnnTTCTRGA-99740_GAAATTTTCTAGT
SL4.0ch02	13734989	13735000	+	13731853	13734910	3058	Solyc02g014020	HEINZ	AGAAnnTTCTRGA	1-AGAAnnTTCTRGA-100659_AAAATGTTGTGGA
SL4.0ch02	13736603	13736614	-	13731853	13734910	3058	Solyc02g014020	HEINZ	AGAAnnTTCTRGA	1-AGAAnnTTCTRGA-100660_TCCAGAGTCTTCC
SL4.0ch02	13736777	13736788	-	13731853	13734910	3058	Solyc02g014020	HEINZ	AGAAnnTTCTRGA	1-AGAAnnTTCTRGA-100661_GCTTAAATGTTCT
SL4.0ch02	13737584	13737595	-	13731853	13734910	3058	Solyc02g014020	HEINZ	AGAAnnTTCTRGA	1-AGAAnnTTCTRGA-100662_TCTAGTTTCTTCT
SL4.0ch02	13752308	13752319	-	13750096	13751286	1191	Solyc02g160450	HEINZ	AGAAnnTTCTRGA	1-AGAAnnTTCTRGA-100682_GCTGGTACATTCT
SL4.0ch02	13752374	13752385	-	13750096	13751286	1191	Solyc02g160450	HEINZ	AGAAnnTTCTRGA	1-AGAAnnTTCTRGA-100683_TCCTTAATTTTCT
SL4.0ch02	13752499	13752510	+	13750096	13751286	1191	Solyc02g160450	HEINZ	AGAAnnTTCTRGA	1-AGAAnnTTCTRGA-100684_GTAATTTTTTGGA
SL4.0ch02	13752506	13752517	-	13750096	13751286	1191	Solyc02g160450	HEINZ	AGAAnnTTCTRGA	1-AGAAnnTTCTRGA-100685_TTTGGAAACTTCA
SL4.0ch02	13754518	13754529	-	13753436	13753738	303	Solyc03g013260	HEINZ	AGAAnnTTCTRGA	1-AGAAnnTTCTRGA-100688_TCTAGGATGTACT
SL4.0ch02	13755326	13755337	+	13755409	13756018	610	Solyc02g160440	HEINZ	AGAAnnTTCTRGA	1-AGAAnnTTCTRGA-100689_AGTAGTTTCTGGA
SL4.0ch02	13755333	13755344	-	13755409	13756018	610	Solyc02g160440	HEINZ	AGAAnnTTCTRGA	1-AGAAnnTTCTRGA-100690_TCTGGAAAATTTC
SL4.0ch02	13781868	13781879	+	13782506	13785964	3459	Solyc02g014030	HEINZ	AGAAnnTTCTRGA	1-AGAAnnTTCTRGA-100713_AGAAATTTCCAAA
SL4.0ch02	13795626	13795637	-	13795952	13796649	698	Solyc02g160160	HEINZ	AGAAnnTTCTRGA	1-AGAAnnTTCTRGA-100730_TCATGAACGTTCT
SL4.0ch02	13795857	13795868	+	13795952	13796649	698	Solyc02g160160	HEINZ	AGAAnnTTCTRGA	1-AGAAnnTTCTRGA-100731_AGAACATTTTAGG
SL4.0ch02	13834979	13834990	-	13832908	13834123	1216	Solyc02g014040	HEINZ	AGAAnnTTCTRGA	1-AGAAnnTTCTRGA-100780_TCCATTATCTTCC
SL4.0ch02	13836146	13836157	+	13832908	13834123	1216	Solyc02g014040	HEINZ	AGAAnnTTCTRGA	1-AGAAnnTTCTRGA-100781_AAAAAATTCAAGA
SL4.0ch02	13836384	13836395	+	13832908	13834123	1216	Solyc02g014040	HEINZ	AGAAnnTTCTRGA	1-AGAAnnTTCTRGA-100782_GGATGATTCTGGT
SL4.0ch02	13843839	13843850	-	13840753	13841363	611	Solyc02g014060	HEINZ	AGAAnnTTCTRGA	1-AGAAnnTTCTRGA-100789_TCTTGAAATATCT
SL4.0ch02	13843917	13843928	-	13840753	13841363	611	Solyc02g014060	HEINZ	AGAAnnTTCTRGA	1-AGAAnnTTCTRGA-100790_TCAAGAAATTTGT
SL4.0ch02	13844352	13844363	-	13840753	13841363	611	Solyc02g014060	HEINZ	AGAAnnTTCTRGA	1-AGAAnnTTCTRGA-100791_TCTTGAACGTTCT
SL4.0ch02	13855857	13855868	-	13850738	13854908	4171	Solyc02g160470	HEINZ	AGAAnnTTCTRGA	1-AGAAnnTTCTRGA-100805_TCCATATTATTCT
SL4.0ch02	13855944	13855955	-	13850738	13854908	4171	Solyc02g160470	HEINZ	AGAAnnTTCTRGA	1-AGAAnnTTCTRGA-100806_TATAGAACTTTAC
SL4.0ch02	13857983	13857994	+	13855849	13857418	1570	Solyc02g160460	HEINZ	AGAAnnTTCTRGA	1-AGAAnnTTCTRGA-100809_GGAACTTTGTGGT
SL4.0ch02	13859029	13859040	+	13855849	13857418	1570	Solyc02g160460	HEINZ	AGAAnnTTCTRGA	1-AGAAnnTTCTRGA-100810_AGAGTTTTATGGA
SL4.0ch02	13865129	13865140	-	13861292	13864694	3403	Solyc02g014070	HEINZ	AGAAnnTTCTRGA	1-AGAAnnTTCTRGA-100813_TCTTGAGTATTCT
SL4.0ch02	13866412	13866423	-	13864740	13865584	845	Solyc02g150103	HEINZ	AGAAnnTTCTRGA	1-AGAAnnTTCTRGA-100814_TCTATAATTTACT
SL4.0ch02	13866693	13866704	-	13864740	13865584	845	Solyc02g150103	HEINZ	AGAAnnTTCTRGA	1-AGAAnnTTCTRGA-100815_ACCATAAAATTCT
SL4.0ch02	13867563	13867574	+	13864740	13865584	845	Solyc02g150103	HEINZ	AGAAnnTTCTRGA	1-AGAAnnTTCTRGA-100816_AGAACATTAAAGC
SL4.0ch02	13926347	13926358	+	13928452	13931797	3346	Solyc02g014090	HEINZ	AGAAnnTTCTRGA	1-AGAAnnTTCTRGA-100874_AGAAGTTTTCAGA
SL4.0ch02	13926394	13926405	-	13928452	13931797	3346	Solyc02g014090	HEINZ	AGAAnnTTCTRGA	1-AGAAnnTTCTRGA-100875_TTTAAAAAATTCT
SL4.0ch02	13927119	13927130	-	13928452	13931797	3346	Solyc02g014090	HEINZ	AGAAnnTTCTRGA	1-AGAAnnTTCTRGA-100876_TGCAGAATGTTCC
SL4.0ch02	13928081	13928092	-	13928452	13931797	3346	Solyc02g014090	HEINZ	AGAAnnTTCTRGA	1-AGAAnnTTCTRGA-100877_GCTAAATAGTTCT
SL4.0ch02	13928114	13928125	-	13928452	13931797	3346	Solyc02g014090	HEINZ	AGAAnnTTCTRGA	1-AGAAnnTTCTRGA-100878_TCTATTAAATTCT
SL4.0ch02	13928150	13928161	+	13928452	13931797	3346	Solyc02g014090	HEINZ	AGAAnnTTCTRGA	1-AGAAnnTTCTRGA-100879_AGAAAATATTAGA
SL4.0ch02	13928227	13928238	+	13928452	13931797	3346	Solyc02g014090	HEINZ	AGAAnnTTCTRGA	1-AGAAnnTTCTRGA-100880_AGAACTTTCTAAC
SL4.0ch02	13980234	13980245	-	13977797	13979647	1851	Solyc02g014110	HEINZ	AGAAnnTTCTRGA	1-AGAAnnTTCTRGA-100919_TCAAGAATCTTCT
SL4.0ch02	13981563	13981574	-	13977797	13979647	1851	Solyc02g014110	HEINZ	AGAAnnTTCTRGA	1-AGAAnnTTCTRGA-100920_TTTTGAAACTTCT
SL4.0ch02	13997574	13997585	-	13989067	13996849	7783	Solyc02g014115	HEINZ	AGAAnnTTCTRGA	1-AGAAnnTTCTRGA-100934_CCCAGAAAGTTCT
SL4.0ch02	14002907	14002918	+	13996858	14001418	4561	Solyc02g014130	HEINZ	AGAAnnTTCTRGA	1-AGAAnnTTCTRGA-100935_AGAATTTTATAGA
SL4.0ch02	14127966	14127977	+	14130402	14131799	1398	Solyc02g014140	HEINZ	AGAAnnTTCTRGA	1-AGAAnnTTCTRGA-101021_AAAAGGTTCTAAA
SL4.0ch02	14128620	14128631	+	14130402	14131799	1398	Solyc02g014140	HEINZ	AGAAnnTTCTRGA	1-AGAAnnTTCTRGA-101022_AGAAAGTTTTAAA
SL4.0ch02	14130078	14130089	+	14130402	14131799	1398	Solyc02g014140	HEINZ	AGAAnnTTCTRGA	1-AGAAnnTTCTRGA-101023_AAAATTTTCTACA
SL4.0ch02	14156729	14156740	+	14159419	14172258	12840	Solyc02g014150	HEINZ	AGAAnnTTCTRGA	1-AGAAnnTTCTRGA-101048_AGTAGGTTCTAAA
SL4.0ch02	14157049	14157060	+	14159419	14172258	12840	Solyc02g014150	HEINZ	AGAAnnTTCTRGA	1-AGAAnnTTCTRGA-101049_GGAAGTTCCTAGA
SL4.0ch02	14157413	14157424	+	14159419	14172258	12840	Solyc02g014150	HEINZ	AGAAnnTTCTRGA	1-AGAAnnTTCTRGA-101050_AGAATTTCCTATA
SL4.0ch02	14158036	14158047	+	14159419	14172258	12840	Solyc02g014150	HEINZ	AGAAnnTTCTRGA	1-AGAAnnTTCTRGA-101051_GGAAATATCTTGA
SL4.0ch02	14158575	14158586	-	14159419	14172258	12840	Solyc02g014150	HEINZ	AGAAnnTTCTRGA	1-AGAAnnTTCTRGA-101052_TATTGAATTTTCC
SL4.0ch02	14159145	14159156	-	14159419	14172258	12840	Solyc02g014150	HEINZ	AGAAnnTTCTRGA	1-AGAAnnTTCTRGA-101053_TCCGGAAATTGCT
SL4.0ch02	14213320	14213331	-	14207287	14212990	5704	Solyc02g014170	HEINZ	AGAAnnTTCTRGA	1-AGAAnnTTCTRGA-101132_TCAATAATATTCT
SL4.0ch02	14213557	14213568	+	14207287	14212990	5704	Solyc02g014170	HEINZ	AGAAnnTTCTRGA	1-AGAAnnTTCTRGA-101133_AGAATTTTCAGGT
SL4.0ch02	14226185	14226196	+	14219591	14224383	4793	Solyc02g014180	HEINZ	AGAAnnTTCTRGA	1-AGAAnnTTCTRGA-101148_AGAAAGTTCTGTG
SL4.0ch02	14226238	14226249	-	14219591	14224383	4793	Solyc02g014180	HEINZ	AGAAnnTTCTRGA	1-AGAAnnTTCTRGA-101149_TCAAGAAAGTTGT
SL4.0ch02	14252827	14252838	-	14232023	14252144	20122	Solyc02g014190	HEINZ	AGAAnnTTCTRGA	1-AGAAnnTTCTRGA-101180_GCTGGAGACTTCC
SL4.0ch02	14253231	14253242	+	14232023	14252144	20122	Solyc02g014190	HEINZ	AGAAnnTTCTRGA	1-AGAAnnTTCTRGA-101181_AGAATGTTTTTGA
SL4.0ch02	14324743	14324754	+	14327346	14331131	3786	Solyc02g014220	HEINZ	AGAAnnTTCTRGA	1-AGAAnnTTCTRGA-101233_AGATCTTTCTAAA
SL4.0ch02	14326752	14326763	+	14327346	14331131	3786	Solyc02g014220	HEINZ	AGAAnnTTCTRGA	1-AGAAnnTTCTRGA-101234_AAAAATTTCTATA
SL4.0ch02	14483020	14483031	-	14482572	14482916	345	Solyc02g014230	HEINZ	AGAAnnTTCTRGA	1-AGAAnnTTCTRGA-101370_TCTAGAATGATCA
SL4.0ch02	14484995	14485006	-	14482965	14483832	868	Solyc02g014240	HEINZ	AGAAnnTTCTRGA	1-AGAAnnTTCTRGA-101372_TATATAATTTTCT
SL4.0ch02	14485823	14485834	-	14482965	14483832	868	Solyc02g014240	HEINZ	AGAAnnTTCTRGA	1-AGAAnnTTCTRGA-101373_TCTAGTACTTTTT
SL4.0ch02	14493074	14493085	-	14492267	14492473	207	Solyc02g014250	HEINZ	AGAAnnTTCTRGA	1-AGAAnnTTCTRGA-101379_TTCAGAACTTTCT
SL4.0ch02	14493511	14493522	-	14492267	14492473	207	Solyc02g014250	HEINZ	AGAAnnTTCTRGA	1-AGAAnnTTCTRGA-101380_TCTGTAATGTTAT
SL4.0ch02	14503258	14503269	+	14506152	14506803	652	Solyc02g014280	HEINZ	AGAAnnTTCTRGA	1-AGAAnnTTCTRGA-101394_GAAAGTTTCTGAA
SL4.0ch02	14539022	14539033	-	14540819	14541043	225	Solyc02g014290	HEINZ	AGAAnnTTCTRGA	1-AGAAnnTTCTRGA-101423_TCTTGAATTTTTT
SL4.0ch02	14540189	14540200	+	14540819	14541043	225	Solyc02g014290	HEINZ	AGAAnnTTCTRGA	1-AGAAnnTTCTRGA-101424_GGAAGATAATGGA
SL4.0ch02	14558563	14558574	+	14560952	14562782	1831	Solyc02g014300	HEINZ	AGAAnnTTCTRGA	1-AGAAnnTTCTRGA-101432_GGAAAATTCTGTA
SL4.0ch02	14575301	14575312	-	14570367	14575173	4807	Solyc02g014310	HEINZ	AGAAnnTTCTRGA	1-AGAAnnTTCTRGA-101437_TCTAAAAAATTAT
SL4.0ch02	14594095	14594106	-	14595126	14600044	4919	Solyc02g014320	HEINZ	AGAAnnTTCTRGA	1-AGAAnnTTCTRGA-101447_TATGGAAAGTGCT
SL4.0ch02	14595010	14595021	-	14595126	14600044	4919	Solyc02g014320	HEINZ	AGAAnnTTCTRGA	1-AGAAnnTTCTRGA-101448_TCTGCATAGTTCT
SL4.0ch02	14607425	14607436	-	14610430	14613345	2916	Solyc02g014340	HEINZ	AGAAnnTTCTRGA	1-AGAAnnTTCTRGA-101455_TTTGGTAAGTTCC
SL4.0ch02	14609524	14609535	+	14610430	14613345	2916	Solyc02g014340	HEINZ	AGAAnnTTCTRGA	1-AGAAnnTTCTRGA-101456_GAAATTTTCTTGA
SL4.0ch02	14621508	14621519	-	14623886	14657317	33432	Solyc02g014350	HEINZ	AGAAnnTTCTRGA	1-AGAAnnTTCTRGA-101468_TCTAAAATCATCT
SL4.0ch02	14623023	14623034	+	14623886	14657317	33432	Solyc02g014350	HEINZ	AGAAnnTTCTRGA	1-AGAAnnTTCTRGA-101469_AGATATTTCTGAA
SL4.0ch02	14675283	14675294	+	14671929	14675080	3152	Solyc02g014360	HEINZ	AGAAnnTTCTRGA	1-AGAAnnTTCTRGA-101547_GGAATTTTATGAA
SL4.0ch02	14675932	14675943	-	14671929	14675080	3152	Solyc02g014360	HEINZ	AGAAnnTTCTRGA	1-AGAAnnTTCTRGA-101548_TCTAGAAATGTCC
SL4.0ch02	14676424	14676435	+	14671929	14675080	3152	Solyc02g014360	HEINZ	AGAAnnTTCTRGA	1-AGAAnnTTCTRGA-101549_GGATATTTTTGGA
SL4.0ch02	14676647	14676658	-	14671929	14675080	3152	Solyc02g014360	HEINZ	AGAAnnTTCTRGA	1-AGAAnnTTCTRGA-101550_TCTTGTAATTTCT
SL4.0ch02	14677438	14677449	+	14671929	14675080	3152	Solyc02g014360	HEINZ	AGAAnnTTCTRGA	1-AGAAnnTTCTRGA-101551_GGAATATACTAAA
SL4.0ch02	14834506	14834517	-	14836780	14842996	6217	Solyc02g014380	HEINZ	AGAAnnTTCTRGA	1-AGAAnnTTCTRGA-101719_TCTGGAAATTGCG
SL4.0ch02	14834893	14834904	-	14836780	14842996	6217	Solyc02g014380	HEINZ	AGAAnnTTCTRGA	1-AGAAnnTTCTRGA-101720_TCAGTAAACTTCT
SL4.0ch02	14835171	14835182	-	14836780	14842996	6217	Solyc02g014380	HEINZ	AGAAnnTTCTRGA	1-AGAAnnTTCTRGA-101721_TTCGGAACCTTCT
SL4.0ch02	14835703	14835714	-	14836780	14842996	6217	Solyc02g014380	HEINZ	AGAAnnTTCTRGA	1-AGAAnnTTCTRGA-101722_TCTGGATTTTTCT
SL4.0ch02	15046651	15046662	+	15045842	15046114	273	Solyc02g014400	HEINZ	AGAAnnTTCTRGA	1-AGAAnnTTCTRGA-101899_GGAATATTTTATA
SL4.0ch02	15047988	15047999	-	15045842	15046114	273	Solyc02g014400	HEINZ	AGAAnnTTCTRGA	1-AGAAnnTTCTRGA-101900_TTCGGTAAATTCT
SL4.0ch02	15048061	15048072	-	15045842	15046114	273	Solyc02g014400	HEINZ	AGAAnnTTCTRGA	1-AGAAnnTTCTRGA-101901_TCTTGTATATTCC
SL4.0ch02	15095646	15095657	-	15098097	15098521	425	Solyc02g014410	HEINZ	AGAAnnTTCTRGA	1-AGAAnnTTCTRGA-101948_TATAGAATTTTCA
SL4.0ch02	15104977	15104988	+	15106814	15107184	371	Solyc02g160500	HEINZ	AGAAnnTTCTRGA	1-AGAAnnTTCTRGA-101952_AGAATCTTTCAGA
SL4.0ch02	15115331	15115342	+	15118069	15119233	1165	Solyc02g160510	HEINZ	AGAAnnTTCTRGA	1-AGAAnnTTCTRGA-101960_GGAAGGTTAGAGA
SL4.0ch02	15127344	15127355	-	15126798	15127104	307	Solyc02g160530	HEINZ	AGAAnnTTCTRGA	1-AGAAnnTTCTRGA-101967_TCTGGAATGTATC
SL4.0ch02	15127893	15127904	-	15126798	15127104	307	Solyc02g160530	HEINZ	AGAAnnTTCTRGA	1-AGAAnnTTCTRGA-101968_TCTGGTAAATTCT
SL4.0ch02	15206940	15206951	-	15209053	15209404	352	Solyc01g011400	HEINZ	AGAAnnTTCTRGA	1-AGAAnnTTCTRGA-102036_TCGAGAATTTTCT
SL4.0ch02	15207447	15207458	+	15209053	15209404	352	Solyc01g011400	HEINZ	AGAAnnTTCTRGA	1-AGAAnnTTCTRGA-102037_GAAACATTTTGGA
SL4.0ch02	15208680	15208691	+	15209053	15209404	352	Solyc01g011400	HEINZ	AGAAnnTTCTRGA	1-AGAAnnTTCTRGA-102038_GAAATTTTCAAGA
SL4.0ch02	15404039	15404050	+	15401444	15403793	2350	Solyc02g014430	HEINZ	AGAAnnTTCTRGA	1-AGAAnnTTCTRGA-102206_AGAATATACTATA
SL4.0ch02	15405086	15405097	+	15401444	15403793	2350	Solyc02g014430	HEINZ	AGAAnnTTCTRGA	1-AGAAnnTTCTRGA-102207_AGTATTTTCTGGC
SL4.0ch02	15405114	15405125	-	15401444	15403793	2350	Solyc02g014430	HEINZ	AGAAnnTTCTRGA	1-AGAAnnTTCTRGA-102208_TATAGAAATTTAC
SL4.0ch02	15405169	15405180	+	15401444	15403793	2350	Solyc02g014430	HEINZ	AGAAnnTTCTRGA	1-AGAAnnTTCTRGA-102209_GGAAAATTCATGA
SL4.0ch02	15405513	15405524	+	15401444	15403793	2350	Solyc02g014430	HEINZ	AGAAnnTTCTRGA	1-AGAAnnTTCTRGA-102210_AGAATTATCTAAA
SL4.0ch02	15411276	15411287	-	15410467	15411144	678	Solyc02g160540	HEINZ	AGAAnnTTCTRGA	1-AGAAnnTTCTRGA-102215_TGTTGAACATTCT
SL4.0ch02	15411657	15411668	+	15410467	15411144	678	Solyc02g160540	HEINZ	AGAAnnTTCTRGA	1-AGAAnnTTCTRGA-102216_ATAATTTTTTGGA
SL4.0ch02	15411703	15411714	+	15410467	15411144	678	Solyc02g160540	HEINZ	AGAAnnTTCTRGA	1-AGAAnnTTCTRGA-102217_GGAAAGTTATGGC
SL4.0ch02	15412975	15412986	-	15410467	15411144	678	Solyc02g160540	HEINZ	AGAAnnTTCTRGA	1-AGAAnnTTCTRGA-102218_TCTTGAATATTTT
SL4.0ch02	15413841	15413852	+	15410467	15411144	678	Solyc02g160540	HEINZ	AGAAnnTTCTRGA	1-AGAAnnTTCTRGA-102219_CAAAATTTCCAGA
SL4.0ch02	15413859	15413870	-	15410467	15411144	678	Solyc02g160540	HEINZ	AGAAnnTTCTRGA	1-AGAAnnTTCTRGA-102220_TCTAGAACTTATT
SL4.0ch02	15453686	15453697	+	15453277	15453570	294	Solyc02g014440	HEINZ	AGAAnnTTCTRGA	1-AGAAnnTTCTRGA-102270_GGAATTTTTCAGA
SL4.0ch02	15454148	15454159	-	15453277	15453570	294	Solyc02g014440	HEINZ	AGAAnnTTCTRGA	1-AGAAnnTTCTRGA-102271_GCTGGAAATTTTC
SL4.0ch02	15454762	15454773	+	15453277	15453570	294	Solyc02g014440	HEINZ	AGAAnnTTCTRGA	1-AGAAnnTTCTRGA-102272_AGAGGTTTCTGGT
SL4.0ch02	15456274	15456285	-	15453277	15453570	294	Solyc02g014440	HEINZ	AGAAnnTTCTRGA	1-AGAAnnTTCTRGA-102273_TCCAAAATATTTT
SL4.0ch02	15458961	15458972	+	15460854	15471658	10805	Solyc02g014450	HEINZ	AGAAnnTTCTRGA	1-AGAAnnTTCTRGA-102276_AGATCGATCTAGA
SL4.0ch02	15459021	15459032	+	15460854	15471658	10805	Solyc02g014450	HEINZ	AGAAnnTTCTRGA	1-AGAAnnTTCTRGA-102277_AGATCGATCTAGC
SL4.0ch02	15460388	15460399	-	15460854	15471658	10805	Solyc02g014450	HEINZ	AGAAnnTTCTRGA	1-AGAAnnTTCTRGA-102278_ACTAAAAAGTTCT
SL4.0ch02	15473523	15473534	+	15467592	15472267	4676	Solyc02g014460	HEINZ	AGAAnnTTCTRGA	1-AGAAnnTTCTRGA-102294_ACAATTATCTAGA
SL4.0ch02	15473530	15473541	-	15467592	15472267	4676	Solyc02g014460	HEINZ	AGAAnnTTCTRGA	1-AGAAnnTTCTRGA-102295_TCTAGATAGTTAT
SL4.0ch02	15478047	15478058	-	15475275	15476967	1693	Solyc02g014470	HEINZ	AGAAnnTTCTRGA	1-AGAAnnTTCTRGA-102297_TCCAGAATTTTTA
SL4.0ch02	15478295	15478306	+	15475275	15476967	1693	Solyc02g014470	HEINZ	AGAAnnTTCTRGA	1-AGAAnnTTCTRGA-102298_AGAATTTTGTATA
SL4.0ch02	15722116	15722127	+	15724767	15755623	30857	Solyc02g014520	HEINZ	AGAAnnTTCTRGA	1-AGAAnnTTCTRGA-102534_AGAAATTTCTCAA
SL4.0ch02	15722213	15722224	+	15724767	15755623	30857	Solyc02g014520	HEINZ	AGAAnnTTCTRGA	1-AGAAnnTTCTRGA-102535_AGAAAGTTGTGGA
SL4.0ch02	15722394	15722405	+	15724767	15755623	30857	Solyc02g014520	HEINZ	AGAAnnTTCTRGA	1-AGAAnnTTCTRGA-102536_TGAAGTTTTTGGA
SL4.0ch02	15722686	15722697	-	15724767	15755623	30857	Solyc02g014520	HEINZ	AGAAnnTTCTRGA	1-AGAAnnTTCTRGA-102537_TCATGAAAATTCC
SL4.0ch02	15722708	15722719	+	15724767	15755623	30857	Solyc02g014520	HEINZ	AGAAnnTTCTRGA	1-AGAAnnTTCTRGA-102538_CAAACATTCAAGA
SL4.0ch02	15773127	15773138	-	15775816	15780506	4691	Solyc02g014530	HEINZ	AGAAnnTTCTRGA	1-AGAAnnTTCTRGA-102576_ACTAAAATTTTCT
SL4.0ch02	15773416	15773427	-	15775816	15780506	4691	Solyc02g014530	HEINZ	AGAAnnTTCTRGA	1-AGAAnnTTCTRGA-102577_GCCACAACTTTCT
SL4.0ch02	15773785	15773796	+	15775816	15780506	4691	Solyc02g014530	HEINZ	AGAAnnTTCTRGA	1-AGAAnnTTCTRGA-102578_AGAAGATCCTTGA
SL4.0ch02	15774322	15774333	-	15775816	15780506	4691	Solyc02g014530	HEINZ	AGAAnnTTCTRGA	1-AGAAnnTTCTRGA-102579_GCTGAAATATTCT
SL4.0ch02	15775230	15775241	+	15775816	15780506	4691	Solyc02g014530	HEINZ	AGAAnnTTCTRGA	1-AGAAnnTTCTRGA-102580_AGAATATTTTGAA
SL4.0ch02	15865104	15865115	-	15867808	15868484	677	Solyc02g014540	HEINZ	AGAAnnTTCTRGA	1-AGAAnnTTCTRGA-102663_ACTAGTACCTTCT
SL4.0ch02	15865652	15865663	-	15867808	15868484	677	Solyc02g014540	HEINZ	AGAAnnTTCTRGA	1-AGAAnnTTCTRGA-102664_TCCAGACCATTAT
SL4.0ch02	15866999	15867010	+	15867808	15868484	677	Solyc02g014540	HEINZ	AGAAnnTTCTRGA	1-AGAAnnTTCTRGA-102665_AGAATTTTCCTGC
SL4.0ch02	15991613	15991624	+	15989267	15990119	853	Solyc02g014543	HEINZ	AGAAnnTTCTRGA	1-AGAAnnTTCTRGA-102799_TGAAGAATCTAGA
SL4.0ch02	15991804	15991815	+	15989267	15990119	853	Solyc02g014543	HEINZ	AGAAnnTTCTRGA	1-AGAAnnTTCTRGA-102800_AGAAAGTTTTGGT
SL4.0ch02	15992251	15992262	+	15989267	15990119	853	Solyc02g014543	HEINZ	AGAAnnTTCTRGA	1-AGAAnnTTCTRGA-102801_GGAATATTCTTGA
SL4.0ch02	15992472	15992483	+	15989267	15990119	853	Solyc02g014543	HEINZ	AGAAnnTTCTRGA	1-AGAAnnTTCTRGA-102802_AGAACTTTGAGGA
SL4.0ch02	15992743	15992754	+	15989267	15990119	853	Solyc02g014543	HEINZ	AGAAnnTTCTRGA	1-AGAAnnTTCTRGA-102803_TGAAGGTCCTGGA
SL4.0ch02	15992808	15992819	-	15989267	15990119	853	Solyc02g014543	HEINZ	AGAAnnTTCTRGA	1-AGAAnnTTCTRGA-102804_TTTAGAAACTTAT
SL4.0ch02	16021831	16021842	+	16024742	16026779	2038	Solyc02g014560	HEINZ	AGAAnnTTCTRGA	1-AGAAnnTTCTRGA-102831_AGGATTTTCTAAA
SL4.0ch02	16022777	16022788	+	16024742	16026779	2038	Solyc02g014560	HEINZ	AGAAnnTTCTRGA	1-AGAAnnTTCTRGA-102832_TGAAAGTTCCTGA
SL4.0ch02	16023926	16023937	+	16024742	16026779	2038	Solyc02g014560	HEINZ	AGAAnnTTCTRGA	1-AGAAnnTTCTRGA-102833_GCAACTTTCAAGA
SL4.0ch02	16024156	16024167	+	16024742	16026779	2038	Solyc02g014560	HEINZ	AGAAnnTTCTRGA	1-AGAAnnTTCTRGA-102834_GTAAGGTTTTGGA
SL4.0ch02	16290913	16290924	+	16291235	16291429	195	Solyc02g160550	HEINZ	AGAAnnTTCTRGA	1-AGAAnnTTCTRGA-103067_ATAATTTTCTAGG
SL4.0ch02	16304635	16304646	+	16302703	16303080	378	Solyc02g160560	HEINZ	AGAAnnTTCTRGA	1-AGAAnnTTCTRGA-103078_AGAAGTTTGTGGA
SL4.0ch02	16304781	16304792	-	16302703	16303080	378	Solyc02g160560	HEINZ	AGAAnnTTCTRGA	1-AGAAnnTTCTRGA-103079_TCCAGAACGTCAC
SL4.0ch02	16383311	16383322	+	16385751	16386480	730	Solyc02g014570	HEINZ	AGAAnnTTCTRGA	1-AGAAnnTTCTRGA-103143_GGAACATTGAGGA
SL4.0ch02	16384459	16384470	+	16385751	16386480	730	Solyc02g014570	HEINZ	AGAAnnTTCTRGA	1-AGAAnnTTCTRGA-103144_AAAAGTTTTTGGA
SL4.0ch02	16385286	16385297	-	16385751	16386480	730	Solyc02g014570	HEINZ	AGAAnnTTCTRGA	1-AGAAnnTTCTRGA-103145_CCCGGAATTTTCC
SL4.0ch02	16385305	16385316	-	16385751	16386480	730	Solyc02g014570	HEINZ	AGAAnnTTCTRGA	1-AGAAnnTTCTRGA-103146_TTCGGAAACTTCT
SL4.0ch02	16385461	16385472	+	16385751	16386480	730	Solyc02g014570	HEINZ	AGAAnnTTCTRGA	1-AGAAnnTTCTRGA-103147_AAAACTTTCAAGA
SL4.0ch02	16400704	16400715	-	16402706	16403124	419	Solyc02g014620	HEINZ	AGAAnnTTCTRGA	1-AGAAnnTTCTRGA-103156_TCCAGACCATTAT
SL4.0ch02	16414540	16414551	+	16415692	16415889	198	Solyc02g014640	HEINZ	AGAAnnTTCTRGA	1-AGAAnnTTCTRGA-103168_ATAATGGTCTGGA
SL4.0ch02	16415298	16415309	+	16415692	16415889	198	Solyc02g014640	HEINZ	AGAAnnTTCTRGA	1-AGAAnnTTCTRGA-103169_AAAATTTTCTTGA
SL4.0ch02	16415305	16415316	-	16415692	16415889	198	Solyc02g014640	HEINZ	AGAAnnTTCTRGA	1-AGAAnnTTCTRGA-103170_TCTTGAATGCTCT
SL4.0ch02	16415341	16415352	+	16415692	16415889	198	Solyc02g014640	HEINZ	AGAAnnTTCTRGA	1-AGAAnnTTCTRGA-103171_AAAATATTATGGA
SL4.0ch02	16419055	16419066	+	16416823	16417068	246	Solyc02g014660	HEINZ	AGAAnnTTCTRGA	1-AGAAnnTTCTRGA-103172_CTAAATTTCCAGA
SL4.0ch02	16419152	16419163	-	16416823	16417068	246	Solyc02g014660	HEINZ	AGAAnnTTCTRGA	1-AGAAnnTTCTRGA-103173_TCTAAAAAATTTT
SL4.0ch02	16419420	16419431	-	16416823	16417068	246	Solyc02g014660	HEINZ	AGAAnnTTCTRGA	1-AGAAnnTTCTRGA-103174_TCCTGAACATCCC
SL4.0ch02	16419603	16419614	-	16416823	16417068	246	Solyc02g014660	HEINZ	AGAAnnTTCTRGA	1-AGAAnnTTCTRGA-103175_TATAAAACATTCT
SL4.0ch02	16490004	16490015	-	16492946	16497200	4255	Solyc02g014670	HEINZ	AGAAnnTTCTRGA	1-AGAAnnTTCTRGA-103240_TCTATAACAGTCT
SL4.0ch02	16490314	16490325	+	16492946	16497200	4255	Solyc02g014670	HEINZ	AGAAnnTTCTRGA	1-AGAAnnTTCTRGA-103241_CGATTTTTCCGGA
SL4.0ch02	16490456	16490467	-	16492946	16497200	4255	Solyc02g014670	HEINZ	AGAAnnTTCTRGA	1-AGAAnnTTCTRGA-103242_TCTTGGACGTTCT
SL4.0ch02	16491899	16491910	-	16492946	16497200	4255	Solyc02g014670	HEINZ	AGAAnnTTCTRGA	1-AGAAnnTTCTRGA-103243_TTCAGAAAATTAT
SL4.0ch02	16492434	16492445	+	16492946	16497200	4255	Solyc02g014670	HEINZ	AGAAnnTTCTRGA	1-AGAAnnTTCTRGA-103244_TGAACATTTCAGA
SL4.0ch02	16511656	16511667	-	16514572	16514757	186	Solyc02g014680	HEINZ	AGAAnnTTCTRGA	1-AGAAnnTTCTRGA-103260_TTTATAAAATTCT
SL4.0ch02	16512592	16512603	+	16514572	16514757	186	Solyc02g014680	HEINZ	AGAAnnTTCTRGA	1-AGAAnnTTCTRGA-103261_AAAAATTTCTAGA
SL4.0ch02	16519623	16519634	-	16522330	16522488	159	Solyc02g014690	HEINZ	AGAAnnTTCTRGA	1-AGAAnnTTCTRGA-103270_TCAAGAATGCTCC
SL4.0ch02	16519899	16519910	+	16522330	16522488	159	Solyc02g014690	HEINZ	AGAAnnTTCTRGA	1-AGAAnnTTCTRGA-103271_ATAAATTTCCTGA
SL4.0ch02	16520077	16520088	+	16522330	16522488	159	Solyc02g014690	HEINZ	AGAAnnTTCTRGA	1-AGAAnnTTCTRGA-103272_AGAACTTTTTAAA
SL4.0ch02	16520945	16520956	-	16522330	16522488	159	Solyc02g014690	HEINZ	AGAAnnTTCTRGA	1-AGAAnnTTCTRGA-103273_TCTAGAAAATTAA
SL4.0ch02	16576331	16576342	-	16574356	16574871	516	Solyc02g160570	HEINZ	AGAAnnTTCTRGA	1-AGAAnnTTCTRGA-103324_TCCATATTGTTCC
SL4.0ch02	16576564	16576575	+	16574356	16574871	516	Solyc02g160570	HEINZ	AGAAnnTTCTRGA	1-AGAAnnTTCTRGA-103325_GAAATTTACTAGA
SL4.0ch02	16577719	16577730	-	16574356	16574871	516	Solyc02g160570	HEINZ	AGAAnnTTCTRGA	1-AGAAnnTTCTRGA-103326_TTCAGCAAATTCT
SL4.0ch02	16774566	16774577	+	16777470	16777841	372	Solyc02g014700	HEINZ	AGAAnnTTCTRGA	1-AGAAnnTTCTRGA-103479_AGAAAAATCAAGA
SL4.0ch02	16776437	16776448	-	16777470	16777841	372	Solyc02g014700	HEINZ	AGAAnnTTCTRGA	1-AGAAnnTTCTRGA-103480_TTCAGAAAAATCT
SL4.0ch02	16776937	16776948	+	16777470	16777841	372	Solyc02g014700	HEINZ	AGAAnnTTCTRGA	1-AGAAnnTTCTRGA-103481_AGACGTTTCAAGA
SL4.0ch02	16777112	16777123	-	16777470	16777841	372	Solyc02g014700	HEINZ	AGAAnnTTCTRGA	1-AGAAnnTTCTRGA-103482_TCAACAAAGTTCC
SL4.0ch02	16809987	16809998	+	16812279	16820276	7998	Solyc02g014720	HEINZ	AGAAnnTTCTRGA	1-AGAAnnTTCTRGA-103507_AGATTATTTTGGA
SL4.0ch02	16810520	16810531	+	16812279	16820276	7998	Solyc02g014720	HEINZ	AGAAnnTTCTRGA	1-AGAAnnTTCTRGA-103508_GAAATTTTCTAGA
SL4.0ch02	16811026	16811037	+	16812279	16820276	7998	Solyc02g014720	HEINZ	AGAAnnTTCTRGA	1-AGAAnnTTCTRGA-103509_GGAAGTTTCAGAA
SL4.0ch02	16812112	16812123	+	16812279	16820276	7998	Solyc02g014720	HEINZ	AGAAnnTTCTRGA	1-AGAAnnTTCTRGA-103510_CGAATTTTTTTGA
SL4.0ch02	16823573	16823584	-	16821485	16823382	1898	Solyc02g014730	HEINZ	AGAAnnTTCTRGA	1-AGAAnnTTCTRGA-103524_TCCATAAATTACT
SL4.0ch02	16825346	16825357	+	16821485	16823382	1898	Solyc02g014730	HEINZ	AGAAnnTTCTRGA	1-AGAAnnTTCTRGA-103525_GAAATTTTCCAGT
SL4.0ch02	16825795	16825806	-	16821485	16823382	1898	Solyc02g014730	HEINZ	AGAAnnTTCTRGA	1-AGAAnnTTCTRGA-103526_TACAGAACATTCA
SL4.0ch02	16826084	16826095	+	16821485	16823382	1898	Solyc02g014730	HEINZ	AGAAnnTTCTRGA	1-AGAAnnTTCTRGA-103527_AGAGATTTCTTGA
SL4.0ch02	16865098	16865109	-	16866635	16867525	891	Solyc02g014740	HEINZ	AGAAnnTTCTRGA	1-AGAAnnTTCTRGA-103551_TGCATAAAGTTCC
SL4.0ch02	16884903	16884914	+	16887214	16888104	891	Solyc02g014750	HEINZ	AGAAnnTTCTRGA	1-AGAAnnTTCTRGA-103569_ATGACTTTCCAGA
SL4.0ch02	16885118	16885129	+	16887214	16888104	891	Solyc02g014750	HEINZ	AGAAnnTTCTRGA	1-AGAAnnTTCTRGA-103570_ATAAAATTTTAGA
SL4.0ch02	16885452	16885463	+	16887214	16888104	891	Solyc02g014750	HEINZ	AGAAnnTTCTRGA	1-AGAAnnTTCTRGA-103571_AAAAAATTCTATA
SL4.0ch02	16886932	16886943	-	16887214	16888104	891	Solyc02g014750	HEINZ	AGAAnnTTCTRGA	1-AGAAnnTTCTRGA-103572_TCGTGAAAATTCT
SL4.0ch02	17196826	17196837	+	17198985	17217827	18843	Solyc02g014770	HEINZ	AGAAnnTTCTRGA	1-AGAAnnTTCTRGA-103836_GGATAGTTCTAGT
SL4.0ch02	17197077	17197088	+	17198985	17217827	18843	Solyc02g014770	HEINZ	AGAAnnTTCTRGA	1-AGAAnnTTCTRGA-103837_AGGATTTTCAAGA
SL4.0ch02	17197715	17197726	-	17198985	17217827	18843	Solyc02g014770	HEINZ	AGAAnnTTCTRGA	1-AGAAnnTTCTRGA-103838_TTTATAAAGTTCT
SL4.0ch02	17371168	17371179	+	17370187	17370627	441	Solyc02g014790	HEINZ	AGAAnnTTCTRGA	1-AGAAnnTTCTRGA-103983_GAAAGGTTCTATA
SL4.0ch02	17371356	17371367	-	17370187	17370627	441	Solyc02g014790	HEINZ	AGAAnnTTCTRGA	1-AGAAnnTTCTRGA-103984_GACAGTAAGTTCT
SL4.0ch02	17371733	17371744	+	17370187	17370627	441	Solyc02g014790	HEINZ	AGAAnnTTCTRGA	1-AGAAnnTTCTRGA-103985_GGATTATTCAAGA
SL4.0ch02	17373736	17373747	+	17376674	17376976	303	Solyc02g014820	HEINZ	AGAAnnTTCTRGA	1-AGAAnnTTCTRGA-103986_TGAAGGTTCGAGC
SL4.0ch02	17374787	17374798	-	17376674	17376976	303	Solyc02g014820	HEINZ	AGAAnnTTCTRGA	1-AGAAnnTTCTRGA-103987_TCTAGAAAATTTT
SL4.0ch02	17375221	17375232	-	17376674	17376976	303	Solyc02g014820	HEINZ	AGAAnnTTCTRGA	1-AGAAnnTTCTRGA-103988_TCCAGAAATTTAC
SL4.0ch02	17472273	17472284	+	17467511	17472058	4548	Solyc02g014830	HEINZ	AGAAnnTTCTRGA	1-AGAAnnTTCTRGA-104058_AGATTTTTCTATA
SL4.0ch02	17472666	17472677	-	17467511	17472058	4548	Solyc02g014830	HEINZ	AGAAnnTTCTRGA	1-AGAAnnTTCTRGA-104059_TCTAGAATCATTC
SL4.0ch02	17473584	17473595	-	17467511	17472058	4548	Solyc02g014830	HEINZ	AGAAnnTTCTRGA	1-AGAAnnTTCTRGA-104060_TTCAGTAAGTTCT
SL4.0ch02	17502025	17502036	-	17502971	17504001	1031	Solyc02g014840	HEINZ	AGAAnnTTCTRGA	1-AGAAnnTTCTRGA-104083_TCTTGTAAATTCT
SL4.0ch02	17502823	17502834	-	17502971	17504001	1031	Solyc02g014840	HEINZ	AGAAnnTTCTRGA	1-AGAAnnTTCTRGA-104084_TCCAGAATCTTTT
SL4.0ch02	17543967	17543978	+	17546967	17548048	1082	Solyc02g150107	HEINZ	AGAAnnTTCTRGA	1-AGAAnnTTCTRGA-104115_TGATTATTCTAGA
SL4.0ch02	17543994	17544005	+	17546967	17548048	1082	Solyc02g150107	HEINZ	AGAAnnTTCTRGA	1-AGAAnnTTCTRGA-104116_AGATTTTTCTAGA
SL4.0ch02	17544869	17544880	+	17546967	17548048	1082	Solyc02g150107	HEINZ	AGAAnnTTCTRGA	1-AGAAnnTTCTRGA-104117_ATAACATTGTAGA
SL4.0ch02	17545008	17545019	+	17546967	17548048	1082	Solyc02g150107	HEINZ	AGAAnnTTCTRGA	1-AGAAnnTTCTRGA-104118_AGAATTTTTTGAA
SL4.0ch02	17545217	17545228	-	17546967	17548048	1082	Solyc02g150107	HEINZ	AGAAnnTTCTRGA	1-AGAAnnTTCTRGA-104119_TCGAAAACATTCC
SL4.0ch02	17545596	17545607	+	17546967	17548048	1082	Solyc02g150107	HEINZ	AGAAnnTTCTRGA	1-AGAAnnTTCTRGA-104120_AAATAGTTCTAGA
SL4.0ch02	17545603	17545614	-	17546967	17548048	1082	Solyc02g150107	HEINZ	AGAAnnTTCTRGA	1-AGAAnnTTCTRGA-104121_TCTAGAAATATCT
SL4.0ch02	17546000	17546011	+	17546967	17548048	1082	Solyc02g150107	HEINZ	AGAAnnTTCTRGA	1-AGAAnnTTCTRGA-104122_AAATAATTCTAGA
SL4.0ch02	17546007	17546018	-	17546967	17548048	1082	Solyc02g150107	HEINZ	AGAAnnTTCTRGA	1-AGAAnnTTCTRGA-104123_TCTAGAAACATCT
SL4.0ch02	17546105	17546116	+	17546967	17548048	1082	Solyc02g150107	HEINZ	AGAAnnTTCTRGA	1-AGAAnnTTCTRGA-104124_AAATAGTTCTAGA
SL4.0ch02	17546112	17546123	-	17546967	17548048	1082	Solyc02g150107	HEINZ	AGAAnnTTCTRGA	1-AGAAnnTTCTRGA-104125_TCTAGAAACATCT
SL4.0ch02	17876815	17876826	+	17879796	17881275	1480	Solyc02g160320	HEINZ	AGAAnnTTCTRGA	1-AGAAnnTTCTRGA-104419_AAAATATTTTGGA
SL4.0ch02	17876832	17876843	+	17879796	17881275	1480	Solyc02g160320	HEINZ	AGAAnnTTCTRGA	1-AGAAnnTTCTRGA-104420_GGAATATACTGTA
SL4.0ch02	17878364	17878375	-	17879796	17881275	1480	Solyc02g160320	HEINZ	AGAAnnTTCTRGA	1-AGAAnnTTCTRGA-104421_GCAAGAATTTTCC
SL4.0ch02	18052607	18052618	-	18055275	18057373	2099	Solyc02g014860	HEINZ	AGAAnnTTCTRGA	1-AGAAnnTTCTRGA-104576_TTTAGAAACTTTT
SL4.0ch02	18052738	18052749	+	18055275	18057373	2099	Solyc02g014860	HEINZ	AGAAnnTTCTRGA	1-AGAAnnTTCTRGA-104577_GGATGGTTTCGGA
SL4.0ch02	18063602	18063613	-	18062237	18063429	1193	Solyc02g014870	HEINZ	AGAAnnTTCTRGA	1-AGAAnnTTCTRGA-104588_TTAAGAACTTTCT
SL4.0ch02	18065196	18065207	+	18062237	18063429	1193	Solyc02g014870	HEINZ	AGAAnnTTCTRGA	1-AGAAnnTTCTRGA-104589_AAAAATTTCTAAA
SL4.0ch02	18065437	18065448	+	18062237	18063429	1193	Solyc02g014870	HEINZ	AGAAnnTTCTRGA	1-AGAAnnTTCTRGA-104590_GGATTGTTATAGA
SL4.0ch02	18066065	18066076	-	18062237	18063429	1193	Solyc02g014870	HEINZ	AGAAnnTTCTRGA	1-AGAAnnTTCTRGA-104591_TCTAGAATTTTGG
SL4.0ch02	18217938	18217949	+	18220785	18221067	283	Solyc02g150108	HEINZ	AGAAnnTTCTRGA	1-AGAAnnTTCTRGA-104695_AAACTTTTCTGGA
SL4.0ch02	18234305	18234316	-	18234614	18236697	2084	Solyc02g014876	HEINZ	AGAAnnTTCTRGA	1-AGAAnnTTCTRGA-104696_TCAAGAACTTTTC
SL4.0ch02	18241899	18241910	+	18215995	18240031	24037	Solyc02g014872	HEINZ	AGAAnnTTCTRGA	1-AGAAnnTTCTRGA-104697_GAAAAGTTCTTGA
SL4.0ch02	18242095	18242106	-	18215995	18240031	24037	Solyc02g014872	HEINZ	AGAAnnTTCTRGA	1-AGAAnnTTCTRGA-104698_TCCAAAAATTTTT
SL4.0ch02	18335918	18335929	-	18336251	18337809	1559	Solyc02g014878	HEINZ	AGAAnnTTCTRGA	1-AGAAnnTTCTRGA-104768_TCAAGAACTTTTT
SL4.0ch02	18336098	18336109	-	18336251	18337809	1559	Solyc02g014878	HEINZ	AGAAnnTTCTRGA	1-AGAAnnTTCTRGA-104769_TCAAGACCTTTCT
SL4.0ch02	18492503	18492514	+	18491735	18492001	267	Solyc02g020870	HEINZ	AGAAnnTTCTRGA	1-AGAAnnTTCTRGA-104904_AAAATATTATAGA
SL4.0ch02	18493066	18493077	-	18491735	18492001	267	Solyc02g020870	HEINZ	AGAAnnTTCTRGA	1-AGAAnnTTCTRGA-104905_TATAGATAATTCT
SL4.0ch02	18644016	18644027	+	18644240	18646078	1839	Solyc02g020880	HEINZ	AGAAnnTTCTRGA	1-AGAAnnTTCTRGA-105016_AAAATTTACTGGA
SL4.0ch02	18672877	18672888	-	18674557	18679288	4732	Solyc02g020890	HEINZ	AGAAnnTTCTRGA	1-AGAAnnTTCTRGA-105041_TTTAGATAATTCT
SL4.0ch02	18673705	18673716	+	18674557	18679288	4732	Solyc02g020890	HEINZ	AGAAnnTTCTRGA	1-AGAAnnTTCTRGA-105042_AGAACGTACCAGA
SL4.0ch02	18674081	18674092	+	18674557	18679288	4732	Solyc02g020890	HEINZ	AGAAnnTTCTRGA	1-AGAAnnTTCTRGA-105043_CGACTGTTCCGGA
SL4.0ch02	18674088	18674099	-	18674557	18679288	4732	Solyc02g020890	HEINZ	AGAAnnTTCTRGA	1-AGAAnnTTCTRGA-105044_TCCGGAAAGTTGC
SL4.0ch02	18681495	18681506	+	18684378	18684647	270	Solyc02g020900	HEINZ	AGAAnnTTCTRGA	1-AGAAnnTTCTRGA-105056_TGAAATTTCTAGC
SL4.0ch02	18683414	18683425	-	18684378	18684647	270	Solyc02g020900	HEINZ	AGAAnnTTCTRGA	1-AGAAnnTTCTRGA-105057_ACCATAAATTTCT
SL4.0ch02	18683496	18683507	+	18684378	18684647	270	Solyc02g020900	HEINZ	AGAAnnTTCTRGA	1-AGAAnnTTCTRGA-105058_AGAACGATCAAGA
SL4.0ch02	18683716	18683727	+	18684378	18684647	270	Solyc02g020900	HEINZ	AGAAnnTTCTRGA	1-AGAAnnTTCTRGA-105059_AGAACGATCAAGA
SL4.0ch02	18683856	18683867	+	18684378	18684647	270	Solyc02g020900	HEINZ	AGAAnnTTCTRGA	1-AGAAnnTTCTRGA-105060_AGAACATTCAAGA
SL4.0ch02	18738561	18738572	-	18741549	18741873	325	Solyc02g020920	HEINZ	AGAAnnTTCTRGA	1-AGAAnnTTCTRGA-105110_TCTAAAATTTTTT
SL4.0ch02	18738854	18738865	-	18741549	18741873	325	Solyc02g020920	HEINZ	AGAAnnTTCTRGA	1-AGAAnnTTCTRGA-105111_TCTAGAAAATTAA
SL4.0ch02	18741390	18741401	-	18741549	18741873	325	Solyc02g020920	HEINZ	AGAAnnTTCTRGA	1-AGAAnnTTCTRGA-105112_TCTGGAATGTTTT
SL4.0ch02	18743885	18743896	-	18746216	18746563	348	Solyc02g020930	HEINZ	AGAAnnTTCTRGA	1-AGAAnnTTCTRGA-105115_TCTAGATTTTTCT
SL4.0ch02	18745816	18745827	-	18746216	18746563	348	Solyc02g020930	HEINZ	AGAAnnTTCTRGA	1-AGAAnnTTCTRGA-105116_TAGAGAAACTTCT
SL4.0ch02	18770444	18770455	-	18773351	18775137	1787	Solyc02g020940	HEINZ	AGAAnnTTCTRGA	1-AGAAnnTTCTRGA-105139_GCTATAATTTTCC
SL4.0ch02	19138703	19138714	-	19135403	19137321	1919	Solyc02g020960	HEINZ	AGAAnnTTCTRGA	1-AGAAnnTTCTRGA-105463_TGCAGAAATTTCT
SL4.0ch02	19209690	19209701	-	19210282	19210719	438	Solyc02g020970	HEINZ	AGAAnnTTCTRGA	1-AGAAnnTTCTRGA-105515_TCTGAAAAGTTTT
SL4.0ch02	19259819	19259830	-	19216012	19258372	42361	Solyc02g020980	HEINZ	AGAAnnTTCTRGA	1-AGAAnnTTCTRGA-105563_TCTATTACTTTCT
SL4.0ch02	19669000	19669011	-	19666979	19668636	1658	Solyc02g021000	HEINZ	AGAAnnTTCTRGA	1-AGAAnnTTCTRGA-105888_TCTTAAAATTTCT
SL4.0ch02	19669774	19669785	+	19666979	19668636	1658	Solyc02g021000	HEINZ	AGAAnnTTCTRGA	1-AGAAnnTTCTRGA-105889_AGAATATTATAAA
SL4.0ch02	19670368	19670379	-	19666979	19668636	1658	Solyc02g021000	HEINZ	AGAAnnTTCTRGA	1-AGAAnnTTCTRGA-105890_ACCAGTATCTTCT
SL4.0ch02	19682238	19682249	-	19679059	19679705	647	Solyc02g021010	HEINZ	AGAAnnTTCTRGA	1-AGAAnnTTCTRGA-105896_TAAAGAATTTTCT
SL4.0ch02	19713346	19713357	+	19707922	19713185	5264	Solyc02g021020	HEINZ	AGAAnnTTCTRGA	1-AGAAnnTTCTRGA-105925_GGAATTATATAGA
SL4.0ch02	19713401	19713412	-	19707922	19713185	5264	Solyc02g021020	HEINZ	AGAAnnTTCTRGA	1-AGAAnnTTCTRGA-105926_TATATAAAATTCT
SL4.0ch02	19713667	19713678	-	19707922	19713185	5264	Solyc02g021020	HEINZ	AGAAnnTTCTRGA	1-AGAAnnTTCTRGA-105927_TCCATTATATTCC
SL4.0ch02	19715677	19715688	-	19707922	19713185	5264	Solyc02g021020	HEINZ	AGAAnnTTCTRGA	1-AGAAnnTTCTRGA-105928_TCTATAAAATTAT
SL4.0ch02	19794887	19794898	-	19787739	19794557	6819	Solyc02g021050	HEINZ	AGAAnnTTCTRGA	1-AGAAnnTTCTRGA-105981_ATTGGAAACTTCT
SL4.0ch02	19795447	19795458	+	19787739	19794557	6819	Solyc02g021050	HEINZ	AGAAnnTTCTRGA	1-AGAAnnTTCTRGA-105982_AGATCTTTTCAGA
SL4.0ch02	19796209	19796220	-	19787739	19794557	6819	Solyc02g021050	HEINZ	AGAAnnTTCTRGA	1-AGAAnnTTCTRGA-105983_ATTGGAACCTTCC
SL4.0ch02	19796717	19796728	-	19787739	19794557	6819	Solyc02g021050	HEINZ	AGAAnnTTCTRGA	1-AGAAnnTTCTRGA-105984_ACCAAAACGTTCG
SL4.0ch02	19796748	19796759	-	19787739	19794557	6819	Solyc02g021050	HEINZ	AGAAnnTTCTRGA	1-AGAAnnTTCTRGA-105985_TCTAGTATGTTTT
SL4.0ch02	19797290	19797301	+	19787739	19794557	6819	Solyc02g021050	HEINZ	AGAAnnTTCTRGA	1-AGAAnnTTCTRGA-105986_AGAACTTTCAAGC
SL4.0ch02	19828112	19828123	-	19815115	19827732	12618	Solyc02g021060	HEINZ	AGAAnnTTCTRGA	1-AGAAnnTTCTRGA-106022_TCTAAAACCTTTC
SL4.0ch02	19830073	19830084	-	19815115	19827732	12618	Solyc02g021060	HEINZ	AGAAnnTTCTRGA	1-AGAAnnTTCTRGA-106023_GATAGAAAATTCT
SL4.0ch02	19957061	19957072	+	19959284	19961336	2053	Solyc02g150109	HEINZ	AGAAnnTTCTRGA	1-AGAAnnTTCTRGA-106114_GGATCTTTATAGA
SL4.0ch02	19958554	19958565	+	19959284	19961336	2053	Solyc02g150109	HEINZ	AGAAnnTTCTRGA	1-AGAAnnTTCTRGA-106115_AGAACGTCCAAGA
SL4.0ch02	19961678	19961689	+	19962453	19964654	2202	Solyc02g021067	HEINZ	AGAAnnTTCTRGA	1-AGAAnnTTCTRGA-106118_ATAATTTTACAGA
SL4.0ch02	19975510	19975521	-	19971170	19975331	4162	Solyc02g021100	HEINZ	AGAAnnTTCTRGA	1-AGAAnnTTCTRGA-106126_TCCAAATCATTCT
SL4.0ch02	19976552	19976563	-	19971170	19975331	4162	Solyc02g021100	HEINZ	AGAAnnTTCTRGA	1-AGAAnnTTCTRGA-106127_ACTAGAACTTTTT
SL4.0ch02	19977109	19977120	+	19971170	19975331	4162	Solyc02g021100	HEINZ	AGAAnnTTCTRGA	1-AGAAnnTTCTRGA-106128_AAAATTTTCTAGA
SL4.0ch02	19977116	19977127	-	19971170	19975331	4162	Solyc02g021100	HEINZ	AGAAnnTTCTRGA	1-AGAAnnTTCTRGA-106129_TCTAGAATGTAGT
SL4.0ch02	20087549	20087560	-	20090520	20091092	573	Solyc02g021105	HEINZ	AGAAnnTTCTRGA	1-AGAAnnTTCTRGA-106224_TCTATAAATTTCA
SL4.0ch02	20087596	20087607	+	20090520	20091092	573	Solyc02g021105	HEINZ	AGAAnnTTCTRGA	1-AGAAnnTTCTRGA-106225_AGTAATTTCTGGT
SL4.0ch02	20087867	20087878	+	20090520	20091092	573	Solyc02g021105	HEINZ	AGAAnnTTCTRGA	1-AGAAnnTTCTRGA-106226_GGAATGTTCTATA
SL4.0ch02	20090179	20090190	-	20090520	20091092	573	Solyc02g021105	HEINZ	AGAAnnTTCTRGA	1-AGAAnnTTCTRGA-106227_TCAAAAAATTTCC
SL4.0ch02	20090195	20090206	-	20090520	20091092	573	Solyc02g021105	HEINZ	AGAAnnTTCTRGA	1-AGAAnnTTCTRGA-106228_TATAGAAAACTCT
SL4.0ch02	20096282	20096293	+	20098247	20098847	601	Solyc02g160590	HEINZ	AGAAnnTTCTRGA	1-AGAAnnTTCTRGA-106231_GGAAAAATCTTGA
SL4.0ch02	20097149	20097160	+	20098247	20098847	601	Solyc02g160590	HEINZ	AGAAnnTTCTRGA	1-AGAAnnTTCTRGA-106232_TCAAGATTCTGGA
SL4.0ch02	20097820	20097831	-	20098247	20098847	601	Solyc02g160590	HEINZ	AGAAnnTTCTRGA	1-AGAAnnTTCTRGA-106233_ACTGAAACCTTCT
SL4.0ch02	20176287	20176298	-	20173871	20176171	2301	Solyc02g021140	HEINZ	AGAAnnTTCTRGA	1-AGAAnnTTCTRGA-106310_TACATAAATTTCT
SL4.0ch02	20176791	20176802	+	20173871	20176171	2301	Solyc02g021140	HEINZ	AGAAnnTTCTRGA	1-AGAAnnTTCTRGA-106311_CGAACTTGCTGGA
SL4.0ch02	20177099	20177110	+	20173871	20176171	2301	Solyc02g021140	HEINZ	AGAAnnTTCTRGA	1-AGAAnnTTCTRGA-106312_AGAATTTTACGAA
SL4.0ch02	20178249	20178260	+	20179484	20181366	1883	Solyc02g021150	HEINZ	AGAAnnTTCTRGA	1-AGAAnnTTCTRGA-106313_ATAATTTTCTGAA
SL4.0ch02	20200435	20200446	-	20202402	20207218	4817	Solyc02g021163	HEINZ	AGAAnnTTCTRGA	1-AGAAnnTTCTRGA-106338_CCCAGAACCTTCC
SL4.0ch02	20201864	20201875	+	20202402	20207218	4817	Solyc02g021163	HEINZ	AGAAnnTTCTRGA	1-AGAAnnTTCTRGA-106339_AGAACCTTCAAGC
SL4.0ch02	20202149	20202160	-	20202402	20207218	4817	Solyc02g021163	HEINZ	AGAAnnTTCTRGA	1-AGAAnnTTCTRGA-106340_ACCAGAAAAATCT
SL4.0ch02	20205075	20205086	-	20207543	20208184	642	Solyc02g021167	HEINZ	AGAAnnTTCTRGA	1-AGAAnnTTCTRGA-106343_TCCAAAACATTAT
SL4.0ch02	20205184	20205195	+	20207543	20208184	642	Solyc02g021167	HEINZ	AGAAnnTTCTRGA	1-AGAAnnTTCTRGA-106344_AGGTCATTCTGGA
SL4.0ch02	20205191	20205202	-	20207543	20208184	642	Solyc02g021167	HEINZ	AGAAnnTTCTRGA	1-AGAAnnTTCTRGA-106345_TCTGGAATGATCA
SL4.0ch02	20205295	20205306	+	20207543	20208184	642	Solyc02g021167	HEINZ	AGAAnnTTCTRGA	1-AGAAnnTTCTRGA-106346_CAAACTTTATAGA
SL4.0ch02	20206207	20206218	-	20207543	20208184	642	Solyc02g021167	HEINZ	AGAAnnTTCTRGA	1-AGAAnnTTCTRGA-106347_TCTATATTCTTCT
SL4.0ch02	20206958	20206969	-	20207543	20208184	642	Solyc02g021167	HEINZ	AGAAnnTTCTRGA	1-AGAAnnTTCTRGA-106348_TTTATAATTTTCT
SL4.0ch02	20278974	20278985	+	20276767	20277814	1048	Solyc02g021180	HEINZ	AGAAnnTTCTRGA	1-AGAAnnTTCTRGA-106419_GGAAATTAATAGA
SL4.0ch02	20279419	20279430	+	20276767	20277814	1048	Solyc02g021180	HEINZ	AGAAnnTTCTRGA	1-AGAAnnTTCTRGA-106420_AGAATTTTTTAAA
SL4.0ch02	20279585	20279596	-	20276767	20277814	1048	Solyc02g021180	HEINZ	AGAAnnTTCTRGA	1-AGAAnnTTCTRGA-106421_TCTTGAAAGTTTG
SL4.0ch02	20280627	20280638	+	20276767	20277814	1048	Solyc02g021180	HEINZ	AGAAnnTTCTRGA	1-AGAAnnTTCTRGA-106422_TTAATGTTCTAGC
SL4.0ch02	20285854	20285865	-	20284078	20285550	1473	Solyc02g021190	HEINZ	AGAAnnTTCTRGA	1-AGAAnnTTCTRGA-106430_TGTAGAAAATTCC
SL4.0ch02	20286287	20286298	+	20284078	20285550	1473	Solyc02g021190	HEINZ	AGAAnnTTCTRGA	1-AGAAnnTTCTRGA-106431_CAAAATTTCCAGC
SL4.0ch02	20286535	20286546	+	20284078	20285550	1473	Solyc02g021190	HEINZ	AGAAnnTTCTRGA	1-AGAAnnTTCTRGA-106432_AAAAAATTATGGA
SL4.0ch02	20286930	20286941	+	20284078	20285550	1473	Solyc02g021190	HEINZ	AGAAnnTTCTRGA	1-AGAAnnTTCTRGA-106433_TGAATTTTCTGTA
SL4.0ch02	20594584	20594595	+	20597576	20597863	288	Solyc02g021210	HEINZ	AGAAnnTTCTRGA	1-AGAAnnTTCTRGA-106725_AGTACTTTCAAGA
SL4.0ch02	20594669	20594680	-	20597576	20597863	288	Solyc02g021210	HEINZ	AGAAnnTTCTRGA	1-AGAAnnTTCTRGA-106726_TCTTAAATTTTCT
SL4.0ch02	20594947	20594958	-	20597576	20597863	288	Solyc02g021210	HEINZ	AGAAnnTTCTRGA	1-AGAAnnTTCTRGA-106727_TTTGAAAAATTCT
SL4.0ch02	20596975	20596986	-	20597576	20597863	288	Solyc02g021210	HEINZ	AGAAnnTTCTRGA	1-AGAAnnTTCTRGA-106728_TCTAGAATCATTT
SL4.0ch02	20597014	20597025	-	20597576	20597863	288	Solyc02g021210	HEINZ	AGAAnnTTCTRGA	1-AGAAnnTTCTRGA-106729_TCTAGAATAATTT
SL4.0ch02	20597113	20597124	-	20597576	20597863	288	Solyc02g021210	HEINZ	AGAAnnTTCTRGA	1-AGAAnnTTCTRGA-106730_GCTACAAAATTCT
SL4.0ch02	20597248	20597259	+	20597576	20597863	288	Solyc02g021210	HEINZ	AGAAnnTTCTRGA	1-AGAAnnTTCTRGA-106731_AAAACTTTCTGAA
SL4.0ch02	20627688	20627699	-	20630672	20635128	4457	Solyc02g021230	HEINZ	AGAAnnTTCTRGA	1-AGAAnnTTCTRGA-106754_TCTAAAATCTTAT
SL4.0ch02	20628176	20628187	-	20630672	20635128	4457	Solyc02g021230	HEINZ	AGAAnnTTCTRGA	1-AGAAnnTTCTRGA-106755_TATAGAAAATACT
SL4.0ch02	20628920	20628931	-	20630672	20635128	4457	Solyc02g021230	HEINZ	AGAAnnTTCTRGA	1-AGAAnnTTCTRGA-106756_TTTAGAAAATTCA
SL4.0ch02	20640350	20640361	-	20635491	20639933	4443	Solyc02g021235	HEINZ	AGAAnnTTCTRGA	1-AGAAnnTTCTRGA-106766_TCTATAAAGTTGT
SL4.0ch02	20640759	20640770	-	20635491	20639933	4443	Solyc02g021235	HEINZ	AGAAnnTTCTRGA	1-AGAAnnTTCTRGA-106767_TTTGGAAATTTCA
SL4.0ch02	20641494	20641505	-	20635491	20639933	4443	Solyc02g021235	HEINZ	AGAAnnTTCTRGA	1-AGAAnnTTCTRGA-106768_TCCTGAAACATCC
SL4.0ch02	20642630	20642641	-	20635491	20639933	4443	Solyc02g021235	HEINZ	AGAAnnTTCTRGA	1-AGAAnnTTCTRGA-106769_GCTTGAAAATTCC
SL4.0ch02	20680511	20680522	+	20678551	20680366	1816	Solyc02g160610	HEINZ	AGAAnnTTCTRGA	1-AGAAnnTTCTRGA-106805_CTAATGTTCTAGA
SL4.0ch02	20681203	20681214	-	20678551	20680366	1816	Solyc02g160610	HEINZ	AGAAnnTTCTRGA	1-AGAAnnTTCTRGA-106806_GTTGGAACCTTCT
SL4.0ch02	20681526	20681537	-	20678551	20680366	1816	Solyc02g160610	HEINZ	AGAAnnTTCTRGA	1-AGAAnnTTCTRGA-106807_TCTAAAACAATCC
SL4.0ch02	20693165	20693176	-	20694358	20708721	14364	Solyc02g021240	HEINZ	AGAAnnTTCTRGA	1-AGAAnnTTCTRGA-106814_TCAAGAATTTTTT
SL4.0ch02	20693749	20693760	-	20694358	20708721	14364	Solyc02g021240	HEINZ	AGAAnnTTCTRGA	1-AGAAnnTTCTRGA-106815_TCTAGGAACTTCC
SL4.0ch02	20784631	20784642	-	20786825	20793726	6902	Solyc02g021260	HEINZ	AGAAnnTTCTRGA	1-AGAAnnTTCTRGA-106911_TCTGGAAATTTTT
SL4.0ch02	20785009	20785020	+	20786825	20793726	6902	Solyc02g021260	HEINZ	AGAAnnTTCTRGA	1-AGAAnnTTCTRGA-106912_ACAACTTTCCATA
SL4.0ch02	20785561	20785572	-	20786825	20793726	6902	Solyc02g021260	HEINZ	AGAAnnTTCTRGA	1-AGAAnnTTCTRGA-106913_TCCATAACTTTAT
SL4.0ch02	20802748	20802759	-	20794845	20802268	7424	Solyc02g021270	HEINZ	AGAAnnTTCTRGA	1-AGAAnnTTCTRGA-106934_TCCCGAAAATTTC
SL4.0ch02	20802852	20802863	+	20794845	20802268	7424	Solyc02g021270	HEINZ	AGAAnnTTCTRGA	1-AGAAnnTTCTRGA-106935_ATAACTTTTTAGA
SL4.0ch02	20803592	20803603	-	20803324	20803479	156	Solyc02g021290	HEINZ	AGAAnnTTCTRGA	1-AGAAnnTTCTRGA-106936_TCTTCAAAGTTCC
SL4.0ch02	20803722	20803733	+	20803324	20803479	156	Solyc02g021290	HEINZ	AGAAnnTTCTRGA	1-AGAAnnTTCTRGA-106937_GGATAGTTCTTGA
SL4.0ch02	20803915	20803926	+	20803324	20803479	156	Solyc02g021290	HEINZ	AGAAnnTTCTRGA	1-AGAAnnTTCTRGA-106938_AGAAATTTCTCAA
SL4.0ch02	20803957	20803968	-	20803324	20803479	156	Solyc02g021290	HEINZ	AGAAnnTTCTRGA	1-AGAAnnTTCTRGA-106939_GCTTGAAAATTCG
SL4.0ch02	20804787	20804798	+	20803324	20803479	156	Solyc02g021290	HEINZ	AGAAnnTTCTRGA	1-AGAAnnTTCTRGA-106940_AGAATCTTCCAAA
SL4.0ch02	20805982	20805993	+	20803324	20803479	156	Solyc02g021290	HEINZ	AGAAnnTTCTRGA	1-AGAAnnTTCTRGA-106941_AGAACAAACTAGA
SL4.0ch02	20885020	20885031	+	20883469	20883930	462	Solyc02g021330	HEINZ	AGAAnnTTCTRGA	1-AGAAnnTTCTRGA-107013_AGAACATTTAGGC
SL4.0ch02	20885352	20885363	+	20883469	20883930	462	Solyc02g021330	HEINZ	AGAAnnTTCTRGA	1-AGAAnnTTCTRGA-107014_AGCTTTTTCTAGA
SL4.0ch02	20886255	20886266	-	20883469	20883930	462	Solyc02g021330	HEINZ	AGAAnnTTCTRGA	1-AGAAnnTTCTRGA-107015_TCTTGATTTTTCT
SL4.0ch02	20887482	20887493	-	20890151	20896817	6667	Solyc02g021340	HEINZ	AGAAnnTTCTRGA	1-AGAAnnTTCTRGA-107016_TCTGTAAATTTCT
SL4.0ch02	20890064	20890075	-	20890151	20896817	6667	Solyc02g021340	HEINZ	AGAAnnTTCTRGA	1-AGAAnnTTCTRGA-107017_TCTAGCACATTTT
SL4.0ch02	20970189	20970200	+	20967549	20968379	831	Solyc02g021366	HEINZ	AGAAnnTTCTRGA	1-AGAAnnTTCTRGA-107083_GTAATATTCTAGC
SL4.0ch02	21001386	21001397	-	21001840	21002028	189	Solyc02g021390	HEINZ	AGAAnnTTCTRGA	1-AGAAnnTTCTRGA-107105_TCTTGATTTTTCT
SL4.0ch02	21005851	21005862	-	21005894	21008923	3030	Solyc02g021410	HEINZ	AGAAnnTTCTRGA	1-AGAAnnTTCTRGA-107109_TTTTGAAAGTTCT
SL4.0ch02	21043530	21043541	+	21018023	21042394	24372	Solyc02g021420	HEINZ	AGAAnnTTCTRGA	1-AGAAnnTTCTRGA-107144_GGAATTTTGTGGT
SL4.0ch02	21104999	21105010	+	21107950	21108870	921	Solyc02g021430	HEINZ	AGAAnnTTCTRGA	1-AGAAnnTTCTRGA-107199_CAAAATTTCCAGA
SL4.0ch02	21105041	21105052	-	21107950	21108870	921	Solyc02g021430	HEINZ	AGAAnnTTCTRGA	1-AGAAnnTTCTRGA-107200_GATGGAATGTTCC
SL4.0ch02	21105128	21105139	+	21107950	21108870	921	Solyc02g021430	HEINZ	AGAAnnTTCTRGA	1-AGAAnnTTCTRGA-107201_AGAAAGTAATAGA
SL4.0ch02	21105279	21105290	-	21107950	21108870	921	Solyc02g021430	HEINZ	AGAAnnTTCTRGA	1-AGAAnnTTCTRGA-107202_TCCCGTATATTCT
SL4.0ch02	21106565	21106576	+	21107950	21108870	921	Solyc02g021430	HEINZ	AGAAnnTTCTRGA	1-AGAAnnTTCTRGA-107203_AGATTTTTCTGAA
SL4.0ch02	21107255	21107266	-	21107950	21108870	921	Solyc02g021430	HEINZ	AGAAnnTTCTRGA	1-AGAAnnTTCTRGA-107204_GTCAGAATATTCT
SL4.0ch02	21118869	21118880	+	21110996	21118131	7136	Solyc02g021440	HEINZ	AGAAnnTTCTRGA	1-AGAAnnTTCTRGA-107214_AGAAATTTTTAGC
SL4.0ch02	21119332	21119343	-	21110996	21118131	7136	Solyc02g021440	HEINZ	AGAAnnTTCTRGA	1-AGAAnnTTCTRGA-107215_TTTAGAAAATTCA
SL4.0ch02	21120059	21120070	+	21110996	21118131	7136	Solyc02g021440	HEINZ	AGAAnnTTCTRGA	1-AGAAnnTTCTRGA-107216_AGAATGTCCTGGA
SL4.0ch02	21146686	21146697	-	21148550	21150137	1588	Solyc02g021450	HEINZ	AGAAnnTTCTRGA	1-AGAAnnTTCTRGA-107237_TCTAAAACCCTCC
SL4.0ch02	21148173	21148184	+	21148550	21150137	1588	Solyc02g021450	HEINZ	AGAAnnTTCTRGA	1-AGAAnnTTCTRGA-107238_GTAAATTTCTGAA
SL4.0ch02	21272507	21272518	+	21239997	21270751	30755	Solyc02g021470	HEINZ	AGAAnnTTCTRGA	1-AGAAnnTTCTRGA-107354_GGAACATTGTAAA
SL4.0ch02	21273628	21273639	+	21239997	21270751	30755	Solyc02g021470	HEINZ	AGAAnnTTCTRGA	1-AGAAnnTTCTRGA-107355_GGAATTTTTTTGA
SL4.0ch02	21358469	21358480	-	21349877	21357565	7689	Solyc02g021480	HEINZ	AGAAnnTTCTRGA	1-AGAAnnTTCTRGA-107419_TCTACAATGTTTC
SL4.0ch02	21359270	21359281	-	21349877	21357565	7689	Solyc02g021480	HEINZ	AGAAnnTTCTRGA	1-AGAAnnTTCTRGA-107420_TCTAGAATATATT
SL4.0ch02	21360381	21360392	-	21349877	21357565	7689	Solyc02g021480	HEINZ	AGAAnnTTCTRGA	1-AGAAnnTTCTRGA-107421_TACAGAAAGTTAT
SL4.0ch02	21374197	21374208	-	21373068	21373763	696	Solyc02g021490	HEINZ	AGAAnnTTCTRGA	1-AGAAnnTTCTRGA-107428_TCCATAAAGTTTT
SL4.0ch02	21374908	21374919	-	21373068	21373763	696	Solyc02g021490	HEINZ	AGAAnnTTCTRGA	1-AGAAnnTTCTRGA-107429_TCCAGAAAATTTG
SL4.0ch02	21543801	21543812	-	21543282	21543560	279	Solyc02g021520	HEINZ	AGAAnnTTCTRGA	1-AGAAnnTTCTRGA-107602_TTCAGAAAATACT
SL4.0ch02	21544189	21544200	-	21543282	21543560	279	Solyc02g021520	HEINZ	AGAAnnTTCTRGA	1-AGAAnnTTCTRGA-107603_TTCAGAAAATGCT
SL4.0ch02	21544388	21544399	-	21543282	21543560	279	Solyc02g021520	HEINZ	AGAAnnTTCTRGA	1-AGAAnnTTCTRGA-107604_TTCAGAAAATACT
SL4.0ch02	21545337	21545348	+	21543282	21543560	279	Solyc02g021520	HEINZ	AGAAnnTTCTRGA	1-AGAAnnTTCTRGA-107605_AGAATTTTACATA
SL4.0ch02	21545772	21545783	+	21543282	21543560	279	Solyc02g021520	HEINZ	AGAAnnTTCTRGA	1-AGAAnnTTCTRGA-107606_GGAAAGTTGTGGC
SL4.0ch02	21545802	21545813	+	21543282	21543560	279	Solyc02g021520	HEINZ	AGAAnnTTCTRGA	1-AGAAnnTTCTRGA-107607_AGATGTTTATGGA
SL4.0ch02	21579690	21579701	-	21570752	21579208	8457	Solyc02g021550	HEINZ	AGAAnnTTCTRGA	1-AGAAnnTTCTRGA-107649_TACAAAATTTTCT
SL4.0ch02	21581730	21581741	-	21570752	21579208	8457	Solyc02g021550	HEINZ	AGAAnnTTCTRGA	1-AGAAnnTTCTRGA-107650_TCCAGTTATTTCT
SL4.0ch02	21602959	21602970	+	21599902	21602411	2510	Solyc02g021560	HEINZ	AGAAnnTTCTRGA	1-AGAAnnTTCTRGA-107664_AGAATAATCTAAA
SL4.0ch02	21602979	21602990	+	21599902	21602411	2510	Solyc02g021560	HEINZ	AGAAnnTTCTRGA	1-AGAAnnTTCTRGA-107665_AGAAGGATACAGA
SL4.0ch02	21624030	21624041	-	21626928	21627860	933	Solyc02g160620	HEINZ	AGAAnnTTCTRGA	1-AGAAnnTTCTRGA-107680_TCTAAAATTTTCC
SL4.0ch02	21624142	21624153	-	21626928	21627860	933	Solyc02g160620	HEINZ	AGAAnnTTCTRGA	1-AGAAnnTTCTRGA-107681_CCTGGAAAATTCA
SL4.0ch02	21624211	21624222	-	21626928	21627860	933	Solyc02g160620	HEINZ	AGAAnnTTCTRGA	1-AGAAnnTTCTRGA-107682_TCTAGAAACTTCA
SL4.0ch02	21624904	21624915	+	21626928	21627860	933	Solyc02g160620	HEINZ	AGAAnnTTCTRGA	1-AGAAnnTTCTRGA-107683_TGACCATTCTGGA
SL4.0ch02	21625058	21625069	-	21626928	21627860	933	Solyc02g160620	HEINZ	AGAAnnTTCTRGA	1-AGAAnnTTCTRGA-107684_TCCAGCAAGTTAT
SL4.0ch02	21636772	21636783	+	21638827	21645369	6543	Solyc02g021590	HEINZ	AGAAnnTTCTRGA	1-AGAAnnTTCTRGA-107690_AGATTATTCTATA
SL4.0ch02	21651735	21651746	-	21652837	21654045	1209	Solyc02g021600	HEINZ	AGAAnnTTCTRGA	1-AGAAnnTTCTRGA-107701_TCCAAAATTTTAT
SL4.0ch02	21651752	21651763	+	21652837	21654045	1209	Solyc02g021600	HEINZ	AGAAnnTTCTRGA	1-AGAAnnTTCTRGA-107702_GGAATGTTCAATC
SL4.0ch02	21652039	21652050	+	21652837	21654045	1209	Solyc02g021600	HEINZ	AGAAnnTTCTRGA	1-AGAAnnTTCTRGA-107703_TGAACATTCCATA
SL4.0ch02	21652052	21652063	+	21652837	21654045	1209	Solyc02g021600	HEINZ	AGAAnnTTCTRGA	1-AGAAnnTTCTRGA-107704_CATACGTTCTGGA
SL4.0ch02	21652705	21652716	-	21652837	21654045	1209	Solyc02g021600	HEINZ	AGAAnnTTCTRGA	1-AGAAnnTTCTRGA-107705_TCTTGAATTTTAT
SL4.0ch02	21687094	21687105	-	21689421	21711086	21666	Solyc02g021620	HEINZ	AGAAnnTTCTRGA	1-AGAAnnTTCTRGA-107742_GCCAGACAATTCG
SL4.0ch02	21717985	21717996	-	21720976	21722282	1307	Solyc02g021630	HEINZ	AGAAnnTTCTRGA	1-AGAAnnTTCTRGA-107775_TCCAGAACATTGT
SL4.0ch02	21718547	21718558	-	21720976	21722282	1307	Solyc02g021630	HEINZ	AGAAnnTTCTRGA	1-AGAAnnTTCTRGA-107776_TTTAGATAATTCT
SL4.0ch02	21719259	21719270	+	21720976	21722282	1307	Solyc02g021630	HEINZ	AGAAnnTTCTRGA	1-AGAAnnTTCTRGA-107777_AGAAATTACTGGT
SL4.0ch02	21719368	21719379	+	21720976	21722282	1307	Solyc02g021630	HEINZ	AGAAnnTTCTRGA	1-AGAAnnTTCTRGA-107778_AAAACTTACCAGA
SL4.0ch02	21719382	21719393	-	21720976	21722282	1307	Solyc02g021630	HEINZ	AGAAnnTTCTRGA	1-AGAAnnTTCTRGA-107779_TATGGAATATTCT
SL4.0ch02	21719753	21719764	-	21720976	21722282	1307	Solyc02g021630	HEINZ	AGAAnnTTCTRGA	1-AGAAnnTTCTRGA-107780_TCCCGAAAGTTGC
SL4.0ch02	21719958	21719969	-	21720976	21722282	1307	Solyc02g021630	HEINZ	AGAAnnTTCTRGA	1-AGAAnnTTCTRGA-107781_TCCAAAAAATTAT
SL4.0ch02	21774614	21774625	+	21770479	21774248	3770	Solyc02g021640	HEINZ	AGAAnnTTCTRGA	1-AGAAnnTTCTRGA-107833_AGAATATAATAGA
SL4.0ch02	21775179	21775190	+	21770479	21774248	3770	Solyc02g021640	HEINZ	AGAAnnTTCTRGA	1-AGAAnnTTCTRGA-107834_ATAACATTCTGGG
SL4.0ch02	21822657	21822668	-	21799951	21820357	20407	Solyc02g021650	HEINZ	AGAAnnTTCTRGA	1-AGAAnnTTCTRGA-107884_TTCAGAAAGTTCC
SL4.0ch02	21822927	21822938	+	21799951	21820357	20407	Solyc02g021650	HEINZ	AGAAnnTTCTRGA	1-AGAAnnTTCTRGA-107885_AGAAATTTCATGC
SL4.0ch02	21823072	21823083	+	21799951	21820357	20407	Solyc02g021650	HEINZ	AGAAnnTTCTRGA	1-AGAAnnTTCTRGA-107886_GGAATTTTATAGT
SL4.0ch02	21904486	21904497	+	21906715	21907331	617	Solyc02g161490	HEINZ	AGAAnnTTCTRGA	1-AGAAnnTTCTRGA-107956_AGAACAATCTAGA
SL4.0ch02	21905322	21905333	+	21906715	21907331	617	Solyc02g161490	HEINZ	AGAAnnTTCTRGA	1-AGAAnnTTCTRGA-107957_AGAATTTTTCAGT
SL4.0ch02	21905341	21905352	-	21906715	21907331	617	Solyc02g161490	HEINZ	AGAAnnTTCTRGA	1-AGAAnnTTCTRGA-107958_TCAAGAAATTTCT
SL4.0ch02	21906154	21906165	-	21906715	21907331	617	Solyc02g161490	HEINZ	AGAAnnTTCTRGA	1-AGAAnnTTCTRGA-107959_TCTAGACTTTTCT
SL4.0ch02	21924531	21924542	+	21926908	21927688	781	Solyc02g021670	HEINZ	AGAAnnTTCTRGA	1-AGAAnnTTCTRGA-107968_AATATATTCTGGA
SL4.0ch02	21926135	21926146	+	21926908	21927688	781	Solyc02g021670	HEINZ	AGAAnnTTCTRGA	1-AGAAnnTTCTRGA-107969_GGAACATTCCATT
SL4.0ch02	21926803	21926814	+	21926908	21927688	781	Solyc02g021670	HEINZ	AGAAnnTTCTRGA	1-AGAAnnTTCTRGA-107970_AGAACATTCTATC
SL4.0ch02	21933334	21933345	-	21935921	21938921	3001	Solyc02g021680	HEINZ	AGAAnnTTCTRGA	1-AGAAnnTTCTRGA-107976_TCCAAAATATTCC
SL4.0ch02	21933681	21933692	+	21935921	21938921	3001	Solyc02g021680	HEINZ	AGAAnnTTCTRGA	1-AGAAnnTTCTRGA-107977_AGAATTTTAAGGA
SL4.0ch02	21934500	21934511	-	21935921	21938921	3001	Solyc02g021680	HEINZ	AGAAnnTTCTRGA	1-AGAAnnTTCTRGA-107978_GCTAGAAGATTCA
SL4.0ch02	22066769	22066780	+	22050421	22066657	16237	Solyc02g021760	HEINZ	AGAAnnTTCTRGA	1-AGAAnnTTCTRGA-108082_AAAATTTTCAAGA
SL4.0ch02	22067333	22067344	-	22050421	22066657	16237	Solyc02g021760	HEINZ	AGAAnnTTCTRGA	1-AGAAnnTTCTRGA-108083_ACTAAAATTTTCT
SL4.0ch02	22067671	22067682	+	22050421	22066657	16237	Solyc02g021760	HEINZ	AGAAnnTTCTRGA	1-AGAAnnTTCTRGA-108084_AAAACGTTCTATA
SL4.0ch02	22067752	22067763	-	22050421	22066657	16237	Solyc02g021760	HEINZ	AGAAnnTTCTRGA	1-AGAAnnTTCTRGA-108085_TACAGAAAAATCT
SL4.0ch02	22116898	22116909	-	22118689	22119620	932	Solyc02g161500	HEINZ	AGAAnnTTCTRGA	1-AGAAnnTTCTRGA-108120_AGTAGAATGTTCT
SL4.0ch02	22210843	22210854	+	22209963	22210469	507	Solyc02g021770	HEINZ	AGAAnnTTCTRGA	1-AGAAnnTTCTRGA-108206_AGAATGATCCAAA
SL4.0ch02	22212858	22212869	-	22209963	22210469	507	Solyc02g021770	HEINZ	AGAAnnTTCTRGA	1-AGAAnnTTCTRGA-108207_ACTAGAAAAGTCT
SL4.0ch02	22345121	22345132	+	22347154	22351036	3883	Solyc02g161510	HEINZ	AGAAnnTTCTRGA	1-AGAAnnTTCTRGA-108326_AGAAAGTTTTAAA
SL4.0ch02	22346213	22346224	-	22347154	22351036	3883	Solyc02g161510	HEINZ	AGAAnnTTCTRGA	1-AGAAnnTTCTRGA-108327_GCTGGAATTTTGC
SL4.0ch02	22346484	22346495	+	22347154	22351036	3883	Solyc02g161510	HEINZ	AGAAnnTTCTRGA	1-AGAAnnTTCTRGA-108328_AGAACTTCCCTGA
SL4.0ch02	22346618	22346629	+	22347154	22351036	3883	Solyc02g161510	HEINZ	AGAAnnTTCTRGA	1-AGAAnnTTCTRGA-108329_AGGAGTTTCTAGA
SL4.0ch02	22349447	22349458	-	22351685	22353297	1613	Solyc02g160630	HEINZ	AGAAnnTTCTRGA	1-AGAAnnTTCTRGA-108334_GCCAAAACGTTCC
SL4.0ch02	22349512	22349523	-	22351685	22353297	1613	Solyc02g160630	HEINZ	AGAAnnTTCTRGA	1-AGAAnnTTCTRGA-108335_TAGAGAACTTTCT
SL4.0ch02	22349901	22349912	-	22351685	22353297	1613	Solyc02g160630	HEINZ	AGAAnnTTCTRGA	1-AGAAnnTTCTRGA-108336_GCCAAAACGTTCC
SL4.0ch02	22369786	22369797	-	22372322	22390842	18521	Solyc02g021785	HEINZ	AGAAnnTTCTRGA	1-AGAAnnTTCTRGA-108357_TCCATAACCTTGC
SL4.0ch02	22370232	22370243	+	22372322	22390842	18521	Solyc02g021785	HEINZ	AGAAnnTTCTRGA	1-AGAAnnTTCTRGA-108358_ATAACTTTCTAGG
SL4.0ch02	22449915	22449926	+	22452546	22452809	264	Solyc02g021800	HEINZ	AGAAnnTTCTRGA	1-AGAAnnTTCTRGA-108421_ATAAAATTCAAGA
SL4.0ch02	22469579	22469590	+	22471380	22471655	276	Solyc02g021810	HEINZ	AGAAnnTTCTRGA	1-AGAAnnTTCTRGA-108440_ATAAAATTCAAGA
SL4.0ch02	22502494	22502505	-	22501250	22501483	234	Solyc02g022810	HEINZ	AGAAnnTTCTRGA	1-AGAAnnTTCTRGA-108468_TTTGGAAACTTTT
SL4.0ch02	22502592	22502603	+	22501250	22501483	234	Solyc02g022810	HEINZ	AGAAnnTTCTRGA	1-AGAAnnTTCTRGA-108469_AGAAGTTTCTTCA
SL4.0ch02	22502864	22502875	-	22501250	22501483	234	Solyc02g022810	HEINZ	AGAAnnTTCTRGA	1-AGAAnnTTCTRGA-108470_TTTGGAAATTTCG
SL4.0ch02	22503002	22503013	-	22501250	22501483	234	Solyc02g022810	HEINZ	AGAAnnTTCTRGA	1-AGAAnnTTCTRGA-108471_TCTATAATGATCC
SL4.0ch02	22503152	22503163	-	22501250	22501483	234	Solyc02g022810	HEINZ	AGAAnnTTCTRGA	1-AGAAnnTTCTRGA-108472_TCTAAAATCTACC
SL4.0ch02	22503184	22503195	-	22501250	22501483	234	Solyc02g022810	HEINZ	AGAAnnTTCTRGA	1-AGAAnnTTCTRGA-108473_TCTTGAAAATTAT
SL4.0ch02	22555580	22555591	+	22558481	22592039	33559	Solyc02g022830	HEINZ	AGAAnnTTCTRGA	1-AGAAnnTTCTRGA-108514_AAAAAATTCTAAA
SL4.0ch02	22556016	22556027	+	22558481	22592039	33559	Solyc02g022830	HEINZ	AGAAnnTTCTRGA	1-AGAAnnTTCTRGA-108515_AGAAAATTTTGAA
SL4.0ch02	22556471	22556482	+	22558481	22592039	33559	Solyc02g022830	HEINZ	AGAAnnTTCTRGA	1-AGAAnnTTCTRGA-108516_AGAACTTTTCGCA
SL4.0ch02	22558197	22558208	+	22558481	22592039	33559	Solyc02g022830	HEINZ	AGAAnnTTCTRGA	1-AGAAnnTTCTRGA-108517_AAAATATTCTTGA
SL4.0ch02	22724640	22724651	+	22723237	22723670	434	Solyc00g006487	HEINZ	AGAAnnTTCTRGA	1-AGAAnnTTCTRGA-108663_GGAATTTTGAAGA
SL4.0ch02	22739628	22739639	+	22727595	22739500	11906	Solyc02g022870	HEINZ	AGAAnnTTCTRGA	1-AGAAnnTTCTRGA-108681_TGAAATTTCTAGA
SL4.0ch02	22741172	22741183	-	22727595	22739500	11906	Solyc02g022870	HEINZ	AGAAnnTTCTRGA	1-AGAAnnTTCTRGA-108682_TCCAGAAAGGTTT
SL4.0ch02	22741642	22741653	+	22727595	22739500	11906	Solyc02g022870	HEINZ	AGAAnnTTCTRGA	1-AGAAnnTTCTRGA-108683_TGATGTTTCTAGA
SL4.0ch02	22742115	22742126	+	22727595	22739500	11906	Solyc02g022870	HEINZ	AGAAnnTTCTRGA	1-AGAAnnTTCTRGA-108684_GGAAAATTCAAAA
SL4.0ch02	22848985	22848996	-	22849693	22852009	2317	Solyc02g022890	HEINZ	AGAAnnTTCTRGA	1-AGAAnnTTCTRGA-108771_TCCGGAATGTCCT
SL4.0ch02	22855344	22855355	+	22857164	22857793	630	Solyc02g022900	HEINZ	AGAAnnTTCTRGA	1-AGAAnnTTCTRGA-108774_TTAAATTTCCAGA
SL4.0ch02	22855399	22855410	-	22857164	22857793	630	Solyc02g022900	HEINZ	AGAAnnTTCTRGA	1-AGAAnnTTCTRGA-108775_TCTGGAAATTTTG
SL4.0ch02	22865321	22865332	-	22868241	22871146	2906	Solyc02g022910	HEINZ	AGAAnnTTCTRGA	1-AGAAnnTTCTRGA-108778_TCCAGAAACTAAT
SL4.0ch02	22865900	22865911	+	22868241	22871146	2906	Solyc02g022910	HEINZ	AGAAnnTTCTRGA	1-AGAAnnTTCTRGA-108779_TGAAACTTCTAGA
SL4.0ch02	22866031	22866042	+	22868241	22871146	2906	Solyc02g022910	HEINZ	AGAAnnTTCTRGA	1-AGAAnnTTCTRGA-108780_GAAAATTTCTAGA
SL4.0ch02	22866394	22866405	-	22868241	22871146	2906	Solyc02g022910	HEINZ	AGAAnnTTCTRGA	1-AGAAnnTTCTRGA-108781_TCTATATATTTCT
SL4.0ch02	22890344	22890355	-	22892343	22893584	1242	Solyc02g022920	HEINZ	AGAAnnTTCTRGA	1-AGAAnnTTCTRGA-108794_TTTGGAAAGTTCA
SL4.0ch02	22891107	22891118	+	22892343	22893584	1242	Solyc02g022920	HEINZ	AGAAnnTTCTRGA	1-AGAAnnTTCTRGA-108795_AGTACTTTATGGC
SL4.0ch02	22891752	22891763	+	22892343	22893584	1242	Solyc02g022920	HEINZ	AGAAnnTTCTRGA	1-AGAAnnTTCTRGA-108796_GTAACGTTCTAGC
SL4.0ch02	22891879	22891890	-	22892343	22893584	1242	Solyc02g022920	HEINZ	AGAAnnTTCTRGA	1-AGAAnnTTCTRGA-108797_TCTAGTAAGTGCT
SL4.0ch02	22915323	22915334	+	22899865	22913944	14080	Solyc02g022930	HEINZ	AGAAnnTTCTRGA	1-AGAAnnTTCTRGA-108823_AGAATTTTTTGGA
SL4.0ch02	22915547	22915558	+	22899865	22913944	14080	Solyc02g022930	HEINZ	AGAAnnTTCTRGA	1-AGAAnnTTCTRGA-108824_TGAATATTCTAAA
SL4.0ch02	23071797	23071808	+	23064946	23070406	5461	Solyc02g023940	HEINZ	AGAAnnTTCTRGA	1-AGAAnnTTCTRGA-108943_GGAATGTTTTGAA
SL4.0ch02	23111088	23111099	-	23106377	23110682	4306	Solyc02g023950	HEINZ	AGAAnnTTCTRGA	1-AGAAnnTTCTRGA-108982_TCTAGATATTTCA
SL4.0ch02	23111398	23111409	-	23106377	23110682	4306	Solyc02g023950	HEINZ	AGAAnnTTCTRGA	1-AGAAnnTTCTRGA-108983_TCTTGAACTTTAT
SL4.0ch02	23112004	23112015	-	23106377	23110682	4306	Solyc02g023950	HEINZ	AGAAnnTTCTRGA	1-AGAAnnTTCTRGA-108984_TACAGAATTTTCT
SL4.0ch02	23113252	23113263	-	23106377	23110682	4306	Solyc02g023950	HEINZ	AGAAnnTTCTRGA	1-AGAAnnTTCTRGA-108985_TCAACAACGTTCT
SL4.0ch02	23151307	23151318	-	23137556	23150224	12669	Solyc02g023970	HEINZ	AGAAnnTTCTRGA	1-AGAAnnTTCTRGA-109017_TGTGGAAAATTCT
SL4.0ch02	23151409	23151420	+	23137556	23150224	12669	Solyc02g023970	HEINZ	AGAAnnTTCTRGA	1-AGAAnnTTCTRGA-109018_AGAATATACAAGA
SL4.0ch02	23153095	23153106	-	23137556	23150224	12669	Solyc02g023970	HEINZ	AGAAnnTTCTRGA	1-AGAAnnTTCTRGA-109019_TCTCGATCGTTCG
SL4.0ch02	23200565	23200576	-	23202850	23213259	10410	Solyc02g023980	HEINZ	AGAAnnTTCTRGA	1-AGAAnnTTCTRGA-109057_TCTCGAATTTTCA
SL4.0ch02	23200943	23200954	-	23202850	23213259	10410	Solyc02g023980	HEINZ	AGAAnnTTCTRGA	1-AGAAnnTTCTRGA-109058_TCTATTATTTTCT
SL4.0ch02	23222126	23222137	+	23223858	23230380	6523	Solyc02g023990	HEINZ	AGAAnnTTCTRGA	1-AGAAnnTTCTRGA-109073_AGAACGTGCAAGA
SL4.0ch02	23253656	23253667	+	23243014	23253383	10370	Solyc02g024000	HEINZ	AGAAnnTTCTRGA	1-AGAAnnTTCTRGA-109098_CAAAGTTTCTAGA
SL4.0ch02	23253663	23253674	-	23243014	23253383	10370	Solyc02g024000	HEINZ	AGAAnnTTCTRGA	1-AGAAnnTTCTRGA-109099_TCTAGAAATTATT
SL4.0ch02	23340278	23340289	-	23327741	23338714	10974	Solyc02g024020	HEINZ	AGAAnnTTCTRGA	1-AGAAnnTTCTRGA-109184_TCCTGCAAGTTCC
SL4.0ch02	23363934	23363945	-	23363048	23363233	186	Solyc02g024040	HEINZ	AGAAnnTTCTRGA	1-AGAAnnTTCTRGA-109204_TCTTGAATGTTTT
SL4.0ch02	23364313	23364324	-	23363048	23363233	186	Solyc02g024040	HEINZ	AGAAnnTTCTRGA	1-AGAAnnTTCTRGA-109205_TCAATAATATTCC
SL4.0ch02	23364471	23364482	-	23363048	23363233	186	Solyc02g024040	HEINZ	AGAAnnTTCTRGA	1-AGAAnnTTCTRGA-109206_TCAAGAAAGTTAG
SL4.0ch02	23364853	23364864	-	23363048	23363233	186	Solyc02g024040	HEINZ	AGAAnnTTCTRGA	1-AGAAnnTTCTRGA-109207_GCAAGTAAGTTCT
SL4.0ch02	23365825	23365836	-	23363048	23363233	186	Solyc02g024040	HEINZ	AGAAnnTTCTRGA	1-AGAAnnTTCTRGA-109208_GCAAGTACGTTCT
SL4.0ch02	23396228	23396239	-	23397084	23402865	5782	Solyc02g024050	HEINZ	AGAAnnTTCTRGA	1-AGAAnnTTCTRGA-109243_TCAAGAATATACC
SL4.0ch02	23435078	23435089	-	23437806	23438095	290	Solyc02g024060	HEINZ	AGAAnnTTCTRGA	1-AGAAnnTTCTRGA-109282_GCTGAAACATTCT
SL4.0ch02	23436815	23436826	+	23437806	23438095	290	Solyc02g024060	HEINZ	AGAAnnTTCTRGA	1-AGAAnnTTCTRGA-109283_ATAACTTTCCAGG
SL4.0ch02	23437514	23437525	-	23437806	23438095	290	Solyc02g024060	HEINZ	AGAAnnTTCTRGA	1-AGAAnnTTCTRGA-109284_TCCATCATGTTCT
SL4.0ch02	23437749	23437760	-	23437806	23438095	290	Solyc02g024060	HEINZ	AGAAnnTTCTRGA	1-AGAAnnTTCTRGA-109285_TCTATAAATTTTC
SL4.0ch02	23455204	23455215	+	23456444	23462744	6301	Solyc02g024070	HEINZ	AGAAnnTTCTRGA	1-AGAAnnTTCTRGA-109310_TGAAAATTCTAAA
SL4.0ch02	23466298	23466309	+	23468679	23472209	3531	Solyc02g150111	HEINZ	AGAAnnTTCTRGA	1-AGAAnnTTCTRGA-109321_AGAAAGTTCTACA
SL4.0ch02	23466433	23466444	+	23468679	23472209	3531	Solyc02g150111	HEINZ	AGAAnnTTCTRGA	1-AGAAnnTTCTRGA-109322_GAAAGGTTCCAGA
SL4.0ch02	23466583	23466594	-	23468679	23472209	3531	Solyc02g150111	HEINZ	AGAAnnTTCTRGA	1-AGAAnnTTCTRGA-109323_CATAGAAACTTCT
SL4.0ch02	23466723	23466734	-	23468679	23472209	3531	Solyc02g150111	HEINZ	AGAAnnTTCTRGA	1-AGAAnnTTCTRGA-109324_TCCAAAAACTACC
SL4.0ch02	23467106	23467117	+	23468679	23472209	3531	Solyc02g150111	HEINZ	AGAAnnTTCTRGA	1-AGAAnnTTCTRGA-109325_AGAAAGTTTTAAA
SL4.0ch02	23537920	23537931	-	23487620	23537707	50088	Solyc02g026080	HEINZ	AGAAnnTTCTRGA	1-AGAAnnTTCTRGA-109376_TCCGTAATGTTAT
SL4.0ch02	23538203	23538214	+	23487620	23537707	50088	Solyc02g026080	HEINZ	AGAAnnTTCTRGA	1-AGAAnnTTCTRGA-109377_TGAAATTTTTGGA
SL4.0ch02	23538427	23538438	+	23487620	23537707	50088	Solyc02g026080	HEINZ	AGAAnnTTCTRGA	1-AGAAnnTTCTRGA-109378_AGAGTGTTCTAGT
SL4.0ch02	23538434	23538445	-	23487620	23537707	50088	Solyc02g026080	HEINZ	AGAAnnTTCTRGA	1-AGAAnnTTCTRGA-109379_TCTAGTACATTTT
SL4.0ch02	23557517	23557528	-	23556301	23557023	723	Solyc02g026085	HEINZ	AGAAnnTTCTRGA	1-AGAAnnTTCTRGA-109402_TCTTGAATTTTTT
SL4.0ch02	23558805	23558816	+	23556301	23557023	723	Solyc02g026085	HEINZ	AGAAnnTTCTRGA	1-AGAAnnTTCTRGA-109403_ATAAGGTTGTGGA
SL4.0ch02	23558852	23558863	-	23556301	23557023	723	Solyc02g026085	HEINZ	AGAAnnTTCTRGA	1-AGAAnnTTCTRGA-109404_TCTAGAAAAGTAT
SL4.0ch02	23559824	23559835	+	23556301	23557023	723	Solyc02g026085	HEINZ	AGAAnnTTCTRGA	1-AGAAnnTTCTRGA-109405_AGAACATTCAAGG
SL4.0ch02	23641703	23641714	-	23630765	23641349	10585	Solyc02g030080	HEINZ	AGAAnnTTCTRGA	1-AGAAnnTTCTRGA-109464_TAAGGAATATTCT
SL4.0ch02	23642300	23642311	+	23630765	23641349	10585	Solyc02g030080	HEINZ	AGAAnnTTCTRGA	1-AGAAnnTTCTRGA-109465_ACAAAGTTCAAGA
SL4.0ch02	23642325	23642336	-	23630765	23641349	10585	Solyc02g030080	HEINZ	AGAAnnTTCTRGA	1-AGAAnnTTCTRGA-109466_TCCAAGAAATTCT
SL4.0ch02	23644165	23644176	-	23630765	23641349	10585	Solyc02g030080	HEINZ	AGAAnnTTCTRGA	1-AGAAnnTTCTRGA-109467_TCCAGCAATTTCA
SL4.0ch02	23674839	23674850	-	23673946	23674380	435	Solyc02g030090	HEINZ	AGAAnnTTCTRGA	1-AGAAnnTTCTRGA-109496_GCCGGAATTTTCT
SL4.0ch02	23675097	23675108	-	23673946	23674380	435	Solyc02g030090	HEINZ	AGAAnnTTCTRGA	1-AGAAnnTTCTRGA-109497_GCTAAAACATTTT
SL4.0ch02	23689834	23689845	-	23692837	23694823	1987	Solyc02g030100	HEINZ	AGAAnnTTCTRGA	1-AGAAnnTTCTRGA-109510_ACCTGAATTTTCC
SL4.0ch02	23690772	23690783	-	23692837	23694823	1987	Solyc02g030100	HEINZ	AGAAnnTTCTRGA	1-AGAAnnTTCTRGA-109511_TCCAAAAAGTTAT
SL4.0ch02	23697395	23697406	-	23699867	23729185	29319	Solyc02g030110	HEINZ	AGAAnnTTCTRGA	1-AGAAnnTTCTRGA-109514_TCCATAACGCTCC
SL4.0ch02	23697652	23697663	-	23699867	23729185	29319	Solyc02g030110	HEINZ	AGAAnnTTCTRGA	1-AGAAnnTTCTRGA-109515_TCTATGATGTTCT
SL4.0ch02	23699242	23699253	+	23699867	23729185	29319	Solyc02g030110	HEINZ	AGAAnnTTCTRGA	1-AGAAnnTTCTRGA-109516_TTAACTTTCCGGA
SL4.0ch02	23699630	23699641	+	23699867	23729185	29319	Solyc02g030110	HEINZ	AGAAnnTTCTRGA	1-AGAAnnTTCTRGA-109517_AGATTATTTTGGA
SL4.0ch02	23743926	23743937	+	23742129	23742536	408	Solyc02g030120	HEINZ	AGAAnnTTCTRGA	1-AGAAnnTTCTRGA-109564_AAAACATTCCTGA
SL4.0ch02	23744628	23744639	-	23742129	23742536	408	Solyc02g030120	HEINZ	AGAAnnTTCTRGA	1-AGAAnnTTCTRGA-109565_TCCATAAAGTGCC
SL4.0ch02	23745232	23745243	-	23742129	23742536	408	Solyc02g030120	HEINZ	AGAAnnTTCTRGA	1-AGAAnnTTCTRGA-109566_TCTATAAAATTCA
SL4.0ch02	23745531	23745542	-	23742129	23742536	408	Solyc02g030120	HEINZ	AGAAnnTTCTRGA	1-AGAAnnTTCTRGA-109567_TTTGGCAAGTTCT
SL4.0ch02	23767605	23767616	+	23749984	23765803	15820	Solyc02g030130	HEINZ	AGAAnnTTCTRGA	1-AGAAnnTTCTRGA-109590_GGAAAATTATAGA
SL4.0ch02	23767633	23767644	-	23749984	23765803	15820	Solyc02g030130	HEINZ	AGAAnnTTCTRGA	1-AGAAnnTTCTRGA-109591_CCTAGAAACTTTT
SL4.0ch02	23767669	23767680	-	23749984	23765803	15820	Solyc02g030130	HEINZ	AGAAnnTTCTRGA	1-AGAAnnTTCTRGA-109592_TCTTGAATCTTCA
SL4.0ch02	23767823	23767834	-	23749984	23765803	15820	Solyc02g030130	HEINZ	AGAAnnTTCTRGA	1-AGAAnnTTCTRGA-109593_TCCATAAATTTTC
SL4.0ch02	23768657	23768668	+	23749984	23765803	15820	Solyc02g030130	HEINZ	AGAAnnTTCTRGA	1-AGAAnnTTCTRGA-109594_AAAATTTTCTTGC
SL4.0ch02	23787001	23787012	-	23781366	23786094	4729	Solyc02g030137	HEINZ	AGAAnnTTCTRGA	1-AGAAnnTTCTRGA-109614_TTCATAATATTCT
SL4.0ch02	23787737	23787748	-	23781366	23786094	4729	Solyc02g030137	HEINZ	AGAAnnTTCTRGA	1-AGAAnnTTCTRGA-109615_GCTGAAAATTTCT
SL4.0ch02	23788441	23788452	-	23781366	23786094	4729	Solyc02g030137	HEINZ	AGAAnnTTCTRGA	1-AGAAnnTTCTRGA-109616_TTTAAAAAATTCT
SL4.0ch02	23798676	23798687	-	23797167	23798654	1488	Solyc02g030135	HEINZ	AGAAnnTTCTRGA	1-AGAAnnTTCTRGA-109623_TCCATAAATATCT
SL4.0ch02	23800964	23800975	+	23797167	23798654	1488	Solyc02g030135	HEINZ	AGAAnnTTCTRGA	1-AGAAnnTTCTRGA-109624_GTAAAATTCTTGA
SL4.0ch02	23801252	23801263	-	23797167	23798654	1488	Solyc02g030135	HEINZ	AGAAnnTTCTRGA	1-AGAAnnTTCTRGA-109625_TTTAGAGCGTTCT
SL4.0ch02	23835506	23835517	-	23831869	23834309	2441	Solyc02g030170	HEINZ	AGAAnnTTCTRGA	1-AGAAnnTTCTRGA-109650_TTTAGAATTTTCG
SL4.0ch02	23836504	23836515	-	23831869	23834309	2441	Solyc02g030170	HEINZ	AGAAnnTTCTRGA	1-AGAAnnTTCTRGA-109651_TCTATAAAAATCT
SL4.0ch02	23875751	23875762	+	23874399	23874572	174	Solyc02g030190	HEINZ	AGAAnnTTCTRGA	1-AGAAnnTTCTRGA-109675_AAAATATTCTTGA
SL4.0ch02	23876555	23876566	-	23874399	23874572	174	Solyc02g030190	HEINZ	AGAAnnTTCTRGA	1-AGAAnnTTCTRGA-109676_TTCAAAAATTTCT
SL4.0ch02	23886940	23886951	+	23888791	23888964	174	Solyc02g030200	HEINZ	AGAAnnTTCTRGA	1-AGAAnnTTCTRGA-109681_AGATCATTTTAGA
SL4.0ch02	23887100	23887111	-	23888791	23888964	174	Solyc02g030200	HEINZ	AGAAnnTTCTRGA	1-AGAAnnTTCTRGA-109682_TCTAAATTTTTCT
SL4.0ch02	23888456	23888467	+	23888791	23888964	174	Solyc02g030200	HEINZ	AGAAnnTTCTRGA	1-AGAAnnTTCTRGA-109683_GAAAGTTTTTGGA
SL4.0ch02	23888475	23888486	-	23888791	23888964	174	Solyc02g030200	HEINZ	AGAAnnTTCTRGA	1-AGAAnnTTCTRGA-109684_TGTGGATAGTTCT
SL4.0ch02	23896898	23896909	-	23899643	23902956	3314	Solyc02g030210	HEINZ	AGAAnnTTCTRGA	1-AGAAnnTTCTRGA-109692_GCTGGGAAGTTCC
SL4.0ch02	23897009	23897020	+	23899643	23902956	3314	Solyc02g030210	HEINZ	AGAAnnTTCTRGA	1-AGAAnnTTCTRGA-109693_AGAATATTATTGA
SL4.0ch02	23898998	23899009	-	23899643	23902956	3314	Solyc02g030210	HEINZ	AGAAnnTTCTRGA	1-AGAAnnTTCTRGA-109694_TCTATAATATTCA
SL4.0ch02	23899457	23899468	+	23899643	23902956	3314	Solyc02g030210	HEINZ	AGAAnnTTCTRGA	1-AGAAnnTTCTRGA-109695_GGAAGATTCTAGG
SL4.0ch02	23907496	23907507	+	23904740	23905756	1017	Solyc02g030220	HEINZ	AGAAnnTTCTRGA	1-AGAAnnTTCTRGA-109701_GGAACTTTCTTTA
SL4.0ch02	23913999	23914010	+	23908959	23913711	4753	Solyc02g030225	HEINZ	AGAAnnTTCTRGA	1-AGAAnnTTCTRGA-109709_AGAAATTTTTTGA
SL4.0ch02	23924331	23924342	-	23922784	23922957	174	Solyc02g030240	HEINZ	AGAAnnTTCTRGA	1-AGAAnnTTCTRGA-109716_TCTAGTTCTTTCC
SL4.0ch02	23924466	23924477	+	23922784	23922957	174	Solyc02g030240	HEINZ	AGAAnnTTCTRGA	1-AGAAnnTTCTRGA-109717_ATAATGTTCCCGA
SL4.0ch02	23925430	23925441	-	23922784	23922957	174	Solyc02g030240	HEINZ	AGAAnnTTCTRGA	1-AGAAnnTTCTRGA-109718_TCTAGGAACTTCT
SL4.0ch02	24034675	24034686	+	24027461	24034530	7070	Solyc02g030243	HEINZ	AGAAnnTTCTRGA	1-AGAAnnTTCTRGA-109812_AGAACTTACTAAA
SL4.0ch02	24036284	24036295	-	24027461	24034530	7070	Solyc02g030243	HEINZ	AGAAnnTTCTRGA	1-AGAAnnTTCTRGA-109813_TCCGGAACATTCA
SL4.0ch02	24037733	24037744	-	24040595	24041964	1370	Solyc02g030247	HEINZ	AGAAnnTTCTRGA	1-AGAAnnTTCTRGA-109814_TCTGGAAATTGCG
SL4.0ch02	24038009	24038020	+	24040595	24041964	1370	Solyc02g030247	HEINZ	AGAAnnTTCTRGA	1-AGAAnnTTCTRGA-109815_AGAATCTTCAGGA
SL4.0ch02	24038120	24038131	-	24040595	24041964	1370	Solyc02g030247	HEINZ	AGAAnnTTCTRGA	1-AGAAnnTTCTRGA-109816_TCAGTAAACTTCT
SL4.0ch02	24038401	24038412	-	24040595	24041964	1370	Solyc02g030247	HEINZ	AGAAnnTTCTRGA	1-AGAAnnTTCTRGA-109817_TCCGGAGCCTTCT
SL4.0ch02	24039760	24039771	+	24040595	24041964	1370	Solyc02g030247	HEINZ	AGAAnnTTCTRGA	1-AGAAnnTTCTRGA-109818_AGAACTTACTAAA
SL4.0ch02	24040197	24040208	-	24040595	24041964	1370	Solyc02g030247	HEINZ	AGAAnnTTCTRGA	1-AGAAnnTTCTRGA-109819_TCCAAATAATTCT
SL4.0ch02	24046837	24046848	-	24045441	24046712	1272	Solyc02g030260	HEINZ	AGAAnnTTCTRGA	1-AGAAnnTTCTRGA-109826_TCTAGTAAATTGT
SL4.0ch02	24047353	24047364	+	24045441	24046712	1272	Solyc02g030260	HEINZ	AGAAnnTTCTRGA	1-AGAAnnTTCTRGA-109827_GGAATTTTCTGAA
SL4.0ch02	24047802	24047813	+	24045441	24046712	1272	Solyc02g030260	HEINZ	AGAAnnTTCTRGA	1-AGAAnnTTCTRGA-109828_AGAAGGTTGAAGA
SL4.0ch02	24052892	24052903	-	24051313	24051942	630	Solyc02g030270	HEINZ	AGAAnnTTCTRGA	1-AGAAnnTTCTRGA-109833_ACCGAAAAATTCT
SL4.0ch02	24053206	24053217	-	24051313	24051942	630	Solyc02g030270	HEINZ	AGAAnnTTCTRGA	1-AGAAnnTTCTRGA-109834_TCTCTAATGTTCT
SL4.0ch02	24053224	24053235	-	24051313	24051942	630	Solyc02g030270	HEINZ	AGAAnnTTCTRGA	1-AGAAnnTTCTRGA-109835_CCTAGAATCTTCC
SL4.0ch02	24054282	24054293	-	24051313	24051942	630	Solyc02g030270	HEINZ	AGAAnnTTCTRGA	1-AGAAnnTTCTRGA-109836_TCTGAAACCTTTC
SL4.0ch02	24054503	24054514	-	24051313	24051942	630	Solyc02g030270	HEINZ	AGAAnnTTCTRGA	1-AGAAnnTTCTRGA-109837_CCCAGAATCTTCT
SL4.0ch02	24059378	24059389	+	24059620	24065319	5700	Solyc02g030300	HEINZ	AGAAnnTTCTRGA	1-AGAAnnTTCTRGA-109840_AGAAAGTTCCACA
SL4.0ch02	24082744	24082755	-	24077191	24081326	4136	Solyc02g030310	HEINZ	AGAAnnTTCTRGA	1-AGAAnnTTCTRGA-109866_TCCAGTATGTTCA
SL4.0ch02	24082975	24082986	+	24077191	24081326	4136	Solyc02g030310	HEINZ	AGAAnnTTCTRGA	1-AGAAnnTTCTRGA-109867_AAAAGTTTCTACA
SL4.0ch02	24084304	24084315	-	24077191	24081326	4136	Solyc02g030310	HEINZ	AGAAnnTTCTRGA	1-AGAAnnTTCTRGA-109868_TCTGTAACATTTC
SL4.0ch02	24094452	24094463	-	24095852	24096237	386	Solyc02g030317	HEINZ	AGAAnnTTCTRGA	1-AGAAnnTTCTRGA-109876_TCAAGAATGCTCT
SL4.0ch02	24094560	24094571	-	24095852	24096237	386	Solyc02g030317	HEINZ	AGAAnnTTCTRGA	1-AGAAnnTTCTRGA-109877_TCTAGATTTTTCT
SL4.0ch02	24095025	24095036	-	24095852	24096237	386	Solyc02g030317	HEINZ	AGAAnnTTCTRGA	1-AGAAnnTTCTRGA-109878_TCTGGAATATTTT
SL4.0ch02	24102357	24102368	+	24099458	24099921	464	Solyc02g160650	HEINZ	AGAAnnTTCTRGA	1-AGAAnnTTCTRGA-109882_AGAAGTTAATAGA
SL4.0ch02	24108430	24108441	+	24108526	24108921	396	Solyc02g030340	HEINZ	AGAAnnTTCTRGA	1-AGAAnnTTCTRGA-109886_TAAATTTTCCAGA
SL4.0ch02	24115158	24115169	+	24113435	24114517	1083	Solyc02g030350	HEINZ	AGAAnnTTCTRGA	1-AGAAnnTTCTRGA-109890_GGATCATTTCAGA
SL4.0ch02	24115356	24115367	-	24113435	24114517	1083	Solyc02g030350	HEINZ	AGAAnnTTCTRGA	1-AGAAnnTTCTRGA-109891_TGCTGAACATTCC
SL4.0ch02	24115673	24115684	-	24113435	24114517	1083	Solyc02g030350	HEINZ	AGAAnnTTCTRGA	1-AGAAnnTTCTRGA-109892_TCCGGAACATAAT
SL4.0ch02	24116134	24116145	+	24113435	24114517	1083	Solyc02g030350	HEINZ	AGAAnnTTCTRGA	1-AGAAnnTTCTRGA-109893_AGATTTCTCTAGA
SL4.0ch02	24119494	24119505	-	24122464	24123580	1117	Solyc02g030360	HEINZ	AGAAnnTTCTRGA	1-AGAAnnTTCTRGA-109895_TTTAGAAATTTCA
SL4.0ch02	24119747	24119758	+	24122464	24123580	1117	Solyc02g030360	HEINZ	AGAAnnTTCTRGA	1-AGAAnnTTCTRGA-109896_AAAATTCTCTAGA
SL4.0ch02	24119900	24119911	-	24122464	24123580	1117	Solyc02g030360	HEINZ	AGAAnnTTCTRGA	1-AGAAnnTTCTRGA-109897_TCTAGAAAATTCA
SL4.0ch02	24121392	24121403	-	24122464	24123580	1117	Solyc02g030360	HEINZ	AGAAnnTTCTRGA	1-AGAAnnTTCTRGA-109898_TATAGAAGGTTCT
SL4.0ch02	24121900	24121911	+	24122464	24123580	1117	Solyc02g030360	HEINZ	AGAAnnTTCTRGA	1-AGAAnnTTCTRGA-109899_GGAAATTTCTATT
SL4.0ch02	24122257	24122268	+	24122464	24123580	1117	Solyc02g030360	HEINZ	AGAAnnTTCTRGA	1-AGAAnnTTCTRGA-109900_CAAATATTCTGGA
SL4.0ch02	24169165	24169176	+	24171144	24172665	1522	Solyc02g030375	HEINZ	AGAAnnTTCTRGA	1-AGAAnnTTCTRGA-109948_GGAACATTCCGCC
SL4.0ch02	24171017	24171028	-	24171144	24172665	1522	Solyc02g030375	HEINZ	AGAAnnTTCTRGA	1-AGAAnnTTCTRGA-109949_TCAAGATTATTCC
SL4.0ch02	24195858	24195869	+	24198030	24199268	1239	Solyc02g030380	HEINZ	AGAAnnTTCTRGA	1-AGAAnnTTCTRGA-109971_ATAACTTTGCAGA
SL4.0ch02	24196313	24196324	-	24198030	24199268	1239	Solyc02g030380	HEINZ	AGAAnnTTCTRGA	1-AGAAnnTTCTRGA-109972_TTTGAAAAGTTCT
SL4.0ch02	24196911	24196922	+	24198030	24199268	1239	Solyc02g030380	HEINZ	AGAAnnTTCTRGA	1-AGAAnnTTCTRGA-109973_AGAAAATTTTGGA
SL4.0ch02	24197748	24197759	-	24198030	24199268	1239	Solyc02g030380	HEINZ	AGAAnnTTCTRGA	1-AGAAnnTTCTRGA-109974_TCTGGAAATTTCA
SL4.0ch02	24197795	24197806	+	24198030	24199268	1239	Solyc02g030380	HEINZ	AGAAnnTTCTRGA	1-AGAAnnTTCTRGA-109975_ATAAAATACTAGA
SL4.0ch02	24199102	24199113	+	24199278	24212817	13540	Solyc02g030383	HEINZ	AGAAnnTTCTRGA	1-AGAAnnTTCTRGA-109976_GTAAAATTCTTGA
SL4.0ch02	24199127	24199138	+	24199278	24212817	13540	Solyc02g030383	HEINZ	AGAAnnTTCTRGA	1-AGAAnnTTCTRGA-109977_TTAAGATTCCAGA
SL4.0ch02	24366424	24366435	-	24367797	24368573	777	Solyc02g160670	HEINZ	AGAAnnTTCTRGA	1-AGAAnnTTCTRGA-110136_GCTGGAAATTTTC
SL4.0ch02	24420633	24420644	-	24419466	24419909	444	Solyc02g030430	HEINZ	AGAAnnTTCTRGA	1-AGAAnnTTCTRGA-110182_TCCAGATACTTCA
SL4.0ch02	24420939	24420950	+	24419466	24419909	444	Solyc02g030430	HEINZ	AGAAnnTTCTRGA	1-AGAAnnTTCTRGA-110183_AGAAGATTGTGGA
SL4.0ch02	24422234	24422245	+	24419466	24419909	444	Solyc02g030430	HEINZ	AGAAnnTTCTRGA	1-AGAAnnTTCTRGA-110184_AGAAGATTCAATA
SL4.0ch02	24478083	24478094	+	24450860	24478039	27180	Solyc02g030450	HEINZ	AGAAnnTTCTRGA	1-AGAAnnTTCTRGA-110239_GGTTTGTTCTAGA
SL4.0ch02	24480461	24480472	-	24450860	24478039	27180	Solyc02g030450	HEINZ	AGAAnnTTCTRGA	1-AGAAnnTTCTRGA-110240_TCTAGTAACTTCA
SL4.0ch02	24518865	24518876	+	24516389	24518637	2249	Solyc02g030460	HEINZ	AGAAnnTTCTRGA	1-AGAAnnTTCTRGA-110274_AAAATTTTCTTGC
SL4.0ch02	24519148	24519159	+	24516389	24518637	2249	Solyc02g030460	HEINZ	AGAAnnTTCTRGA	1-AGAAnnTTCTRGA-110275_AGAAAATACTAAA
SL4.0ch02	24521627	24521638	-	24522121	24522585	465	Solyc02g030461	HEINZ	AGAAnnTTCTRGA	1-AGAAnnTTCTRGA-110276_TCCAGAATTTTTC
SL4.0ch02	24564482	24564493	+	24566529	24569778	3250	Solyc02g030462	HEINZ	AGAAnnTTCTRGA	1-AGAAnnTTCTRGA-110321_AGAGGTTTCTAGA
SL4.0ch02	24565526	24565537	-	24566529	24569778	3250	Solyc02g030462	HEINZ	AGAAnnTTCTRGA	1-AGAAnnTTCTRGA-110322_GCAAGAATGTTAC
SL4.0ch02	24566289	24566300	+	24566529	24569778	3250	Solyc02g030462	HEINZ	AGAAnnTTCTRGA	1-AGAAnnTTCTRGA-110323_ATAACGTTTTAGA
SL4.0ch02	24566367	24566378	+	24566529	24569778	3250	Solyc02g030462	HEINZ	AGAAnnTTCTRGA	1-AGAAnnTTCTRGA-110324_GTAACGTTTTAGA
SL4.0ch02	24566406	24566417	+	24566529	24569778	3250	Solyc02g030462	HEINZ	AGAAnnTTCTRGA	1-AGAAnnTTCTRGA-110325_GTAACGTTTTAGA
SL4.0ch02	24566445	24566456	+	24566529	24569778	3250	Solyc02g030462	HEINZ	AGAAnnTTCTRGA	1-AGAAnnTTCTRGA-110326_GTAACGTTTTAGA
SL4.0ch02	24566484	24566495	+	24566529	24569778	3250	Solyc02g030462	HEINZ	AGAAnnTTCTRGA	1-AGAAnnTTCTRGA-110327_GTAACATTTTAGA
SL4.0ch02	24578858	24578869	+	24574589	24578389	3801	Solyc02g150114	HEINZ	AGAAnnTTCTRGA	1-AGAAnnTTCTRGA-110341_GGTACATTCTGTA
SL4.0ch02	24581286	24581297	-	24574589	24578389	3801	Solyc02g150114	HEINZ	AGAAnnTTCTRGA	1-AGAAnnTTCTRGA-110342_TCTAAAATATTAT
SL4.0ch02	24783570	24783581	-	24786495	24790582	4088	Solyc02g030480	HEINZ	AGAAnnTTCTRGA	1-AGAAnnTTCTRGA-110544_TTTAAAATGTTCT
SL4.0ch02	24784195	24784206	-	24786495	24790582	4088	Solyc02g030480	HEINZ	AGAAnnTTCTRGA	1-AGAAnnTTCTRGA-110545_GCTGGAAAATTAT
SL4.0ch02	24784868	24784879	-	24786495	24790582	4088	Solyc02g030480	HEINZ	AGAAnnTTCTRGA	1-AGAAnnTTCTRGA-110546_TCTTGAATATTTT
SL4.0ch02	24784909	24784920	+	24786495	24790582	4088	Solyc02g030480	HEINZ	AGAAnnTTCTRGA	1-AGAAnnTTCTRGA-110547_ATAATGTTCTAAC
SL4.0ch02	24807373	24807384	+	24809944	24820697	10754	Solyc02g030490	HEINZ	AGAAnnTTCTRGA	1-AGAAnnTTCTRGA-110577_GTAATTTTCAGGA
SL4.0ch02	24857404	24857415	-	24856680	24856993	314	Solyc02g030520	HEINZ	AGAAnnTTCTRGA	1-AGAAnnTTCTRGA-110616_TGCAGAATCTTCA
SL4.0ch02	24859494	24859505	-	24857891	24858750	860	Solyc02g030523	HEINZ	AGAAnnTTCTRGA	1-AGAAnnTTCTRGA-110617_TCTAATATTTTCT
SL4.0ch02	24860452	24860463	+	24859009	24860381	1373	Solyc02g030525	HEINZ	AGAAnnTTCTRGA	1-AGAAnnTTCTRGA-110620_GGATTATTCTGAA
SL4.0ch02	24861478	24861489	+	24860429	24861221	793	Solyc02g030527	HEINZ	AGAAnnTTCTRGA	1-AGAAnnTTCTRGA-110621_AGAACAATCTATA
SL4.0ch02	24862088	24862099	-	24862347	24863921	1575	Solyc02g030530	HEINZ	AGAAnnTTCTRGA	1-AGAAnnTTCTRGA-110622_TTTAGACCCTTCT
SL4.0ch02	24862122	24862133	-	24862347	24863921	1575	Solyc02g030530	HEINZ	AGAAnnTTCTRGA	1-AGAAnnTTCTRGA-110623_TCTAGAAAATGCC
SL4.0ch02	24865507	24865518	+	24864879	24865096	218	Solyc02g160690	HEINZ	AGAAnnTTCTRGA	1-AGAAnnTTCTRGA-110626_AGAATTTTAGAGA
SL4.0ch02	24919786	24919797	+	24922043	24922494	452	Solyc02g160700	HEINZ	AGAAnnTTCTRGA	1-AGAAnnTTCTRGA-110685_AGTAATTTCAAGA
SL4.0ch02	24920723	24920734	-	24922043	24922494	452	Solyc02g160700	HEINZ	AGAAnnTTCTRGA	1-AGAAnnTTCTRGA-110686_TCTTGAATTTTTT
SL4.0ch02	24921711	24921722	-	24922043	24922494	452	Solyc02g160700	HEINZ	AGAAnnTTCTRGA	1-AGAAnnTTCTRGA-110687_TCAATAACTTTCT
SL4.0ch02	24960369	24960380	+	24959777	24960076	300	Solyc02g030550	HEINZ	AGAAnnTTCTRGA	1-AGAAnnTTCTRGA-110729_AGAAAATTCTAAA
SL4.0ch02	24960559	24960570	+	24959777	24960076	300	Solyc02g030550	HEINZ	AGAAnnTTCTRGA	1-AGAAnnTTCTRGA-110730_AGAATTTTTTAAA
SL4.0ch02	24960685	24960696	+	24959777	24960076	300	Solyc02g030550	HEINZ	AGAAnnTTCTRGA	1-AGAAnnTTCTRGA-110731_AAAATGTTTTGGA
SL4.0ch02	24961952	24961963	+	24959777	24960076	300	Solyc02g030550	HEINZ	AGAAnnTTCTRGA	1-AGAAnnTTCTRGA-110732_AGTAGTTTCGAGA
SL4.0ch02	24965963	24965974	-	24965650	24965802	153	Solyc02g030560	HEINZ	AGAAnnTTCTRGA	1-AGAAnnTTCTRGA-110735_TCCACAAAAATCT
SL4.0ch02	24966094	24966105	+	24965650	24965802	153	Solyc02g030560	HEINZ	AGAAnnTTCTRGA	1-AGAAnnTTCTRGA-110736_AGTAGGTTTTGGA
SL4.0ch02	24966878	24966889	+	24965650	24965802	153	Solyc02g030560	HEINZ	AGAAnnTTCTRGA	1-AGAAnnTTCTRGA-110737_AAAAATTTCTAAA
SL4.0ch02	24967253	24967264	+	24965650	24965802	153	Solyc02g030560	HEINZ	AGAAnnTTCTRGA	1-AGAAnnTTCTRGA-110738_AGTAATTTCAAGA
SL4.0ch02	24968152	24968163	+	24965650	24965802	153	Solyc02g030560	HEINZ	AGAAnnTTCTRGA	1-AGAAnnTTCTRGA-110739_AGTAATTTCAAGA
SL4.0ch02	24994649	24994660	-	24997453	24997860	408	Solyc02g030580	HEINZ	AGAAnnTTCTRGA	1-AGAAnnTTCTRGA-110757_TCCATAAAATTAC
SL4.0ch02	24994927	24994938	+	24997453	24997860	408	Solyc02g030580	HEINZ	AGAAnnTTCTRGA	1-AGAAnnTTCTRGA-110758_AGAAAATTCTAAA
SL4.0ch02	24995116	24995127	+	24997453	24997860	408	Solyc02g030580	HEINZ	AGAAnnTTCTRGA	1-AGAAnnTTCTRGA-110759_AGAATTTTTTAAA
SL4.0ch02	24995242	24995253	+	24997453	24997860	408	Solyc02g030580	HEINZ	AGAAnnTTCTRGA	1-AGAAnnTTCTRGA-110760_AAAATTTTTTGGA
SL4.0ch02	24995915	24995926	-	24997453	24997860	408	Solyc02g030580	HEINZ	AGAAnnTTCTRGA	1-AGAAnnTTCTRGA-110761_TCTAGATTCTTCC
SL4.0ch02	25009896	25009907	+	25010838	25017137	6300	Solyc02g160720	HEINZ	AGAAnnTTCTRGA	1-AGAAnnTTCTRGA-110774_ATATTTTTCCAGA
SL4.0ch02	25010563	25010574	-	25010838	25017137	6300	Solyc02g160720	HEINZ	AGAAnnTTCTRGA	1-AGAAnnTTCTRGA-110775_TCAATAACTTTCT
SL4.0ch02	25010612	25010623	-	25010838	25017137	6300	Solyc02g160720	HEINZ	AGAAnnTTCTRGA	1-AGAAnnTTCTRGA-110776_TCAATAACTTTCT
SL4.0ch02	25017261	25017272	+	25018349	25018612	264	Solyc02g030590	HEINZ	AGAAnnTTCTRGA	1-AGAAnnTTCTRGA-110784_GTAATTTTCTGGC
SL4.0ch02	25018279	25018290	-	25018349	25018612	264	Solyc02g030590	HEINZ	AGAAnnTTCTRGA	1-AGAAnnTTCTRGA-110785_TACAGAACCTACT
SL4.0ch02	25058772	25058783	+	25058795	25059217	423	Solyc02g160710	HEINZ	AGAAnnTTCTRGA	1-AGAAnnTTCTRGA-110820_AGAATGTTATAGT
SL4.0ch02	25076772	25076783	-	25079348	25080493	1146	Solyc02g030610	HEINZ	AGAAnnTTCTRGA	1-AGAAnnTTCTRGA-110832_TTTAGAATATTTT
SL4.0ch02	25076918	25076929	+	25079348	25080493	1146	Solyc02g030610	HEINZ	AGAAnnTTCTRGA	1-AGAAnnTTCTRGA-110833_GGAATTTTATATA
SL4.0ch02	25077155	25077166	+	25079348	25080493	1146	Solyc02g030610	HEINZ	AGAAnnTTCTRGA	1-AGAAnnTTCTRGA-110834_TAAAATTTCTAGA
SL4.0ch02	25078052	25078063	+	25079348	25080493	1146	Solyc02g030610	HEINZ	AGAAnnTTCTRGA	1-AGAAnnTTCTRGA-110835_AGAATATTTTAAA
SL4.0ch02	25079186	25079197	-	25079348	25080493	1146	Solyc02g030610	HEINZ	AGAAnnTTCTRGA	1-AGAAnnTTCTRGA-110836_TCTGGAATCTTCT
SL4.0ch02	25079236	25079247	-	25079348	25080493	1146	Solyc02g030610	HEINZ	AGAAnnTTCTRGA	1-AGAAnnTTCTRGA-110837_TCCTGAAATTTTT
SL4.0ch02	25083398	25083409	-	25085442	25086442	1001	Solyc02g030620	HEINZ	AGAAnnTTCTRGA	1-AGAAnnTTCTRGA-110841_TCTAGCATGTTTT
SL4.0ch02	25083973	25083984	+	25085442	25086442	1001	Solyc02g030620	HEINZ	AGAAnnTTCTRGA	1-AGAAnnTTCTRGA-110842_ATAATTTTCTAGC
SL4.0ch02	25088334	25088345	-	25089358	25090045	688	Solyc02g030625	HEINZ	AGAAnnTTCTRGA	1-AGAAnnTTCTRGA-110846_TCCTCAAAATTCT
SL4.0ch02	25089010	25089021	+	25089358	25090045	688	Solyc02g030625	HEINZ	AGAAnnTTCTRGA	1-AGAAnnTTCTRGA-110847_AGAAATTTCCTAA
SL4.0ch02	25089135	25089146	-	25089358	25090045	688	Solyc02g030625	HEINZ	AGAAnnTTCTRGA	1-AGAAnnTTCTRGA-110848_TCTATAAAATTCT
SL4.0ch02	25129065	25129076	-	25131100	25137486	6387	Solyc02g030630	HEINZ	AGAAnnTTCTRGA	1-AGAAnnTTCTRGA-110878_TCTAGCATGTTTT
SL4.0ch02	25129128	25129139	-	25131100	25137486	6387	Solyc02g030630	HEINZ	AGAAnnTTCTRGA	1-AGAAnnTTCTRGA-110879_TGTAAAAACTTCT
SL4.0ch02	25129664	25129675	+	25131100	25137486	6387	Solyc02g030630	HEINZ	AGAAnnTTCTRGA	1-AGAAnnTTCTRGA-110880_ATAATTTTCTAGC
SL4.0ch02	25161192	25161203	+	25162288	25163203	916	Solyc02g066905	HEINZ	AGAAnnTTCTRGA	1-AGAAnnTTCTRGA-110913_CCAATTTTCCAGA
SL4.0ch02	25162063	25162074	-	25162288	25163203	916	Solyc02g066905	HEINZ	AGAAnnTTCTRGA	1-AGAAnnTTCTRGA-110914_TCTATAATATTCT
SL4.0ch02	25164879	25164890	+	25166891	25168464	1574	Solyc02g032685	HEINZ	AGAAnnTTCTRGA	1-AGAAnnTTCTRGA-110919_ATTATGTTCTGGA
SL4.0ch02	25165672	25165683	+	25166891	25168464	1574	Solyc02g032685	HEINZ	AGAAnnTTCTRGA	1-AGAAnnTTCTRGA-110920_AGAATATTTTAAA
SL4.0ch02	25166730	25166741	-	25166891	25168464	1574	Solyc02g032685	HEINZ	AGAAnnTTCTRGA	1-AGAAnnTTCTRGA-110921_TCTACAATCTTCT
SL4.0ch02	25166780	25166791	-	25166891	25168464	1574	Solyc02g032685	HEINZ	AGAAnnTTCTRGA	1-AGAAnnTTCTRGA-110922_TCCTGAAACTTTT
SL4.0ch02	25174421	25174432	+	25176269	25177045	777	Solyc02g030637	HEINZ	AGAAnnTTCTRGA	1-AGAAnnTTCTRGA-110930_ATAATTTTCTAGC
SL4.0ch02	25175576	25175587	+	25176269	25177045	777	Solyc02g030637	HEINZ	AGAAnnTTCTRGA	1-AGAAnnTTCTRGA-110931_AGAAAATTATATA
SL4.0ch02	25175705	25175716	+	25176269	25177045	777	Solyc02g030637	HEINZ	AGAAnnTTCTRGA	1-AGAAnnTTCTRGA-110932_ATAAATATCTAGA
SL4.0ch02	25189934	25189945	+	25191927	25192207	281	Solyc02g160740	HEINZ	AGAAnnTTCTRGA	1-AGAAnnTTCTRGA-110940_AAAATATTATAGA
SL4.0ch02	25206972	25206983	-	25206114	25206233	120	Solyc02g030660	HEINZ	AGAAnnTTCTRGA	1-AGAAnnTTCTRGA-110960_TCTAAAATATTTT
SL4.0ch02	25207277	25207288	-	25206114	25206233	120	Solyc02g030660	HEINZ	AGAAnnTTCTRGA	1-AGAAnnTTCTRGA-110961_TTTTGAATTTTCT
SL4.0ch02	25208001	25208012	+	25206114	25206233	120	Solyc02g030660	HEINZ	AGAAnnTTCTRGA	1-AGAAnnTTCTRGA-110962_ATAATATTCTAAA
SL4.0ch02	25272165	25272176	-	25270075	25270989	915	Solyc02g160750	HEINZ	AGAAnnTTCTRGA	1-AGAAnnTTCTRGA-111023_TCTGGAAAGTTGG
SL4.0ch02	25272920	25272931	-	25270075	25270989	915	Solyc02g160750	HEINZ	AGAAnnTTCTRGA	1-AGAAnnTTCTRGA-111024_GCAAGAACATACC
SL4.0ch02	25273052	25273063	-	25270075	25270989	915	Solyc02g160750	HEINZ	AGAAnnTTCTRGA	1-AGAAnnTTCTRGA-111025_TCCAGAACATCTC
SL4.0ch02	25273288	25273299	+	25270075	25270989	915	Solyc02g160750	HEINZ	AGAAnnTTCTRGA	1-AGAAnnTTCTRGA-111026_GGAAGATTATGGA
SL4.0ch02	25282388	25282399	+	25281204	25281635	432	Solyc02g160760	HEINZ	AGAAnnTTCTRGA	1-AGAAnnTTCTRGA-111039_ATAATATTCGAGA
SL4.0ch02	25283848	25283859	+	25281204	25281635	432	Solyc02g160760	HEINZ	AGAAnnTTCTRGA	1-AGAAnnTTCTRGA-111040_AAAATTTTCTAGC
SL4.0ch02	25283941	25283952	-	25281204	25281635	432	Solyc02g160760	HEINZ	AGAAnnTTCTRGA	1-AGAAnnTTCTRGA-111041_ACTGTAACATTCC
SL4.0ch02	25284381	25284392	+	25281204	25281635	432	Solyc02g160760	HEINZ	AGAAnnTTCTRGA	1-AGAAnnTTCTRGA-111042_AAAAATTTCTGAA
SL4.0ch02	25284553	25284564	+	25281204	25281635	432	Solyc02g160760	HEINZ	AGAAnnTTCTRGA	1-AGAAnnTTCTRGA-111043_GGAAGGTTTTTGA
SL4.0ch02	25326958	25326969	-	25326360	25326512	153	Solyc02g031680	HEINZ	AGAAnnTTCTRGA	1-AGAAnnTTCTRGA-111131_TCATGAAAATTCC
SL4.0ch02	25369988	25369999	-	25368959	25369231	273	Solyc02g031700	HEINZ	AGAAnnTTCTRGA	1-AGAAnnTTCTRGA-111175_TTCAGAAATTTTT
SL4.0ch02	25370534	25370545	+	25368959	25369231	273	Solyc02g031700	HEINZ	AGAAnnTTCTRGA	1-AGAAnnTTCTRGA-111176_AAAATTTTCTTGA
SL4.0ch02	25371173	25371184	-	25368959	25369231	273	Solyc02g031700	HEINZ	AGAAnnTTCTRGA	1-AGAAnnTTCTRGA-111177_TTTGAAAAATTCT
SL4.0ch02	25371203	25371214	-	25368959	25369231	273	Solyc02g031700	HEINZ	AGAAnnTTCTRGA	1-AGAAnnTTCTRGA-111178_TAAAGAAAATTCT
SL4.0ch02	25379701	25379712	-	25375343	25376829	1487	Solyc02g031710	HEINZ	AGAAnnTTCTRGA	1-AGAAnnTTCTRGA-111183_TCTAATATTTTCT
SL4.0ch02	25408718	25408729	+	25411455	25412381	927	Solyc02g031730	HEINZ	AGAAnnTTCTRGA	1-AGAAnnTTCTRGA-111208_GGAATCTTATGGA
SL4.0ch02	25409990	25410001	+	25411455	25412381	927	Solyc02g031730	HEINZ	AGAAnnTTCTRGA	1-AGAAnnTTCTRGA-111209_GGAATTTTCAAGA
SL4.0ch02	25410920	25410931	+	25411455	25412381	927	Solyc02g031730	HEINZ	AGAAnnTTCTRGA	1-AGAAnnTTCTRGA-111210_AGATCTTGCTAGA
SL4.0ch02	25411293	25411304	-	25411455	25412381	927	Solyc02g031730	HEINZ	AGAAnnTTCTRGA	1-AGAAnnTTCTRGA-111211_TATGGAAAGTTAT
SL4.0ch02	25436204	25436215	+	25439119	25440312	1194	Solyc02g031740	HEINZ	AGAAnnTTCTRGA	1-AGAAnnTTCTRGA-111234_ATAATTTTCTAGA
SL4.0ch02	25436512	25436523	+	25439119	25440312	1194	Solyc02g031740	HEINZ	AGAAnnTTCTRGA	1-AGAAnnTTCTRGA-111235_TTAATTTTCTAGA
SL4.0ch02	25436519	25436530	-	25439119	25440312	1194	Solyc02g031740	HEINZ	AGAAnnTTCTRGA	1-AGAAnnTTCTRGA-111236_TCTAGAAGAATCC
SL4.0ch02	25436550	25436561	-	25439119	25440312	1194	Solyc02g031740	HEINZ	AGAAnnTTCTRGA	1-AGAAnnTTCTRGA-111237_AACAGAAAGTTCT
SL4.0ch02	25437185	25437196	-	25439119	25440312	1194	Solyc02g031740	HEINZ	AGAAnnTTCTRGA	1-AGAAnnTTCTRGA-111238_TTAGGAAACTTCC
SL4.0ch02	25437879	25437890	+	25439119	25440312	1194	Solyc02g031740	HEINZ	AGAAnnTTCTRGA	1-AGAAnnTTCTRGA-111239_AAAATTTTTTAGA
SL4.0ch02	25459143	25459154	+	25460878	25465199	4322	Solyc02g031750	HEINZ	AGAAnnTTCTRGA	1-AGAAnnTTCTRGA-111247_AGAATTTTCTATA
SL4.0ch02	25459690	25459701	+	25460878	25465199	4322	Solyc02g031750	HEINZ	AGAAnnTTCTRGA	1-AGAAnnTTCTRGA-111248_AAAATTTTCCAAA
SL4.0ch02	25459697	25459708	-	25460878	25465199	4322	Solyc02g031750	HEINZ	AGAAnnTTCTRGA	1-AGAAnnTTCTRGA-111249_TCCAAAACTTTCT
SL4.0ch02	25502950	25502961	-	25499579	25501415	1837	Solyc02g031755	HEINZ	AGAAnnTTCTRGA	1-AGAAnnTTCTRGA-111293_TTTGGAAATTTCT
SL4.0ch02	25503388	25503399	-	25499579	25501415	1837	Solyc02g031755	HEINZ	AGAAnnTTCTRGA	1-AGAAnnTTCTRGA-111294_TCTAAAACATTCT
SL4.0ch02	25503432	25503443	+	25499579	25501415	1837	Solyc02g031755	HEINZ	AGAAnnTTCTRGA	1-AGAAnnTTCTRGA-111295_AGAACATCTTGGA
SL4.0ch02	25508882	25508893	-	25510903	25521023	10121	Solyc02g031770	HEINZ	AGAAnnTTCTRGA	1-AGAAnnTTCTRGA-111299_TCTATAAAATTTT
SL4.0ch02	25508919	25508930	-	25510903	25521023	10121	Solyc02g031770	HEINZ	AGAAnnTTCTRGA	1-AGAAnnTTCTRGA-111300_TCCAGAAAATCAT
SL4.0ch02	25509621	25509632	+	25510903	25521023	10121	Solyc02g031770	HEINZ	AGAAnnTTCTRGA	1-AGAAnnTTCTRGA-111301_AGTACATTCTAAC
SL4.0ch02	25530482	25530493	-	25529427	25529606	180	Solyc02g031780	HEINZ	AGAAnnTTCTRGA	1-AGAAnnTTCTRGA-111316_GCCAGAAAAATCT
SL4.0ch02	25530553	25530564	+	25529427	25529606	180	Solyc02g031780	HEINZ	AGAAnnTTCTRGA	1-AGAAnnTTCTRGA-111317_AGAAATTCCCAGA
SL4.0ch02	25532333	25532344	-	25529427	25529606	180	Solyc02g031780	HEINZ	AGAAnnTTCTRGA	1-AGAAnnTTCTRGA-111318_TCCACAACATTCG
SL4.0ch02	25596579	25596590	-	25598692	25601996	3305	Solyc02g031790	HEINZ	AGAAnnTTCTRGA	1-AGAAnnTTCTRGA-111388_TCCATAGCCTTCT
SL4.0ch02	25597169	25597180	-	25598692	25601996	3305	Solyc02g031790	HEINZ	AGAAnnTTCTRGA	1-AGAAnnTTCTRGA-111389_TCTGGATACTTCA
SL4.0ch02	25598309	25598320	+	25598692	25601996	3305	Solyc02g031790	HEINZ	AGAAnnTTCTRGA	1-AGAAnnTTCTRGA-111390_GGAAATATCTATA
SL4.0ch02	25610173	25610184	-	25607977	25608252	276	Solyc02g031810	HEINZ	AGAAnnTTCTRGA	1-AGAAnnTTCTRGA-111402_TCCAGAGCATTCC
SL4.0ch02	25610539	25610550	+	25607977	25608252	276	Solyc02g031810	HEINZ	AGAAnnTTCTRGA	1-AGAAnnTTCTRGA-111403_GGCAAGTTCTAGC
SL4.0ch02	25649410	25649421	+	25652417	25653388	972	Solyc02g031830	HEINZ	AGAAnnTTCTRGA	1-AGAAnnTTCTRGA-111445_AGAAATTTATATA
SL4.0ch02	25649589	25649600	+	25652417	25653388	972	Solyc02g031830	HEINZ	AGAAnnTTCTRGA	1-AGAAnnTTCTRGA-111446_GGATCTTTCTGTA
SL4.0ch02	25649773	25649784	+	25652417	25653388	972	Solyc02g031830	HEINZ	AGAAnnTTCTRGA	1-AGAAnnTTCTRGA-111447_GGATCTTTCTGTA
SL4.0ch02	25651568	25651579	-	25652417	25653388	972	Solyc02g031830	HEINZ	AGAAnnTTCTRGA	1-AGAAnnTTCTRGA-111448_TACATAATTTTCT
SL4.0ch02	25652055	25652066	+	25652417	25653388	972	Solyc02g031830	HEINZ	AGAAnnTTCTRGA	1-AGAAnnTTCTRGA-111449_AGAAATTTAAAGA
SL4.0ch02	25652202	25652213	-	25652417	25653388	972	Solyc02g031830	HEINZ	AGAAnnTTCTRGA	1-AGAAnnTTCTRGA-111450_TCTAACACATTCC
SL4.0ch02	25672624	25672635	+	25674376	25686329	11954	Solyc02g031840	HEINZ	AGAAnnTTCTRGA	1-AGAAnnTTCTRGA-111462_AGAAAATTTTGAA
SL4.0ch02	25673066	25673077	-	25674376	25686329	11954	Solyc02g031840	HEINZ	AGAAnnTTCTRGA	1-AGAAnnTTCTRGA-111463_GTTAAAATGTTCT
SL4.0ch02	25673694	25673705	+	25674376	25686329	11954	Solyc02g031840	HEINZ	AGAAnnTTCTRGA	1-AGAAnnTTCTRGA-111464_GAAATATTTTAGA
SL4.0ch02	25673755	25673766	+	25674376	25686329	11954	Solyc02g031840	HEINZ	AGAAnnTTCTRGA	1-AGAAnnTTCTRGA-111465_GGAAAGTTTTGAA
SL4.0ch02	25687561	25687572	+	25687171	25687464	294	Solyc02g031850	HEINZ	AGAAnnTTCTRGA	1-AGAAnnTTCTRGA-111477_AGGAATTTCTAGA
SL4.0ch02	25687588	25687599	+	25687171	25687464	294	Solyc02g031850	HEINZ	AGAAnnTTCTRGA	1-AGAAnnTTCTRGA-111478_AGAATTTTTTGTA
SL4.0ch02	25687711	25687722	-	25687171	25687464	294	Solyc02g031850	HEINZ	AGAAnnTTCTRGA	1-AGAAnnTTCTRGA-111479_TCTAGAATGGACT
SL4.0ch02	25687782	25687793	-	25687171	25687464	294	Solyc02g031850	HEINZ	AGAAnnTTCTRGA	1-AGAAnnTTCTRGA-111480_ACAAGAAACTTCT
SL4.0ch02	25697675	25697686	-	25688423	25697595	9173	Solyc02g031860	HEINZ	AGAAnnTTCTRGA	1-AGAAnnTTCTRGA-111495_TCTGGTACCTTTT
SL4.0ch02	25698521	25698532	+	25688423	25697595	9173	Solyc02g031860	HEINZ	AGAAnnTTCTRGA	1-AGAAnnTTCTRGA-111496_AGTAGATTCCAGA
SL4.0ch02	25698528	25698539	-	25688423	25697595	9173	Solyc02g031860	HEINZ	AGAAnnTTCTRGA	1-AGAAnnTTCTRGA-111497_TCCAGAATATTGT
SL4.0ch02	25698798	25698809	+	25688423	25697595	9173	Solyc02g031860	HEINZ	AGAAnnTTCTRGA	1-AGAAnnTTCTRGA-111498_GGAACATTAAAGA
SL4.0ch02	25699773	25699784	+	25688423	25697595	9173	Solyc02g031860	HEINZ	AGAAnnTTCTRGA	1-AGAAnnTTCTRGA-111499_ACAAGGTTCAAGA
SL4.0ch02	25700076	25700087	+	25688423	25697595	9173	Solyc02g031860	HEINZ	AGAAnnTTCTRGA	1-AGAAnnTTCTRGA-111500_AGTACATTCTAAA
SL4.0ch02	25746639	25746650	-	25747165	25748871	1707	Solyc02g031890	HEINZ	AGAAnnTTCTRGA	1-AGAAnnTTCTRGA-111539_TCCAAAACGTTTG
SL4.0ch02	25750083	25750094	+	25749693	25749971	279	Solyc02g031900	HEINZ	AGAAnnTTCTRGA	1-AGAAnnTTCTRGA-111543_AGGAATTTCTAGA
SL4.0ch02	25750110	25750121	+	25749693	25749971	279	Solyc02g031900	HEINZ	AGAAnnTTCTRGA	1-AGAAnnTTCTRGA-111544_AGAATTTTTTGTA
SL4.0ch02	25750233	25750244	-	25749693	25749971	279	Solyc02g031900	HEINZ	AGAAnnTTCTRGA	1-AGAAnnTTCTRGA-111545_TCTAGAATGGACT
SL4.0ch02	25750738	25750749	-	25749693	25749971	279	Solyc02g031900	HEINZ	AGAAnnTTCTRGA	1-AGAAnnTTCTRGA-111546_GCCAGACCTTTCT
SL4.0ch02	25759087	25759098	-	25750945	25758880	7936	Solyc02g031910	HEINZ	AGAAnnTTCTRGA	1-AGAAnnTTCTRGA-111559_TCCATAAAATTGT
SL4.0ch02	25759493	25759504	+	25750945	25758880	7936	Solyc02g031910	HEINZ	AGAAnnTTCTRGA	1-AGAAnnTTCTRGA-111560_AGAAAACTCCGGA
SL4.0ch02	25779709	25779720	+	25780439	25781769	1331	Solyc02g031920	HEINZ	AGAAnnTTCTRGA	1-AGAAnnTTCTRGA-111587_GGAACAATCTAAA
SL4.0ch02	25783822	25783833	+	25782606	25782931	326	Solyc02g031930	HEINZ	AGAAnnTTCTRGA	1-AGAAnnTTCTRGA-111590_AGAACATTATTGA
SL4.0ch02	25784786	25784797	-	25782606	25782931	326	Solyc02g031930	HEINZ	AGAAnnTTCTRGA	1-AGAAnnTTCTRGA-111591_TATATAATATTCC
SL4.0ch02	25792070	25792081	+	25792796	25795005	2210	Solyc02g031940	HEINZ	AGAAnnTTCTRGA	1-AGAAnnTTCTRGA-111595_GGAACAATCTAAA
SL4.0ch02	25804925	25804936	+	25805654	25807905	2252	Solyc02g031950	HEINZ	AGAAnnTTCTRGA	1-AGAAnnTTCTRGA-111601_GGAACAATCTAAA
SL4.0ch02	25825068	25825079	-	25824373	25825020	648	Solyc02g031970	HEINZ	AGAAnnTTCTRGA	1-AGAAnnTTCTRGA-111613_TACGGATCCTTCT
SL4.0ch02	25825501	25825512	+	25824373	25825020	648	Solyc02g031970	HEINZ	AGAAnnTTCTRGA	1-AGAAnnTTCTRGA-111614_AAAAGTTTCAGGA
SL4.0ch02	25826501	25826512	+	25824373	25825020	648	Solyc02g031970	HEINZ	AGAAnnTTCTRGA	1-AGAAnnTTCTRGA-111615_AGAATATATTAGA
SL4.0ch02	25826964	25826975	+	25824373	25825020	648	Solyc02g031970	HEINZ	AGAAnnTTCTRGA	1-AGAAnnTTCTRGA-111616_ATAAGTTTCTGAA
SL4.0ch02	25826971	25826982	-	25824373	25825020	648	Solyc02g031970	HEINZ	AGAAnnTTCTRGA	1-AGAAnnTTCTRGA-111617_TCTGAAAAATTCC
SL4.0ch02	25832042	25832053	-	25834480	25842393	7914	Solyc02g031980	HEINZ	AGAAnnTTCTRGA	1-AGAAnnTTCTRGA-111622_TCCACAAAATTCA
SL4.0ch02	25833696	25833707	-	25834480	25842393	7914	Solyc02g031980	HEINZ	AGAAnnTTCTRGA	1-AGAAnnTTCTRGA-111623_TCTTGATCGTTCT
SL4.0ch02	25833794	25833805	-	25834480	25842393	7914	Solyc02g031980	HEINZ	AGAAnnTTCTRGA	1-AGAAnnTTCTRGA-111624_TTTAGAATTTTTT
SL4.0ch02	25834397	25834408	-	25834480	25842393	7914	Solyc02g031980	HEINZ	AGAAnnTTCTRGA	1-AGAAnnTTCTRGA-111625_TCAATAATTTTCC
SL4.0ch02	25865979	25865990	+	25868263	25868556	294	Solyc02g032000	HEINZ	AGAAnnTTCTRGA	1-AGAAnnTTCTRGA-111647_AAAATATTTTGGA
SL4.0ch02	25866372	25866383	+	25868263	25868556	294	Solyc02g032000	HEINZ	AGAAnnTTCTRGA	1-AGAAnnTTCTRGA-111648_GGAAGAATTTGGA
SL4.0ch02	25887003	25887014	+	25886053	25886346	294	Solyc02g032010	HEINZ	AGAAnnTTCTRGA	1-AGAAnnTTCTRGA-111660_GGAACTTTTCGAA
SL4.0ch02	25889005	25889016	-	25886053	25886346	294	Solyc02g032010	HEINZ	AGAAnnTTCTRGA	1-AGAAnnTTCTRGA-111661_CCCAGAAATTTCT
SL4.0ch02	25897528	25897539	+	25900246	25902553	2308	Solyc02g032020	HEINZ	AGAAnnTTCTRGA	1-AGAAnnTTCTRGA-111667_ATAAGATTCTTGA
SL4.0ch02	25898368	25898379	-	25900246	25902553	2308	Solyc02g032020	HEINZ	AGAAnnTTCTRGA	1-AGAAnnTTCTRGA-111668_TCTCGAAATTTCA
SL4.0ch02	25898888	25898899	+	25900246	25902553	2308	Solyc02g032020	HEINZ	AGAAnnTTCTRGA	1-AGAAnnTTCTRGA-111669_AGAATAAACTAGA
SL4.0ch02	25911323	25911334	+	25908741	25909313	573	Solyc02g032030	HEINZ	AGAAnnTTCTRGA	1-AGAAnnTTCTRGA-111674_AGAACTTTTTAGG
SL4.0ch02	25949867	25949878	-	25952020	25952595	576	Solyc02g032040	HEINZ	AGAAnnTTCTRGA	1-AGAAnnTTCTRGA-111710_TCCATAATATTTT
SL4.0ch02	25951762	25951773	-	25952020	25952595	576	Solyc02g032040	HEINZ	AGAAnnTTCTRGA	1-AGAAnnTTCTRGA-111711_TCCCAAAAATTCC
SL4.0ch02	26055878	26055889	+	26053889	26054275	387	Solyc02g032090	HEINZ	AGAAnnTTCTRGA	1-AGAAnnTTCTRGA-111808_AGGAATTTCTGGC
SL4.0ch02	26056169	26056180	-	26053889	26054275	387	Solyc02g032090	HEINZ	AGAAnnTTCTRGA	1-AGAAnnTTCTRGA-111809_TCGAGAACATTCT
SL4.0ch02	26056265	26056276	-	26053889	26054275	387	Solyc02g032090	HEINZ	AGAAnnTTCTRGA	1-AGAAnnTTCTRGA-111810_GCCTGAAAATTCA
SL4.0ch02	26056817	26056828	-	26053889	26054275	387	Solyc02g032090	HEINZ	AGAAnnTTCTRGA	1-AGAAnnTTCTRGA-111811_TCTATATTTTTCT
SL4.0ch02	26128238	26128249	-	26125468	26126885	1418	Solyc02g160780	HEINZ	AGAAnnTTCTRGA	1-AGAAnnTTCTRGA-111875_TCAATAACTTTCT
SL4.0ch02	26128408	26128419	+	26125468	26126885	1418	Solyc02g160780	HEINZ	AGAAnnTTCTRGA	1-AGAAnnTTCTRGA-111876_TGAAGTTTCTGTC
SL4.0ch02	26128551	26128562	-	26125468	26126885	1418	Solyc02g160780	HEINZ	AGAAnnTTCTRGA	1-AGAAnnTTCTRGA-111877_TGTAGCAAGTTCT
SL4.0ch02	26129448	26129459	-	26125468	26126885	1418	Solyc02g160780	HEINZ	AGAAnnTTCTRGA	1-AGAAnnTTCTRGA-111878_TTGAGAAAATTCT
SL4.0ch02	26187190	26187201	-	26189576	26201620	12045	Solyc02g032120	HEINZ	AGAAnnTTCTRGA	1-AGAAnnTTCTRGA-111931_TCCATAACCTCCT
SL4.0ch02	26188716	26188727	+	26189576	26201620	12045	Solyc02g032120	HEINZ	AGAAnnTTCTRGA	1-AGAAnnTTCTRGA-111932_TGAATTTTTTAGC
SL4.0ch02	26285062	26285073	+	26285739	26286635	897	Solyc02g032150	HEINZ	AGAAnnTTCTRGA	1-AGAAnnTTCTRGA-112019_ATCATTTTCTAGA
SL4.0ch02	26286422	26286433	+	26286672	26290624	3953	Solyc02g160800	HEINZ	AGAAnnTTCTRGA	1-AGAAnnTTCTRGA-112020_CGAAAATTACAGA
SL4.0ch02	26288833	26288844	+	26290625	26293741	3117	Solyc02g032155	HEINZ	AGAAnnTTCTRGA	1-AGAAnnTTCTRGA-112021_AGAATGTATTAGA
SL4.0ch02	26288872	26288883	+	26290625	26293741	3117	Solyc02g032155	HEINZ	AGAAnnTTCTRGA	1-AGAAnnTTCTRGA-112022_AGAATTCTCCAGC
SL4.0ch02	26333172	26333183	+	26335853	26336749	897	Solyc02g032160	HEINZ	AGAAnnTTCTRGA	1-AGAAnnTTCTRGA-112060_AGAAGTATATGGA
SL4.0ch02	26335176	26335187	+	26335853	26336749	897	Solyc02g032160	HEINZ	AGAAnnTTCTRGA	1-AGAAnnTTCTRGA-112061_ATCATTTTCTAGA
SL4.0ch02	26336536	26336547	+	26336786	26349347	12562	Solyc02g160790	HEINZ	AGAAnnTTCTRGA	1-AGAAnnTTCTRGA-112062_CGAAAATTACAGA
SL4.0ch02	26405512	26405523	+	26406311	26410852	4542	Solyc02g032173	HEINZ	AGAAnnTTCTRGA	1-AGAAnnTTCTRGA-112107_AGAAATTTCTTCA
SL4.0ch02	26493053	26493064	+	26495436	26498073	2638	Solyc02g032180	HEINZ	AGAAnnTTCTRGA	1-AGAAnnTTCTRGA-112174_GGAACATTCATGA
SL4.0ch02	26494412	26494423	-	26495436	26498073	2638	Solyc02g032180	HEINZ	AGAAnnTTCTRGA	1-AGAAnnTTCTRGA-112175_TCTAAAACTTTTT
SL4.0ch02	26495181	26495192	+	26495436	26498073	2638	Solyc02g032180	HEINZ	AGAAnnTTCTRGA	1-AGAAnnTTCTRGA-112176_TTAACTTTCTAGA
SL4.0ch02	26505142	26505153	-	26506544	26507655	1112	Solyc02g032185	HEINZ	AGAAnnTTCTRGA	1-AGAAnnTTCTRGA-112185_TCCAGAAAACTTT
SL4.0ch02	26505445	26505456	-	26506544	26507655	1112	Solyc02g032185	HEINZ	AGAAnnTTCTRGA	1-AGAAnnTTCTRGA-112186_TCCAGAAACCTCA
SL4.0ch02	26587345	26587356	-	26590020	26590307	288	Solyc02g032190	HEINZ	AGAAnnTTCTRGA	1-AGAAnnTTCTRGA-112243_GCTTGATCCTTCT
SL4.0ch02	26587867	26587878	-	26590020	26590307	288	Solyc02g032190	HEINZ	AGAAnnTTCTRGA	1-AGAAnnTTCTRGA-112244_TCCAGAAATTTTG
SL4.0ch02	26587899	26587910	-	26590020	26590307	288	Solyc02g032190	HEINZ	AGAAnnTTCTRGA	1-AGAAnnTTCTRGA-112245_TCCGGCATCTTCT
SL4.0ch02	26588090	26588101	-	26590020	26590307	288	Solyc02g032190	HEINZ	AGAAnnTTCTRGA	1-AGAAnnTTCTRGA-112246_ACAGGAACATTCT
SL4.0ch02	26588466	26588477	-	26590020	26590307	288	Solyc02g032190	HEINZ	AGAAnnTTCTRGA	1-AGAAnnTTCTRGA-112247_TCCAGAAACCTCA
SL4.0ch02	26588927	26588938	-	26590020	26590307	288	Solyc02g032190	HEINZ	AGAAnnTTCTRGA	1-AGAAnnTTCTRGA-112248_TCCAGAAAGTTGT
SL4.0ch02	26589050	26589061	+	26590020	26590307	288	Solyc02g032190	HEINZ	AGAAnnTTCTRGA	1-AGAAnnTTCTRGA-112249_ACAACTTTTCGGA
SL4.0ch02	26589057	26589068	-	26590020	26590307	288	Solyc02g032190	HEINZ	AGAAnnTTCTRGA	1-AGAAnnTTCTRGA-112250_TTCGGAATGTTAC
SL4.0ch02	26598080	26598091	-	26601031	26605616	4586	Solyc02g032200	HEINZ	AGAAnnTTCTRGA	1-AGAAnnTTCTRGA-112262_TCAAGACCATTCT
SL4.0ch02	26599339	26599350	+	26601031	26605616	4586	Solyc02g032200	HEINZ	AGAAnnTTCTRGA	1-AGAAnnTTCTRGA-112263_GGACAATTCTGGA
SL4.0ch02	26600359	26600370	+	26601031	26605616	4586	Solyc02g032200	HEINZ	AGAAnnTTCTRGA	1-AGAAnnTTCTRGA-112264_AAAACTTTTTAGC
SL4.0ch02	26607526	26607537	-	26605637	26606539	903	Solyc02g032210	HEINZ	AGAAnnTTCTRGA	1-AGAAnnTTCTRGA-112272_TCCGGAAAAATAT
SL4.0ch02	26607929	26607940	+	26605637	26606539	903	Solyc02g032210	HEINZ	AGAAnnTTCTRGA	1-AGAAnnTTCTRGA-112273_AGAAAGTTCAAGA
SL4.0ch02	26611670	26611681	+	26610573	26611454	882	Solyc02g032220	HEINZ	AGAAnnTTCTRGA	1-AGAAnnTTCTRGA-112279_ACAAGTTTCTAAA
SL4.0ch02	26612407	26612418	+	26610573	26611454	882	Solyc02g032220	HEINZ	AGAAnnTTCTRGA	1-AGAAnnTTCTRGA-112280_GTAAGTTTATAGA
SL4.0ch02	26619160	26619171	-	26617924	26618816	893	Solyc02g032230	HEINZ	AGAAnnTTCTRGA	1-AGAAnnTTCTRGA-112284_TTCAGAATCTTCA
SL4.0ch02	26619609	26619620	-	26617924	26618816	893	Solyc02g032230	HEINZ	AGAAnnTTCTRGA	1-AGAAnnTTCTRGA-112285_TGCTGAACATTCT
SL4.0ch02	26621286	26621297	-	26617924	26618816	893	Solyc02g032230	HEINZ	AGAAnnTTCTRGA	1-AGAAnnTTCTRGA-112286_TCTTGAATATTTC
SL4.0ch02	26634169	26634180	-	26632812	26633840	1029	Solyc02g032235	HEINZ	AGAAnnTTCTRGA	1-AGAAnnTTCTRGA-112301_TTCAGAACGATCC
SL4.0ch02	26635496	26635507	+	26632812	26633840	1029	Solyc02g032235	HEINZ	AGAAnnTTCTRGA	1-AGAAnnTTCTRGA-112302_AGAATTTTCTAAA
SL4.0ch02	26641021	26641032	+	26639373	26640758	1386	Solyc02g032240	HEINZ	AGAAnnTTCTRGA	1-AGAAnnTTCTRGA-112306_AGCACATTCAAGA
SL4.0ch02	26641240	26641251	-	26639373	26640758	1386	Solyc02g032240	HEINZ	AGAAnnTTCTRGA	1-AGAAnnTTCTRGA-112307_TTTAGAAAATTCT
SL4.0ch02	26642209	26642220	-	26639373	26640758	1386	Solyc02g032240	HEINZ	AGAAnnTTCTRGA	1-AGAAnnTTCTRGA-112308_TCAGGAAAGTTTT
SL4.0ch02	26642420	26642431	+	26639373	26640758	1386	Solyc02g032240	HEINZ	AGAAnnTTCTRGA	1-AGAAnnTTCTRGA-112309_AAAAGGTTTCAGA
SL4.0ch02	26642660	26642671	-	26639373	26640758	1386	Solyc02g032240	HEINZ	AGAAnnTTCTRGA	1-AGAAnnTTCTRGA-112310_TCAAGAAAGATCT
SL4.0ch02	26651084	26651095	-	26650750	26650965	216	Solyc02g032250	HEINZ	AGAAnnTTCTRGA	1-AGAAnnTTCTRGA-112319_TCCAAAAAGTTAT
SL4.0ch02	26656484	26656495	-	26657963	26658289	327	Solyc02g032260	HEINZ	AGAAnnTTCTRGA	1-AGAAnnTTCTRGA-112321_TATAGAAATTTCG
SL4.0ch02	26670664	26670675	+	26669817	26670638	822	Solyc02g032270	HEINZ	AGAAnnTTCTRGA	1-AGAAnnTTCTRGA-112331_AAAATTTTCAAGA
SL4.0ch02	26670835	26670846	+	26669817	26670638	822	Solyc02g032270	HEINZ	AGAAnnTTCTRGA	1-AGAAnnTTCTRGA-112332_ACAAGTTTCTAAA
SL4.0ch02	26673460	26673471	+	26669817	26670638	822	Solyc02g032270	HEINZ	AGAAnnTTCTRGA	1-AGAAnnTTCTRGA-112333_AGAATATTATAGC
SL4.0ch02	26710383	26710394	-	26712482	26726436	13955	Solyc02g032300	HEINZ	AGAAnnTTCTRGA	1-AGAAnnTTCTRGA-112375_TCTAAAAACATCC
SL4.0ch02	26711080	26711091	+	26712482	26726436	13955	Solyc02g032300	HEINZ	AGAAnnTTCTRGA	1-AGAAnnTTCTRGA-112376_GGAAAATTATTGA
SL4.0ch02	26741686	26741697	+	26741236	26741587	352	Solyc02g160820	HEINZ	AGAAnnTTCTRGA	1-AGAAnnTTCTRGA-112402_ATAATTTTTCAGA
SL4.0ch02	26799110	26799121	+	26800516	26801175	660	Solyc02g032310	HEINZ	AGAAnnTTCTRGA	1-AGAAnnTTCTRGA-112462_AAAATTTACTAGA
SL4.0ch02	26799613	26799624	+	26800516	26801175	660	Solyc02g032310	HEINZ	AGAAnnTTCTRGA	1-AGAAnnTTCTRGA-112463_AGAAGGTTTTAGT
SL4.0ch02	26799786	26799797	+	26800516	26801175	660	Solyc02g032310	HEINZ	AGAAnnTTCTRGA	1-AGAAnnTTCTRGA-112464_AGAACTTTATCGA
SL4.0ch02	26799950	26799961	-	26800516	26801175	660	Solyc02g032310	HEINZ	AGAAnnTTCTRGA	1-AGAAnnTTCTRGA-112465_TTCATAAACTTCT
SL4.0ch02	26807464	26807475	-	26810373	26810582	210	Solyc02g032320	HEINZ	AGAAnnTTCTRGA	1-AGAAnnTTCTRGA-112476_TCTATAACTTTTT
SL4.0ch02	26808641	26808652	-	26810373	26810582	210	Solyc02g032320	HEINZ	AGAAnnTTCTRGA	1-AGAAnnTTCTRGA-112477_TCCAAAATTTTAT
SL4.0ch02	26808770	26808781	+	26810373	26810582	210	Solyc02g032320	HEINZ	AGAAnnTTCTRGA	1-AGAAnnTTCTRGA-112478_AGAACATTTTAAC
SL4.0ch02	26810166	26810177	+	26810373	26810582	210	Solyc02g032320	HEINZ	AGAAnnTTCTRGA	1-AGAAnnTTCTRGA-112479_AAAATGTTACAGA
SL4.0ch02	26908753	26908764	-	26911666	26911851	186	Solyc02g032350	HEINZ	AGAAnnTTCTRGA	1-AGAAnnTTCTRGA-112556_TTTTGAATATTCC
SL4.0ch02	26909354	26909365	+	26911666	26911851	186	Solyc02g032350	HEINZ	AGAAnnTTCTRGA	1-AGAAnnTTCTRGA-112557_AGAAAGTTATTGA
SL4.0ch02	26910792	26910803	+	26911666	26911851	186	Solyc02g032350	HEINZ	AGAAnnTTCTRGA	1-AGAAnnTTCTRGA-112558_GGAAGATTCCTGA
SL4.0ch02	26910799	26910810	-	26911666	26911851	186	Solyc02g032350	HEINZ	AGAAnnTTCTRGA	1-AGAAnnTTCTRGA-112559_TCCTGAAACATCC
SL4.0ch02	27019761	27019772	+	27005051	27019585	14535	Solyc02g032380	HEINZ	AGAAnnTTCTRGA	1-AGAAnnTTCTRGA-112646_ACAATTTACTAGA
SL4.0ch02	27020100	27020111	-	27005051	27019585	14535	Solyc02g032380	HEINZ	AGAAnnTTCTRGA	1-AGAAnnTTCTRGA-112647_TACAGAACAGTCT
SL4.0ch02	27048782	27048793	-	27051536	27051787	252	Solyc02g032420	HEINZ	AGAAnnTTCTRGA	1-AGAAnnTTCTRGA-112671_TTTAGAAATTTCA
SL4.0ch02	27049687	27049698	+	27051536	27051787	252	Solyc02g032420	HEINZ	AGAAnnTTCTRGA	1-AGAAnnTTCTRGA-112672_ATTAAATTCTAGA
SL4.0ch02	27095020	27095031	+	27089783	27093846	4064	Solyc02g032450	HEINZ	AGAAnnTTCTRGA	1-AGAAnnTTCTRGA-112704_CGAACTTGCTGGA
SL4.0ch02	27095523	27095534	+	27089783	27093846	4064	Solyc02g032450	HEINZ	AGAAnnTTCTRGA	1-AGAAnnTTCTRGA-112705_GGAACTTTCAGTA
SL4.0ch02	27096225	27096236	-	27089783	27093846	4064	Solyc02g032450	HEINZ	AGAAnnTTCTRGA	1-AGAAnnTTCTRGA-112706_CCTGGATCGTTCT
SL4.0ch02	27096420	27096431	-	27089783	27093846	4064	Solyc02g032450	HEINZ	AGAAnnTTCTRGA	1-AGAAnnTTCTRGA-112707_TTCAGAAAGTTGC
SL4.0ch02	27096484	27096495	+	27089783	27093846	4064	Solyc02g032450	HEINZ	AGAAnnTTCTRGA	1-AGAAnnTTCTRGA-112708_TGAAAATTCCTGA
SL4.0ch02	27096550	27096561	+	27089783	27093846	4064	Solyc02g032450	HEINZ	AGAAnnTTCTRGA	1-AGAAnnTTCTRGA-112709_ACAAGGTTCTGGT
SL4.0ch02	27096740	27096751	-	27089783	27093846	4064	Solyc02g032450	HEINZ	AGAAnnTTCTRGA	1-AGAAnnTTCTRGA-112710_TCTGGAAACCTCT
SL4.0ch02	27116454	27116465	-	27089682	27116087	26406	Solyc02g032480	HEINZ	AGAAnnTTCTRGA	1-AGAAnnTTCTRGA-112739_TACAGAAAATTCC
SL4.0ch02	27117328	27117339	-	27089682	27116087	26406	Solyc02g032480	HEINZ	AGAAnnTTCTRGA	1-AGAAnnTTCTRGA-112740_TCATGAAAATTCT
SL4.0ch02	27118144	27118155	-	27089682	27116087	26406	Solyc02g032480	HEINZ	AGAAnnTTCTRGA	1-AGAAnnTTCTRGA-112741_ACTGGGAAGTTCT
SL4.0ch02	27118315	27118326	+	27089682	27116087	26406	Solyc02g032480	HEINZ	AGAAnnTTCTRGA	1-AGAAnnTTCTRGA-112742_AGAGTTTTTTGGA
SL4.0ch02	27123111	27123122	+	27119090	27120778	1689	Solyc02g032490	HEINZ	AGAAnnTTCTRGA	1-AGAAnnTTCTRGA-112747_TGAAGTTTGTGGA
SL4.0ch02	27123647	27123658	-	27119090	27120778	1689	Solyc02g032490	HEINZ	AGAAnnTTCTRGA	1-AGAAnnTTCTRGA-112748_CATAGAATGTTCT
SL4.0ch02	27145025	27145036	-	27139815	27144434	4620	Solyc02g032510	HEINZ	AGAAnnTTCTRGA	1-AGAAnnTTCTRGA-112768_ACTAGAATCTTCA
SL4.0ch02	27145061	27145072	-	27139815	27144434	4620	Solyc02g032510	HEINZ	AGAAnnTTCTRGA	1-AGAAnnTTCTRGA-112769_TCTTGAAAGTTGT
SL4.0ch02	27146502	27146513	+	27139815	27144434	4620	Solyc02g032510	HEINZ	AGAAnnTTCTRGA	1-AGAAnnTTCTRGA-112770_AGAATATTCTAGT
SL4.0ch02	27146692	27146703	+	27139815	27144434	4620	Solyc02g032510	HEINZ	AGAAnnTTCTRGA	1-AGAAnnTTCTRGA-112771_AGTAATTTTTAGA
SL4.0ch02	27159508	27159519	-	27156679	27157820	1142	Solyc02g032520	HEINZ	AGAAnnTTCTRGA	1-AGAAnnTTCTRGA-112778_TCTAGAAAATTAA
SL4.0ch02	27223195	27223206	-	27220988	27222895	1908	Solyc02g032553	HEINZ	AGAAnnTTCTRGA	1-AGAAnnTTCTRGA-112843_TCTTGACCTTTCC
SL4.0ch02	27224036	27224047	-	27220988	27222895	1908	Solyc02g032553	HEINZ	AGAAnnTTCTRGA	1-AGAAnnTTCTRGA-112844_TCAGGTACCTTCC
SL4.0ch02	27255713	27255724	-	27251481	27254434	2954	Solyc02g032550	HEINZ	AGAAnnTTCTRGA	1-AGAAnnTTCTRGA-112879_TCAATAAACTTCT
SL4.0ch02	27279257	27279268	-	27274118	27278790	4673	Solyc02g032555	HEINZ	AGAAnnTTCTRGA	1-AGAAnnTTCTRGA-112893_TCTATAAACTTTT
SL4.0ch02	27280050	27280061	-	27274118	27278790	4673	Solyc02g032555	HEINZ	AGAAnnTTCTRGA	1-AGAAnnTTCTRGA-112894_TCTTGAACTTTGT
SL4.0ch02	27280365	27280376	+	27274118	27278790	4673	Solyc02g032555	HEINZ	AGAAnnTTCTRGA	1-AGAAnnTTCTRGA-112895_AGAAAGAACTAGA
SL4.0ch02	27280418	27280429	-	27274118	27278790	4673	Solyc02g032555	HEINZ	AGAAnnTTCTRGA	1-AGAAnnTTCTRGA-112896_TCTGAAAATTTCA
SL4.0ch02	27280986	27280997	+	27274118	27278790	4673	Solyc02g032555	HEINZ	AGAAnnTTCTRGA	1-AGAAnnTTCTRGA-112897_TGAAGTTTCTTGA
SL4.0ch02	27294192	27294203	+	27294475	27294864	390	Solyc02g160830	HEINZ	AGAAnnTTCTRGA	1-AGAAnnTTCTRGA-112908_AAAAGATTCTATA
SL4.0ch02	27294461	27294472	+	27294475	27294864	390	Solyc02g160830	HEINZ	AGAAnnTTCTRGA	1-AGAAnnTTCTRGA-112909_AGAAATCTCTGGA
SL4.0ch02	27309987	27309998	+	27303714	27309247	5534	Solyc02g032560	HEINZ	AGAAnnTTCTRGA	1-AGAAnnTTCTRGA-112925_GTAAAGTTCTTGA
SL4.0ch02	27312036	27312047	-	27303714	27309247	5534	Solyc02g032560	HEINZ	AGAAnnTTCTRGA	1-AGAAnnTTCTRGA-112926_TCAAGTATTTTCC
SL4.0ch02	27337362	27337373	-	27336281	27336694	414	Solyc02g032570	HEINZ	AGAAnnTTCTRGA	1-AGAAnnTTCTRGA-112947_GCTGGAACCTTCC
SL4.0ch02	27339235	27339246	+	27336281	27336694	414	Solyc02g032570	HEINZ	AGAAnnTTCTRGA	1-AGAAnnTTCTRGA-112948_TGAAGATTCCAGT
SL4.0ch02	27366970	27366981	-	27361350	27364522	3173	Solyc02g032585	HEINZ	AGAAnnTTCTRGA	1-AGAAnnTTCTRGA-112974_TCTAGATTTATCT
SL4.0ch02	27378140	27378151	-	27375936	27377840	1905	Solyc02g160840	HEINZ	AGAAnnTTCTRGA	1-AGAAnnTTCTRGA-112982_TCTTGACCTTTCC
SL4.0ch02	27378399	27378410	-	27375936	27377840	1905	Solyc02g160840	HEINZ	AGAAnnTTCTRGA	1-AGAAnnTTCTRGA-112983_TCTGGTATATTCG
SL4.0ch02	27395714	27395725	-	27394736	27395589	854	Solyc02g032590	HEINZ	AGAAnnTTCTRGA	1-AGAAnnTTCTRGA-112999_GCTAGAAAGTAAC
SL4.0ch02	27398313	27398324	+	27394736	27395589	854	Solyc02g032590	HEINZ	AGAAnnTTCTRGA	1-AGAAnnTTCTRGA-113000_GGAACGTTCCGAA
SL4.0ch02	27398343	27398354	+	27394736	27395589	854	Solyc02g032590	HEINZ	AGAAnnTTCTRGA	1-AGAAnnTTCTRGA-113001_GGAAAAATCTTGA
SL4.0ch02	27430024	27430035	+	27431317	27432636	1320	Solyc02g032600	HEINZ	AGAAnnTTCTRGA	1-AGAAnnTTCTRGA-113023_AAAATTTTCTAAA
SL4.0ch02	27431170	27431181	+	27431317	27432636	1320	Solyc02g032600	HEINZ	AGAAnnTTCTRGA	1-AGAAnnTTCTRGA-113024_AGAAAATTTTTGA
SL4.0ch02	27483042	27483053	+	27485426	27485733	308	Solyc02g032630	HEINZ	AGAAnnTTCTRGA	1-AGAAnnTTCTRGA-113053_AGAAAGTTCTATT
SL4.0ch02	27483138	27483149	-	27485426	27485733	308	Solyc02g032630	HEINZ	AGAAnnTTCTRGA	1-AGAAnnTTCTRGA-113054_TCCAAAAATTACT
SL4.0ch02	27484137	27484148	+	27485426	27485733	308	Solyc02g032630	HEINZ	AGAAnnTTCTRGA	1-AGAAnnTTCTRGA-113055_GGAAAAGTCTGGC
SL4.0ch02	27484417	27484428	+	27485426	27485733	308	Solyc02g032630	HEINZ	AGAAnnTTCTRGA	1-AGAAnnTTCTRGA-113056_AGAAGATTCTTTA
SL4.0ch02	27484565	27484576	+	27485426	27485733	308	Solyc02g032630	HEINZ	AGAAnnTTCTRGA	1-AGAAnnTTCTRGA-113057_GGTAGGCTCTGGA
SL4.0ch02	27484923	27484934	-	27485426	27485733	308	Solyc02g032630	HEINZ	AGAAnnTTCTRGA	1-AGAAnnTTCTRGA-113058_TCTAGAAGTTTTT
SL4.0ch02	27485122	27485133	-	27485426	27485733	308	Solyc02g032630	HEINZ	AGAAnnTTCTRGA	1-AGAAnnTTCTRGA-113059_TTTGGAAAATTTT
SL4.0ch02	27526426	27526437	+	27519851	27526354	6504	Solyc02g032660	HEINZ	AGAAnnTTCTRGA	1-AGAAnnTTCTRGA-113093_AAAAATTTCTAGA
SL4.0ch02	27526488	27526499	+	27519851	27526354	6504	Solyc02g032660	HEINZ	AGAAnnTTCTRGA	1-AGAAnnTTCTRGA-113094_TGAATATTCTATA
[truncated: 100,079 more rows]
