# Supplementary material for: Exploring the gene expression network involved in the heat stress response of a thermotolerant tomato genotype
Source: BMC Genomics. 2024 May 23;25:509. doi: 10.1186/s12864-024-10393-0 (PMC11112777; doi:10.1186/s12864-024-10393-0)
Supplement: Supplementary file 5 — Supplementary Material 5 [file 12864_2024_10393_MOESM5_ESM.xlsx]

## Sheet: Foglio1
Additional file 5 - Statistics of the read mapping and transcript quantification steps performed on the nine samples of the GSE163914 GEO project. The sample SRA ID, number of raw reads, number of trimmed reads, results of the mapping, qualimap and featureCounts analysis are reported.
Sample SRA ID	Reads number	Trimmomatic	Mapping						Qualimap			featureCounts
			Uniquely mapped reads number	%	Number of reads mapped to multiple loci	%	Number of reads unmapped: too short	%	Exonic (%)	Intronic (%)	Intergenic (%)	Assigned	%	Unassigned MappingQuality	%	Unassigned NoFeatures	%	Unassigned Ambiguity	%
SRR13312158	44223646	44223456	42611477	96.3549	1361367	3.07838	250612	0.566695	84.69	8.41	6.9	39309435	84.9222	3677266	7.94419	2715378	5.86617	586664	1.2674
SRR13312159	45425788	45425428	43748871	96.3092	1379684	3.03725	296873	0.653539	86.29	7.02	6.69	40976594	86.4134	3670409	7.74033	2176525	4.58996	595752	1.25635
SRR13312160	43919074	43918675	42018174	95.6727	1637187	3.72777	263314	0.599549	86.69	6.29	7.03	39358981	84.6814	4460717	9.5973	1987002	4.27506	672191	1.44623
SRR13312161	43539060	43538894	41575753	95.4911	1731473	3.97684	231668	0.532094	86	7.41	6.59	38685810	83.9507	4505845	9.77797	2263115	4.9111	626828	1.36026
SRR13312162	44157314	44157091	42163058	95.4842	1770435	4.0094	223598	0.506369	85.58	7.22	7.2	39063806	83.4686	4637545	9.90916	2449896	5.23475	649356	1.38749
SRR13312163	44403988	44403821	41868774	94.2909	2276709	5.12728	258338	0.581792	85.54	7.57	6.89	38562995	80.2202	6202641	12.903	2429662	5.05428	876117	1.82253
SRR13312164	43949818	43949661	41930858	95.4066	1767183	4.02093	251620	0.572519	85.22	7.86	6.91	38613680	82.5913	4821850	10.3135	2499368	5.34593	817810	1.74922
SRR13312165	44316786	44316602	42098073	94.9939	1758877	3.96889	459652	1.0372	85.11	7.6	7.29	38761514	82.3639	4963210	10.5463	2632509	5.59379	704050	1.49603
SRR13312166	44407372	44407164	42243360	95.1274	1723057	3.88013	440747	0.992513	86.34	7.23	6.43	39354480	83.9239	4649704	9.91555	2238356	4.77332	650524	1.38725
