# Supplementary material for: Exploring the gene expression network involved in the heat stress response of a thermotolerant tomato genotype
Source: BMC Genomics. 2024 May 23;25:509. doi: 10.1186/s12864-024-10393-0 (PMC11112777; doi:10.1186/s12864-024-10393-0)
Supplement: Supplementary file 10 — Supplementary Material 10 [file 12864_2024_10393_MOESM10_ESM.xlsx]

## Sheet: Foglio1
Additional file 10 - List of hub genes resulted from Gene Co-expression Network analysis. Gene name, the module which it belong to and the kWithin value (obtained from BioNero considering both module membership (MM) (i.e., correlation of a gene to its module eigengene) and degree (i.e., sum of connection weights of a gene to all other genes in the module)) are reported.
Gene	Module	kWithin
Solyc07g005720	aliceblue	34.2704
Solyc12g008950	aliceblue	30.6855
Solyc11g006470	aliceblue	27.9417
Solyc02g089400	aliceblue	27.2728
Solyc12g056250	aliceblue	26.8704
Solyc10g085200	aliceblue	26.068
Solyc03g113430	aliceblue	24.9352
Solyc07g032260	aliceblue	24.3072
Solyc03g097910	aliceblue	23.6958
Solyc01g108513	aliceblue	23.6945
Solyc12g008770	aliceblue	23.4822
Solyc04g014370	aliceblue	23.4626
Solyc12g005180	aliceblue	23.3739
Solyc06g071890	aliceblue	22.549
Solyc10g045630	bisque4	13.5419
Solyc02g150147	bisque4	11.3645
Solyc01g057020	bisque4	10.8659
Solyc02g078360	bisque4	10.7791
Solyc08g078610	black	5.35012
Solyc07g045380	black	5.06426
Solyc06g071750	blue	13.2089
Solyc12g018990	blue	11.5578
Solyc03g031860	blue	11.3697
Solyc06g074570	blue2	21.9543
Solyc11g045440	blue2	21.7615
Solyc06g074590	blue2	20.084
Solyc10g048060	blue2	19.6662
Solyc09g056100	blue2	18.5091
Solyc09g090005	blue2	18.2159
Solyc00g500303	blue2	17.0991
Solyc01g006170	blue4	12.7026
Solyc05g056390	blue4	11.9133
Solyc05g054960	blue4	11.8969
Solyc03g123730	blue4	11.6084
Solyc10g008140	blue4	11.5655
Solyc01g102590	blue4	11.2563
Solyc06g008700	blue4	10.8551
Solyc06g007670	blue4	10.4398
Solyc06g072250	blue4	10.2248
Solyc02g079530	brown1	134.167
Solyc09g091670	brown1	133.152
Solyc10g050880	brown1	130.17
Solyc12g042480	brown1	129.481
Solyc05g053610	brown1	128.241
Solyc07g052370	brown1	127.698
Solyc12g100270	brown1	126.84
Solyc11g068940	brown1	125.905
Solyc08g078180	brown1	125.832
Solyc01g109140	brown1	124.622
Solyc12g006840	brown1	123.329
Solyc12g045020	brown1	121.589
Solyc06g069650	brown1	121.508
Solyc12g100250	brown1	121.488
Solyc12g100260	brown1	120.16
Solyc07g062480	brown1	119.264
Solyc06g066230	brown1	118.782
Solyc04g040130	brown1	118.612
Solyc07g040710	brown1	116.36
Solyc12g009520	brown1	115.92
Solyc04g064880	brown1	115.302
Solyc11g011180	brown1	115.238
Solyc12g049030	brown1	115.19
Solyc04g054950	brown1	114.713
Solyc08g067610	brown1	114.115
Solyc04g071600	brown1	113.432
Solyc01g005500	brown1	112.944
Solyc01g101210	brown1	111.09
Solyc01g101190	brown1	111.083
Solyc09g007730	brown1	110.692
Solyc10g083290	brown1	110.524
Solyc12g056678	brown1	110.423
Solyc08g029000	brown1	110.299
Solyc02g080080	brown1	110.228
Solyc02g032950	brown1	110.025
Solyc04g083140	brown1	109.801
Solyc01g101180	brown1	109.568
Solyc01g080570	brown1	109.467
Solyc06g062920	brown1	109.292
Solyc10g018340	brown1	109.123
Solyc01g107780	brown1	109.113
Solyc02g071470	brown1	108.856
Solyc01g080010	brown1	108.109
Solyc01g094260	brown1	107.281
Solyc05g041540	brown1	107.196
Solyc12g100240	brown1	107.148
Solyc08g080670	brown1	107.069
Solyc02g031990	brown1	107.033
Solyc09g075910	brown1	106.882
Solyc10g084960	brown1	106.755
Solyc02g014030	brown1	106.69
Solyc01g105620	brown1	106.357
Solyc11g005840	brown1	105.575
Solyc02g086270	brown1	105.541
Solyc01g101170	brown1	104.895
Solyc02g094270	brown1	104.888
Solyc04g072280	brown1	104.803
Solyc07g063710	brown1	104.572
Solyc03g112030	brown1	104.314
Solyc10g006720	brown1	103.613
Solyc04g016000	brown1	103.169
Solyc05g054380	brown1	103.082
Solyc11g012240	chocolate3	158.562
Solyc09g090130	chocolate3	153.658
Solyc08g068770	chocolate3	152.978
Solyc09g011560	chocolate3	150.71
Solyc01g104970	chocolate3	149.985
Solyc04g051500	chocolate3	148.732
Solyc11g018610	chocolate3	148.512
Solyc02g093860	chocolate3	145.158
Solyc02g078170	chocolate3	143.511
Solyc09g090730	chocolate3	142.672
Solyc12g007030	chocolate3	142.665
Solyc04g016180	chocolate3	141.795
Solyc06g007440	chocolate3	139.751
Solyc04g049090	chocolate3	139.735
Solyc09g057960	chocolate3	139.15
Solyc09g098180	chocolate3	138.503
Solyc09g074350	chocolate3	137.89
Solyc08g061610	chocolate3	137.284
Solyc09g075820	chocolate3	136.662
Solyc01g107250	chocolate3	135.089
Solyc06g068910	chocolate3	134.536
Solyc12g057080	chocolate3	131.364
Solyc09g075670	chocolate3	130.989
Solyc05g050360	chocolate3	130.927
Solyc10g054440	chocolate3	130.714
Solyc10g055200	chocolate3	130.559
Solyc09g091660	chocolate3	130.257
Solyc03g112060	chocolate3	130.023
Solyc06g051970	chocolate3	129.618
Solyc07g065090	chocolate3	129.541
Solyc07g064610	chocolate3	129.269
Solyc12g009220	chocolate3	129.013
Solyc11g007030	chocolate3	128.922
Solyc01g058720	chocolate3	128.794
Solyc07g007240	chocolate3	127.843
Solyc04g082030	chocolate3	127.734
Solyc04g080290	chocolate3	126.733
Solyc06g065560	chocolate3	126.515
Solyc03g083960	chocolate3	126.247
Solyc10g078550	chocolate3	124.645
Solyc02g079570	chocolate3	124.299
Solyc09g011490	chocolate3	123.99
Solyc01g102400	chocolate3	123.606
Solyc01g087810	chocolate3	123.442
Solyc04g074950	chocolate3	123.27
Solyc02g088460	chocolate3	123.068
Solyc09g011330	chocolate3	122.041
Solyc07g063950	chocolate3	121.635
Solyc04g080820	chocolate3	121.327
Solyc03g119970	chocolate3	121.232
Solyc07g005090	chocolate3	121.204
Solyc06g008100	chocolate3	121.133
Solyc12g056360	chocolate3	121.01
Solyc03g113720	chocolate3	120.794
Solyc10g076780	chocolate3	120.79
Solyc05g008060	chocolate3	120.722
Solyc09g083360	chocolate3	119.748
Solyc11g011050	chocolate3	119.357
Solyc04g082500	chocolate3	118.998
Solyc01g109460	chocolate3	118.705
Solyc06g063190	chocolate3	118.372
Solyc01g079950	chocolate3	118.272
Solyc11g011360	chocolate3	118.188
Solyc10g005620	chocolate3	118.183
Solyc11g012230	chocolate3	118.104
Solyc08g014570	chocolate3	117.707
Solyc08g081610	chocolate3	117.668
Solyc05g050380	chocolate3	117.627
Solyc01g097280	chocolate3	117.569
Solyc12g056960	chocolate3	117.559
Solyc01g091360	chocolate3	117.419
Solyc08g062330	chocolate3	117.299
Solyc03g083730	chocolate3	116.74
Solyc05g041920	chocolate3	116.21
Solyc08g006030	chocolate3	115.767
Solyc05g051710	chocolate3	115.2
Solyc08g068870	chocolate3	114.994
Solyc11g010250	chocolate3	114.891
Solyc12g088040	chocolate3	114.517
Solyc06g050810	chocolate3	114.276
Solyc10g018160	chocolate3	113.856
Solyc01g096510	chocolate3	113.617
Solyc05g056170	chocolate3	113.076
Solyc10g011810	chocolate3	112.502
Solyc10g017570	chocolate3	112.116
Solyc05g056420	chocolate3	112.054
Solyc01g091030	chocolate3	112.038
Solyc01g150164	chocolate3	112.007
Solyc09g075750	chocolate3	111.994
Solyc02g093310	chocolate3	111.469
Solyc11g068380	chocolate3	111.281
Solyc08g081490	chocolate3	111.225
Solyc03g098660	chocolate3	111.057
Solyc06g063180	chocolate3	110.088
Solyc09g089670	chocolate3	109.475
Solyc01g100590	chocolate3	108.227
Solyc04g057830	chocolate3	108.203
Solyc12g019410	chocolate3	107.799
Solyc02g070280	chocolate3	106.903
Solyc09g083280	chocolate3	106.723
Solyc11g066800	chocolate3	106.583
Solyc12g010980	chocolate3	106.562
Solyc02g068380	coral2	28.2158
Solyc03g025940	coral2	26.4311
Solyc05g052210	coral2	25.6553
Solyc02g092880	coral2	25.0843
Solyc11g012900	coral2	24.7544
Solyc12g027850	coral2	24.4191
Solyc09g010130	coral2	24.3379
Solyc12g098980	coral2	24.1067
Solyc06g082490	coral2	22.9842
Solyc04g008610	cornsilk	372.666
Solyc03g063220	cornsilk	363.435
Solyc01g057850	cornsilk	359.637
Solyc02g089370	cornsilk	355.99
Solyc07g006820	cornsilk	354.606
Solyc04g072260	cornsilk	351.636
Solyc07g065630	cornsilk	350.162
Solyc09g009800	cornsilk	348.141
Solyc01g109080	cornsilk	348.044
Solyc09g074670	cornsilk	345.529
Solyc05g005130	cornsilk	345.385
Solyc12g098700	cornsilk	345.103
Solyc12g099910	cornsilk	344.376
Solyc08g078530	cornsilk	343.414
Solyc07g040980	cornsilk	342.865
Solyc11g045160	cornsilk	340.488
Solyc01g095710	cornsilk	340.117
Solyc02g014180	cornsilk	338.78
Solyc11g072810	cornsilk	337.065
Solyc07g052940	cornsilk	336.327
Solyc05g005640	cornsilk	330.395
Solyc04g039950	cornsilk	329.567
Solyc02g094530	cornsilk	328.963
Solyc03g095410	cornsilk	328.686
Solyc02g089260	cornsilk	327.736
Solyc11g011090	cornsilk	326.525
Solyc01g060090	cornsilk	325.902
Solyc01g090780	cornsilk	324.836
Solyc11g012770	cornsilk	322.366
Solyc06g069480	cornsilk	322.001
Solyc07g041150	cornsilk	320.709
Solyc09g055260	cornsilk	318.836
Solyc01g108160	cornsilk	318.72
Solyc09g076010	cornsilk	318.171
Solyc09g065700	cornsilk	318.139
Solyc04g050160	cornsilk	317.739
Solyc04g076540	cornsilk	317.075
Solyc08g021920	cornsilk	317.04
Solyc03g115250	cornsilk	316.128
Solyc12g006480	cornsilk	315.969
Solyc12g010110	cornsilk	315.791
Solyc08g066010	cornsilk	315.718
Solyc12g017830	cornsilk	314.178
Solyc07g056520	cornsilk	313.69
Solyc06g059750	cornsilk	312.911
Solyc09g074950	cornsilk	312.552
Solyc08g006420	cornsilk	310.22
Solyc11g017170	cornsilk	309.979
Solyc01g108410	cornsilk	309.396
Solyc02g086330	cornsilk	309.393
Solyc08g060840	cornsilk	309.315
Solyc03g025890	cornsilk	307.869
Solyc12g021310	cornsilk	307.338
Solyc03g059420	cornsilk	307.188
Solyc03g124010	cornsilk	307.126
Solyc01g006880	cornsilk	305.074
Solyc09g005330	cornsilk	304.631
Solyc03g095680	cornsilk	303.53
Solyc04g016410	cornsilk	303.142
Solyc05g015920	cornsilk	303.008
Solyc01g096110	cornsilk	302.551
Solyc04g049930	cornsilk	302.279
Solyc06g071120	cornsilk	301.488
Solyc06g065360	cornsilk	301.199
Solyc03g082680	cornsilk	300.964
Solyc10g076910	cornsilk	300.878
Solyc03g053000	cornsilk	300.624
Solyc09g009370	cornsilk	300.027
Solyc08g061890	cornsilk	298.736
Solyc06g053570	cornsilk	297.546
Solyc11g062010	cornsilk	296.779
Solyc05g054630	cornsilk	296.589
Solyc02g087360	cornsilk	295.257
Solyc11g006320	cornsilk	293.353
Solyc03g026190	cornsilk	293.215
Solyc11g010490	cornsilk	292.96
Solyc03g116830	cornsilk	292.748
Solyc11g071700	cornsilk	292.724
Solyc11g005910	cornsilk	292.707
Solyc11g039880	cornsilk	291.392
Solyc03g093480	cornsilk	290.725
Solyc10g084220	cornsilk	290.669
Solyc08g007110	cornsilk	289.547
Solyc11g013830	cornsilk	288.83
Solyc02g084510	cornsilk	288.748
Solyc06g065730	cornsilk	288.358
Solyc04g072840	cornsilk	288.11
Solyc07g041510	cornsilk	287.849
Solyc04g076500	cornsilk	287.675
Solyc06g063010	cornsilk	287.661
Solyc11g062310	cornsilk	287.073
Solyc05g053800	cornsilk	283.128
Solyc11g008740	cornsilk	282.754
Solyc09g060080	cornsilk	282.514
Solyc01g044360	cornsilk	282.02
Solyc10g079010	cornsilk	281.394
Solyc04g057880	cornsilk	280.88
Solyc11g062220	cornsilk	280.86
Solyc01g067600	cornsilk	280.719
Solyc10g084760	cornsilk	280.701
Solyc08g077500	cornsilk	280.446
Solyc01g109990	cornsilk	280.249
Solyc05g010780	cornsilk	280.088
Solyc09g010830	cornsilk	279.733
Solyc09g007310	cornsilk	279.423
Solyc01g103010	cornsilk	278.645
Solyc11g043200	cornsilk	278.001
Solyc05g010660	cornsilk	277.902
Solyc04g076620	cornsilk	277.426
Solyc01g108416	cornsilk	277.217
Solyc02g077660	cornsilk	276.714
Solyc08g081640	cornsilk	276.697
Solyc02g092620	cornsilk	276.391
Solyc04g071350	cornsilk	276.343
Solyc02g036310	cornsilk	276.198
Solyc08g074500	cornsilk	275.933
Solyc04g012170	cornsilk	275.74
Solyc01g087390	cornsilk	275.668
Solyc09g090420	cornsilk	275.365
Solyc02g031860	cornsilk	275.107
Solyc07g008880	cornsilk	274.987
Solyc05g026070	cornsilk	274.867
Solyc05g017890	cornsilk	274.847
Solyc01g090690	cornsilk	273.44
Solyc09g090220	cornsilk	273.208
Solyc11g013820	cornsilk	273.008
Solyc03g114780	cornsilk	272.739
Solyc08g061520	cornsilk	272.175
Solyc02g062290	cornsilk	272.083
Solyc06g059760	cornsilk	272.011
Solyc05g007990	cornsilk	271.526
Solyc03g114060	cornsilk	270.505
Solyc05g052510	cornsilk	270.501
Solyc01g103690	cornsilk	270.364
Solyc04g076550	cornsilk	270.245
Solyc09g092240	cornsilk	268.824
Solyc01g081420	cornsilk	268.435
Solyc01g060050	cornsilk	268.341
Solyc11g013530	cornsilk	268.331
Solyc02g024000	cornsilk	268.318
Solyc01g011090	cornsilk	268.273
Solyc10g081880	cornsilk	267.803
Solyc02g081015	cornsilk	266.282
Solyc02g014130	cornsilk	265.743
Solyc09g057910	cornsilk	264.645
Solyc03g093150	cornsilk	263.41
Solyc05g055090	cornsilk	263.255
Solyc09g018340	cornsilk	262.958
Solyc11g045510	cornsilk	262.185
Solyc06g065540	cornsilk	262.068
Solyc04g082980	cornsilk	260.849
Solyc04g081100	cornsilk	260.504
Solyc02g094610	cornsilk	260.443
Solyc02g090760	cornsilk	260.183
Solyc02g031910	cornsilk	259.633
Solyc12g049590	cornsilk	258.796
Solyc12g017280	cornsilk	258.339
Solyc06g008230	cornsilk	258.231
Solyc11g071680	cornsilk	257.798
Solyc01g006360	cornsilk	257.133
Solyc03g119270	cornsilk	257.039
Solyc06g010240	cornsilk	256.75
Solyc02g070875	darkgoldenrod4	12.5639
Solyc05g014790	darkgoldenrod4	12.5232
Solyc07g061920	darkgoldenrod4	12.2726
Solyc01g006370	darkgoldenrod4	11.0028
Solyc12g044920	darkgoldenrod4	10.9056
Solyc09g098040	darkgoldenrod4	10.7308
Solyc05g023750	darkgoldenrod4	10.5311
Solyc11g072950	darkolivegreen2	2.74036
Solyc11g005560	darkolivegreen2	2.71724
Solyc02g080340	darkolivegreen2	2.62244
Solyc02g038812	darkorange	8.34918
Solyc08g081110	darkorange	5.70599
Solyc07g053470	darkred	118.132
Solyc11g072730	darkred	114.211
Solyc10g074560	darkred	112.373
Solyc01g097640	darkred	111.268
Solyc12g019290	darkred	109.216
Solyc11g069950	darkred	108.877
Solyc03g121640	darkred	106.511
Solyc10g006790	darkred	106.48
Solyc01g067090	darkred	106.124
Solyc04g080980	darkred	104.167
Solyc11g005440	darkred	103.852
Solyc06g008940	darkred	103.26
Solyc01g096550	darkred	102.099
Solyc07g053650	darkred	101.901
Solyc08g065230	darkred	101.037
Solyc03g097020	darkred	100.897
Solyc10g078320	darkred	100.628
Solyc04g082330	darkred	100.298
Solyc03g120700	darkred	99.3865
Solyc09g090740	darkred	99.0966
Solyc01g009180	darkred	98.9551
Solyc01g103160	darkred	98.0843
Solyc08g077800	darkred	96.1588
Solyc11g071910	darkred	95.9343
Solyc02g062700	darkred	95.8035
Solyc01g080720	darkred	95.3206
Solyc03g120080	darkred	95.229
Solyc11g008380	darkred	94.5964
Solyc01g106260	darkred	94.4822
Solyc01g112020	darkred	94.2787
Solyc04g081030	darkred	93.9911
Solyc05g053650	darkred	93.7257
Solyc12g015780	darkred	93.2688
Solyc04g054410	darkred	92.5198
Solyc06g065720	darkred	91.4379
Solyc03g006660	darkred	91.4175
Solyc02g078120	darkred	90.8994
Solyc01g106210	darkred	90.8886
Solyc04g010070	darkred	90.4429
Solyc01g098880	darkred	90.3466
Solyc03g062650	darkred	89.4586
Solyc10g024320	darkred	89.0853
Solyc07g056410	darkred	88.8929
Solyc02g079210	darkred	88.8926
Solyc05g009910	darkseagreen4	10.8163
Solyc09g005960	darkseagreen4	10.6002
Solyc09g015820	darkslateblue	13.2304
Solyc11g072550	darkslateblue	13.1648
Solyc03g007190	darkslateblue	12.597
Solyc01g111150	darkslateblue	10.6733
Solyc01g100410	darkslateblue	9.86688
Solyc07g056340	firebrick2	116.701
Solyc06g065260	firebrick2	115.837
Solyc01g094570	firebrick2	114.771
Solyc05g042155	firebrick2	110.681
Solyc02g071860	firebrick2	109.377
Solyc05g054410	firebrick2	108.159
Solyc07g018190	firebrick2	105.423
Solyc05g005620	firebrick2	104.951
Solyc08g006460	firebrick2	103.954
Solyc01g113620	firebrick2	101.577
Solyc01g099980	firebrick2	101.086
Solyc09g092420	firebrick2	100.985
Solyc01g006000	firebrick2	98.7153
Solyc12g008420	firebrick2	95.2178
Solyc03g113350	firebrick2	92.6649
Solyc02g091030	firebrick2	92.6464
Solyc08g006500	firebrick2	92.0107
Solyc07g026873	firebrick2	91.9743
Solyc05g006620	firebrick2	91.8823
Solyc11g012450	firebrick2	91.8657
Solyc05g014030	firebrick2	91.8575
Solyc05g020020	firebrick2	91.8545
Solyc09g098590	firebrick2	91.5223
Solyc01g086890	firebrick2	90.099
Solyc01g005020	firebrick2	87.5817
Solyc07g051850	firebrick2	86.9874
Solyc12g027580	firebrick2	86.7597
Solyc05g052020	firebrick2	85.5988
Solyc11g044937	firebrick2	85.2862
Solyc04g055010	firebrick2	85.0723
Solyc01g008800	firebrick2	84.9148
Solyc11g066910	firebrick2	82.7129
Solyc05g013300	firebrick2	82.0608
Solyc02g077630	firebrick2	81.6831
Solyc02g088070	firebrick2	81.6804
Solyc01g095890	firebrick2	81.3226
Solyc04g071780	firebrick2	81.0077
Solyc07g040990	firebrick2	80.0715
Solyc01g104320	firebrick2	78.8243
Solyc01g112130	firebrick4	23.9769
Solyc11g006270	firebrick4	22.5515
Solyc08g078650	firebrick4	22.4255
Solyc03g116460	firebrick4	22.2279
Solyc12g011430	firebrick4	22.0116
Solyc01g112100	firebrick4	21.9059
Solyc09g009590	firebrick4	21.8083
Solyc02g068280	firebrick4	20.4679
Solyc01g108030	firebrick4	20.2723
Solyc07g005690	firebrick4	20.1787
Solyc07g056570	firebrick4	19.3954
Solyc03g116480	firebrick4	18.7115
Solyc04g082090	firebrick4	17.4733
Solyc04g078090	firebrick4	17.3661
Solyc12g096310	firebrick4	17.31
Solyc04g082830	firebrick4	17.2728
Solyc03g044880	firebrick4	17.1134
Solyc12g011420	firebrick4	16.582
Solyc01g107700	firebrick4	16.4017
Solyc09g005320	green4	284.448
Solyc08g080570	green4	279.41
Solyc12g014440	green4	277.929
Solyc03g111330	green4	276.294
Solyc02g091430	green4	275.308
Solyc03g025600	green4	274.352
Solyc06g074190	green4	268.851
Solyc05g024230	green4	266.289
Solyc08g078230	green4	266.032
Solyc08g076060	green4	264.708
Solyc08g005560	green4	263.575
Solyc05g018657	green4	261.362
Solyc12g038800	green4	259.528
Solyc03g065340	green4	258.483
Solyc01g088660	green4	258.119
Solyc01g098340	green4	255.902
Solyc01g009830	green4	254.196
Solyc04g009910	green4	254.03
Solyc03g013304	green4	253.025
Solyc04g082050	green4	251.959
Solyc08g041700	green4	249.749
Solyc01g068460	green4	249.693
Solyc09g015490	green4	249.433
Solyc11g013750	green4	247.726
Solyc02g079290	green4	247.551
Solyc04g064900	green4	245.354
Solyc02g064720	green4	245.294
Solyc01g058260	green4	242.993
Solyc12g027540	green4	242.93
Solyc05g005940	green4	242.908
Solyc10g076740	green4	242.002
Solyc04g005380	green4	240.706
Solyc01g111270	green4	240.393
Solyc02g087840	green4	238.888
Solyc06g011540	green4	238.748
Solyc04g016360	green4	238.558
Solyc11g006670	green4	238.554
Solyc02g080510	green4	238.364
Solyc04g016290	green4	237.776
Solyc04g006970	green4	235.995
Solyc05g018700	green4	235.55
Solyc08g081140	green4	235.387
Solyc05g054200	green4	235.296
Solyc01g101060	green4	234.065
Solyc07g062530	green4	233.093
Solyc05g052610	green4	232.897
Solyc07g063350	green4	232.658
Solyc07g062520	green4	232.595
Solyc04g064920	green4	232.049
Solyc07g066290	green4	231.474
Solyc06g074680	green4	231.3
Solyc06g068160	green4	230.695
Solyc11g069890	green4	228.643
Solyc01g104910	green4	228.448
Solyc05g014110	green4	227.768
Solyc03g111000	green4	227.764
Solyc02g072440	green4	227.599
Solyc04g005250	green4	227.425
Solyc07g040680	green4	227.315
Solyc05g005700	green4	227.267
Solyc06g009810	green4	227.035
Solyc01g086810	green4	227.007
Solyc06g017977	green4	225.859
Solyc08g029090	green4	225.114
Solyc08g068100	green4	224.432
Solyc10g081120	green4	224.079
Solyc03g115160	green4	223.735
Solyc10g084560	green4	223.409
Solyc12g098340	green4	223.106
Solyc06g050880	green4	223.075
Solyc08g076720	green4	222.09
Solyc08g083130	green4	222.038
Solyc07g052460	green4	221.69
Solyc12g088240	green4	221.681
Solyc05g006980	green4	221.567
Solyc11g006970	green4	220.883
Solyc10g080330	green4	220.667
Solyc01g028807	green4	219.427
Solyc03g044790	green4	219.12
Solyc03g044190	green4	219.058
Solyc08g065350	green4	218.647
Solyc01g065490	green4	218.499
Solyc05g018210	green4	218.224
Solyc01g079620	green4	217.822
Solyc01g111400	green4	217.809
Solyc10g085400	green4	217.607
Solyc02g083700	green4	217.221
Solyc01g096320	green4	217.086
Solyc04g072460	green4	216.951
Solyc12g044190	green4	215.939
Solyc12g040640	green4	213.755
Solyc10g075103	green4	213.731
Solyc06g050837	green4	213.503
Solyc08g007530	green4	212.156
Solyc05g051010	green4	211.15
Solyc05g008390	green4	210.69
Solyc05g053020	green4	210.399
Solyc12g055720	green4	210.005
Solyc04g064470	green4	209.75
Solyc10g005880	green4	209.422
Solyc11g045100	green4	208.946
Solyc12g038347	green4	208.486
Solyc01g108930	green4	208.114
Solyc01g102300	green4	207.938
Solyc07g007120	green4	207.832
Solyc12g005350	green4	207.76
Solyc09g010480	green4	207.456
Solyc11g005060	green4	207.168
Solyc01g111320	green4	207.164
Solyc07g027020	green4	206.796
Solyc01g080910	green4	206.771
Solyc08g063000	green4	206.415
Solyc03g120390	green4	206.258
Solyc01g005080	green4	205.706
Solyc04g078840	green4	205.035
Solyc09g074210	green4	204.835
Solyc09g059670	green4	204.829
Solyc01g066770	green4	204.498
Solyc01g099340	green4	202.72
Solyc03g115770	green4	202.71
Solyc04g071790	green4	202.494
Solyc09g059250	green4	202.469
Solyc04g009740	green4	202.426
Solyc04g007770	green4	202.198
Solyc01g067570	green4	202.192
Solyc01g106330	green4	201.988
Solyc01g109800	green4	201.827
Solyc11g069590	green4	201.082
Solyc12g038810	green4	200.891
Solyc09g091980	green4	200.399
Solyc10g055620	grey60	14.6457
Solyc03g114960	grey60	11.1061
Solyc08g078800	grey60	10.4124
Solyc04g009400	grey60	10.089
Solyc06g082480	grey60	9.24969
Solyc11g006590	honeydew	1244.73
Solyc02g063150	honeydew	1225.41
Solyc06g065990	honeydew	1224.47
Solyc02g020940	honeydew	1224.28
Solyc06g073260	honeydew	1221.52
Solyc10g007690	honeydew	1220.13
Solyc07g055050	honeydew	1216.69
Solyc12g011450	honeydew	1216.39
Solyc12g055840	honeydew	1216.03
Solyc07g022900	honeydew	1215.23
Solyc12g044280	honeydew	1210.59
Solyc07g056540	honeydew	1208.49
Solyc04g063240	honeydew	1206.77
Solyc07g005390	honeydew	1205.95
Solyc01g097860	honeydew	1204.5
Solyc04g057980	honeydew	1202.89
Solyc06g082940	honeydew	1201.5
Solyc06g005710	honeydew	1198.58
Solyc03g007030	honeydew	1193.99
Solyc10g007670	honeydew	1193.69
Solyc10g086220	honeydew	1190.9
Solyc09g083190	honeydew	1190.77
Solyc06g053830	honeydew	1189.8
Solyc07g007280	honeydew	1189.52
Solyc03g114930	honeydew	1187.89
Solyc12g099930	honeydew	1186.6
Solyc04g009420	honeydew	1181.16
Solyc02g089080	honeydew	1179.79
Solyc08g081940	honeydew	1175.86
Solyc08g067030	honeydew	1174.24
Solyc04g005090	honeydew	1170.94
Solyc12g088250	honeydew	1170.35
Solyc11g008480	honeydew	1169.08
Solyc01g100930	honeydew	1167.89
Solyc07g056140	honeydew	1167.47
Solyc02g055440	honeydew	1167.44
Solyc01g005985	honeydew	1167.03
Solyc08g075490	honeydew	1166.27
Solyc10g044840	honeydew	1164
Solyc02g083270	honeydew	1163.34
Solyc02g068140	honeydew	1163.2
Solyc04g040160	honeydew	1162.87
Solyc11g044530	honeydew	1160.48
Solyc08g069230	honeydew	1159.31
Solyc02g064940	honeydew	1159.16
Solyc10g005470	honeydew	1157.37
Solyc11g010600	honeydew	1156.48
Solyc07g052610	honeydew	1155.04
Solyc10g086580	honeydew	1154
Solyc03g045070	honeydew	1153.96
Solyc05g026240	honeydew	1152.77
Solyc03g005760	honeydew	1151.72
Solyc01g106480	honeydew	1150.38
Solyc03g119150	honeydew	1149.77
Solyc10g008980	honeydew	1149.52
Solyc06g066640	honeydew	1147.47
Solyc02g068350	honeydew	1147.39
Solyc01g091780	honeydew	1147.26
Solyc10g009580	honeydew	1146.93
Solyc11g027830	honeydew	1144.4
Solyc08g083320	honeydew	1142.9
Solyc12g098600	honeydew	1142.69
Solyc05g007680	honeydew	1141.68
Solyc10g017850	honeydew	1141.07
Solyc05g013380	honeydew	1139.01
Solyc01g112060	honeydew	1138.2
Solyc04g011900	honeydew	1137.73
Solyc06g084050	honeydew	1137.38
Solyc08g066330	honeydew	1133.45
Solyc09g065180	honeydew	1130.88
Solyc09g008650	honeydew	1130.34
Solyc08g013670	honeydew	1130.09
Solyc11g008810	honeydew	1129.19
Solyc02g071010	honeydew	1127.86
Solyc10g054420	honeydew	1127.72
Solyc01g098640	honeydew	1126.58
Solyc10g075160	honeydew	1125.64
Solyc10g050440	honeydew	1124.53
Solyc02g085933	honeydew	1124.16
Solyc01g088600	honeydew	1123.62
Solyc09g092110	honeydew	1123.05
Solyc04g082630	honeydew	1123.04
Solyc03g115900	honeydew	1120.78
Solyc11g010960	honeydew	1120.54
Solyc06g082950	honeydew	1119.88
Solyc03g115640	honeydew	1119.71
Solyc04g054520	honeydew	1119.39
Solyc06g050370	honeydew	1118.67
Solyc11g006020	honeydew	1118.46
Solyc11g040150	honeydew	1117.89
Solyc05g026570	honeydew	1117.7
Solyc03g111610	honeydew	1115.29
Solyc06g019200	honeydew	1115.03
Solyc02g080540	honeydew	1114.87
Solyc11g042950	honeydew	1114.78
Solyc03g034220	honeydew	1114.59
Solyc08g082570	honeydew	1111.4
Solyc09g011140	honeydew	1111.32
Solyc02g076690	honeydew	1110.55
Solyc12g036170	honeydew	1110.35
Solyc05g007120	honeydew	1108.79
Solyc12g094720	honeydew	1108.76
Solyc02g086740	honeydew	1107.3
Solyc08g014340	honeydew	1107.01
Solyc02g091560	honeydew	1105.38
Solyc03g118510	honeydew	1104.61
Solyc12g098510	honeydew	1104.12
Solyc04g079050	honeydew	1103.03
Solyc11g008620	honeydew	1102.99
Solyc03g062710	honeydew	1102.71
Solyc02g065780	honeydew	1102.69
Solyc03g119930	honeydew	1102.04
Solyc03g112760	honeydew	1101.9
Solyc06g074890	honeydew	1100.32
Solyc09g063130	honeydew	1099.83
Solyc09g010120	honeydew	1098.86
Solyc01g106400	honeydew	1097.98
Solyc01g080280	honeydew	1097.98
Solyc08g080050	honeydew	1096.84
Solyc01g090790	honeydew	1095.66
Solyc03g005190	honeydew	1095.45
Solyc01g095430	honeydew	1095.38
Solyc12g041880	honeydew	1095.11
Solyc02g066920	honeydew	1095.08
Solyc06g083070	honeydew	1095
Solyc06g063370	honeydew	1094.91
Solyc10g018300	honeydew	1094.18
Solyc03g026210	honeydew	1093.09
Solyc03g034400	honeydew	1092.91
Solyc02g081150	honeydew	1090.88
Solyc06g053980	honeydew	1090.13
Solyc04g009030	honeydew	1089.95
Solyc12g049390	honeydew	1087.76
Solyc12g009070	honeydew	1086.93
Solyc05g050110	honeydew	1085.84
Solyc11g009020	honeydew	1085.06
Solyc02g070800	honeydew	1084.63
Solyc09g098290	honeydew	1084.59
Solyc10g007120	honeydew	1084.07
Solyc01g109340	honeydew	1083.59
Solyc12g010230	honeydew	1082.4
Solyc08g013720	honeydew	1081.94
Solyc08g008630	honeydew	1081.5
Solyc12g005240	honeydew	1079.91
Solyc03g114730	honeydew	1078.56
Solyc02g089065	honeydew	1077.52
Solyc08g079550	honeydew	1077.28
Solyc08g076220	honeydew	1077.26
Solyc01g010520	honeydew	1076.7
Solyc07g015860	honeydew	1076.05
Solyc02g081980	honeydew	1075.59
Solyc01g009245	honeydew	1075.5
Solyc01g008790	honeydew	1075.46
Solyc07g032786	honeydew	1075.18
Solyc12g056830	honeydew	1072.55
Solyc07g047850	honeydew	1072.31
Solyc01g005830	honeydew	1071.8
Solyc12g096500	honeydew	1071
Solyc11g068515	honeydew	1070.9
Solyc10g079070	honeydew	1070.81
Solyc08g006530	honeydew	1070.24
Solyc02g090030	honeydew	1069.42
Solyc01g006940	honeydew	1068.64
Solyc09g011810	honeydew	1068.11
Solyc09g074610	honeydew	1068.02
Solyc01g109370	honeydew	1066.48
Solyc12g056200	honeydew	1066.39
Solyc05g007180	honeydew	1065.44
Solyc06g082970	honeydew	1065.23
Solyc03g116730	honeydew	1064.49
Solyc06g050840	honeydew	1063.07
Solyc06g063230	honeydew	1062.73
Solyc08g007040	honeydew	1061
Solyc08g061930	honeydew	1060.86
Solyc05g005180	honeydew	1060.79
Solyc11g018550	honeydew	1060.41
Solyc01g109040	honeydew	1059.16
Solyc01g067290	honeydew	1057.46
Solyc07g006960	honeydew	1055.96
Solyc05g054760	honeydew	1055.73
Solyc09g089690	honeydew	1055.68
Solyc12g010910	honeydew	1054.93
Solyc03g118830	honeydew	1054.42
Solyc10g081910	honeydew	1052.86
Solyc12g008830	honeydew	1052.7
Solyc03g025390	honeydew	1052.67
Solyc04g064720	honeydew	1051.64
Solyc01g096450	honeydew	1050.44
Solyc08g079240	honeydew	1050.31
Solyc09g015080	honeydew	1048.92
Solyc03g005230	honeydew	1048.29
Solyc05g041530	honeydew	1048.03
Solyc07g065900	honeydew	1047.74
Solyc04g014530	honeydew	1047.37
Solyc11g008630	honeydew	1047
Solyc06g060620	honeydew	1046.89
Solyc09g091010	honeydew	1046.07
Solyc11g062350	honeydew	1045.64
Solyc04g076390	honeydew	1045.27
Solyc02g071210	honeydew	1045.26
Solyc08g078210	honeydew	1045.12
Solyc12g009600	honeydew	1044.95
Solyc05g009990	honeydew	1044.67
Solyc04g015040	honeydew	1043.55
Solyc03g118120	honeydew	1042.91
Solyc01g091530	honeydew	1042.9
Solyc06g061090	honeydew	1042.14
Solyc06g007160	honeydew	1040.22
Solyc04g077440	honeydew	1039.57
Solyc03g121720	honeydew	1039.37
Solyc08g041710	honeydew	1039.37
Solyc05g026550	honeydew	1038.42
Solyc11g027880	honeydew	1038.4
Solyc07g065500	honeydew	1037.45
Solyc01g094010	honeydew	1036.83
Solyc03g083100	honeydew	1036.73
Solyc06g074200	honeydew	1036.66
Solyc01g110360	honeydew	1035.71
Solyc02g033060	honeydew	1035.32
Solyc03g006030	honeydew	1034.88
Solyc10g006230	honeydew	1034.54
Solyc01g111930	honeydew	1034.04
Solyc02g069450	honeydew	1033.7
Solyc05g009680	honeydew	1033.69
Solyc02g080810	honeydew	1033.58
Solyc01g097000	honeydew	1033.36
Solyc05g007780	honeydew	1033.34
Solyc09g007480	honeydew	1031.92
Solyc03g025410	honeydew	1031.8
Solyc06g084480	honeydew	1031.26
Solyc08g061630	honeydew	1031.12
Solyc12g006140	honeydew	1029.09
Solyc09g014520	honeydew	1028.54
Solyc11g072510	honeydew	1027.85
Solyc09g083400	honeydew	1027.83
Solyc02g078240	honeydew	1027.14
Solyc12g019550	honeydew	1026.42
Solyc05g005140	honeydew	1026.31
Solyc07g062300	honeydew	1026.22
Solyc08g006830	honeydew	1026.16
Solyc07g007260	honeydew	1024.79
Solyc01g106430	honeydew	1024.38
Solyc12g011410	honeydew	1024.34
Solyc03g005780	honeydew	1024.3
Solyc03g119540	honeydew	1023.79
Solyc01g067630	honeydew	1022.64
Solyc02g069620	honeydew	1022.22
Solyc01g079470	honeydew	1021.57
Solyc01g010710	honeydew	1021.52
Solyc05g056300	honeydew	1021.45
Solyc10g039270	honeydew	1021.45
Solyc05g007090	honeydew	1021.36
Solyc12g099650	honeydew	1021.19
Solyc06g054250	honeydew	1020.92
Solyc06g082300	honeydew	1020.76
Solyc10g005050	honeydew	1020.55
Solyc05g056060	honeydew	1019.58
Solyc11g021365	honeydew	1018.57
Solyc06g068750	honeydew	1018.44
Solyc04g078195	honeydew	1018.33
Solyc11g065680	honeydew	1017.79
Solyc11g012040	honeydew	1016.83
Solyc12g006470	honeydew	1015.77
Solyc06g084470	honeydew	1015.58
Solyc05g055550	honeydew	1015.26
Solyc01g006330	honeydew	1015.19
Solyc08g074450	honeydew	1015.14
Solyc06g068670	honeydew	1014.96
Solyc05g050770	honeydew	1014.37
Solyc03g096730	honeydew	1014.3
Solyc10g039290	honeydew	1013.99
Solyc06g007760	honeydew	1013.82
Solyc08g006930	honeydew	1013.51
Solyc06g050900	honeydew	1013.11
Solyc06g072710	honeydew	1011.26
Solyc07g064760	honeydew	1011.25
Solyc02g021430	honeydew	1010.7
Solyc07g025520	honeydew	1010.49
Solyc04g071800	honeydew	1010.3
Solyc03g034070	honeydew	1009.38
Solyc01g094700	honeydew	1008.78
Solyc10g005200	honeydew	1007.68
Solyc10g051110	honeydew	1006.87
Solyc01g105030	honeydew	1006.57
Solyc07g025510	honeydew	1006.55
Solyc07g007250	honeydew	1005.97
Solyc10g005180	honeydew	1003.84
Solyc01g108330	honeydew	1003.79
Solyc01g079790	honeydew	1001.3
Solyc02g083810	honeydew	1001.2
Solyc05g044630	honeydew	1000.96
Solyc12g006520	honeydew	999.827
Solyc07g008540	honeydew	999.542
Solyc09g090510	honeydew	999.093
Solyc02g062340	honeydew	998.887
Solyc03g118240	honeydew	998.78
Solyc07g006550	honeydew	998.711
Solyc12g095780	honeydew	998.123
Solyc04g071930	honeydew	997.86
Solyc08g066180	honeydew	997.769
Solyc08g081220	honeydew	997.152
Solyc01g087040	honeydew	997.047
Solyc03g113240	honeydew	996.67
Solyc09g082990	honeydew	995.978
Solyc06g051130	honeydew	995.799
Solyc09g010360	honeydew	994.851
Solyc04g040190	honeydew	993.848
Solyc11g071800	honeydew	993.615
Solyc12g096490	honeydew	992.699
Solyc02g069460	honeydew	992.101
Solyc11g006420	honeydew	991.64
Solyc02g079320	honeydew	991.633
Solyc02g093720	honeydew	989.583
Solyc09g072980	honeydew	989.06
Solyc05g009300	honeydew	988.575
Solyc12g096100	honeydew	988.232
Solyc08g076520	honeydew	986.387
Solyc12g098660	honeydew	985.255
Solyc07g056240	honeydew	984.948
Solyc11g044940	honeydew	984.767
Solyc07g063230	honeydew	984.66
Solyc03g113680	honeydew	984.618
Solyc05g005950	honeydew	983.058
Solyc11g013270	honeydew	980.867
Solyc12g011280	honeydew	980.304
Solyc09g008320	honeydew	979.932
Solyc07g061970	honeydew	976.992
Solyc03g013160	honeydew	975.739
Solyc06g061070	honeydew	975.635
Solyc06g007770	honeydew	975.461
Solyc02g087400	honeydew	975.339
Solyc04g081300	honeydew	973.916
Solyc05g006050	honeydew	973.216
Solyc02g014150	honeydew	973.12
Solyc03g120790	honeydew	972.99
Solyc12g015630	honeydew	972.696
Solyc02g077330	honeydew	970.058
Solyc02g083340	honeydew	969.661
Solyc04g082910	honeydew	969.554
Solyc09g092330	honeydew	969.538
Solyc08g005010	honeydew	968.884
Solyc07g055160	honeydew	968.646
Solyc10g005540	honeydew	968.287
Solyc06g084460	honeydew	968.145
Solyc06g083680	honeydew	967.789
Solyc12g008580	honeydew	967.547
Solyc08g082060	honeydew	967.537
Solyc09g007150	honeydew	966.395
Solyc04g063245	honeydew	966.333
Solyc12g098890	honeydew	966.094
Solyc07g045540	honeydew	965.498
Solyc06g054260	honeydew	964.982
Solyc04g009020	honeydew	964.926
Solyc04g064930	honeydew	964.397
Solyc09g018890	honeydew	963.935
Solyc01g096240	honeydew	963.439
Solyc11g012640	honeydew	962.334
Solyc03g121600	honeydew	962.229
Solyc05g056050	honeydew	962.192
Solyc10g045380	honeydew	960.325
Solyc02g079950	honeydew	960.077
Solyc04g051580	honeydew	959.524
Solyc06g060340	honeydew	958.467
Solyc12g006997	honeydew	957.177
Solyc07g049370	honeydew	956.874
Solyc02g086910	honeydew	954.942
Solyc02g079390	honeydew	954.353
Solyc02g068270	honeydew	954.058
Solyc05g055850	honeydew	953.89
Solyc05g009330	honeydew	953.713
Solyc07g005960	honeydew	953.52
Solyc12g094630	honeydew	953.415
Solyc07g047840	honeydew	953.393
Solyc06g076480	honeydew	953.25
Solyc02g084610	honeydew	952.746
Solyc06g051260	honeydew	952.158
Solyc03g117300	honeydew	951.871
Solyc04g072780	honeydew	951.627
Solyc12g094640	honeydew	950.888
Solyc09g072900	honeydew	949.602
Solyc02g079970	honeydew	949.481
Solyc10g077120	honeydew	949.189
Solyc09g055910	honeydew	948.825
Solyc05g013150	honeydew	948.529
Solyc01g105050	honeydew	947.75
Solyc07g055260	honeydew	947.715
Solyc04g074640	honeydew	947.204
Solyc02g087230	honeydew	946.41
Solyc11g012680	honeydew	944.988
Solyc12g006630	honeydew	944.974
Solyc04g012030	honeydew	944.006
Solyc06g072700	honeydew	943.466
Solyc09g075560	honeydew	941.973
Solyc07g066150	honeydew	940.258
Solyc12g042470	honeydew	938.836
Solyc05g005960	honeydew	937.47
Solyc02g063030	honeydew	937.297
Solyc01g080290	honeydew	935.233
Solyc04g007400	honeydew	935.139
Solyc10g080530	honeydew	934.511
Solyc09g065910	honeydew	934.325
Solyc01g008930	honeydew	934.224
Solyc09g075300	honeydew	933.816
Solyc01g086920	honeydew	933.376
Solyc04g078700	honeydew	932.755
Solyc09g006000	honeydew	932.537
Solyc07g066390	honeydew	932.297
Solyc07g044860	honeydew	932.268
Solyc06g065490	honeydew	930.864
Solyc04g081490	honeydew	930.474
Solyc05g041430	honeydew	930.072
Solyc03g007920	honeydew	929.868
Solyc07g006040	honeydew	929.128
Solyc10g081010	honeydew	928.924
Solyc09g064500	honeydew	928.281
Solyc03g119960	honeydew	928.091
Solyc04g070980	honeydew	927.814
Solyc06g084420	honeydew	927.764
Solyc10g008020	honeydew	927.707
Solyc05g032660	honeydew	927.266
Solyc05g006740	honeydew	927.129
Solyc07g053970	honeydew	924.326
Solyc09g011010	honeydew	924.25
Solyc07g005180	honeydew	923.567
Solyc01g079310	honeydew	923.355
Solyc11g071550	honeydew	922.248
Solyc12g055970	honeydew	921.148
Solyc08g008045	honeydew	921.027
Solyc09g091240	honeydew	920.374
Solyc05g024430	honeydew	919.654
Solyc06g049040	honeydew	917.857
Solyc02g070940	honeydew	917.686
Solyc04g054800	honeydew	917.645
Solyc04g081160	honeydew	917.06
Solyc10g075020	honeydew	916.723
Solyc09g075080	honeydew	916.409
Solyc03g114150	honeydew	915.803
Solyc10g008740	honeydew	915.762
Solyc02g069920	honeydew	914.055
Solyc09g031970	honeydew	913.827
Solyc08g077880	honeydew	913.243
Solyc05g014190	honeydew	912.863
Solyc09g008640	honeydew	912.328
Solyc02g065765	honeydew	910.867
Solyc03g082560	honeydew	910.471
Solyc01g102860	honeydew	910.123
Solyc06g084030	honeydew	910.12
Solyc02g088100	honeydew	909.773
Solyc01g058270	honeydew	909.453
Solyc01g005010	honeydew	908.529
Solyc08g067050	honeydew	908.327
Solyc01g098500	honeydew	908.325
Solyc10g054840	honeydew	908.251
Solyc06g068480	honeydew	908.085
Solyc11g006250	honeydew	907.54
Solyc07g005830	honeydew	907.514
Solyc04g079560	honeydew	907.462
Solyc08g082710	honeydew	906.826
Solyc09g008270	honeydew	906.727
Solyc03g005770	honeydew	904.943
Solyc02g081600	honeydew	904.219
Solyc01g107340	honeydew	904.169
Solyc09g083150	honeydew	903.862
Solyc09g098540	honeydew	903.535
Solyc08g079840	honeydew	902.976
Solyc02g021000	honeydew	902.896
Solyc05g009570	honeydew	902.838
Solyc02g080490	honeydew	902.546
Solyc01g056780	honeydew	901.611
Solyc03g013240	honeydew	901.248
Solyc11g044450	honeydew	901.046
Solyc01g107730	honeydew	901.041
Solyc10g076700	honeydew	900.828
Solyc11g006580	honeydew	900.455
Solyc08g006310	indianred2	363.654
Solyc01g074030	indianred2	354.281
Solyc07g052400	indianred2	352.139
Solyc08g075470	indianred2	347.099
Solyc03g096800	indianred2	342.047
Solyc02g087050	indianred2	337.612
Solyc03g026300	indianred2	334.613
Solyc09g011720	indianred2	333.815
Solyc01g091770	indianred2	332.096
Solyc12g088670	indianred2	327.169
Solyc05g005980	indianred2	325.452
Solyc11g073130	indianred2	324.826
Solyc06g074090	indianred2	324.06
Solyc09g082580	indianred2	323.915
Solyc03g044740	indianred2	323.715
Solyc01g008530	indianred2	320.826
Solyc02g068060	indianred2	319.315
Solyc06g068770	indianred2	317.97
Solyc12g098640	indianred2	317.356
Solyc12g011370	indianred2	312.845
Solyc01g102710	indianred2	312.769
Solyc03g082540	indianred2	309.654
Solyc02g088900	indianred2	309.322
Solyc12g005230	indianred2	308.223
Solyc04g080030	indianred2	306.283
Solyc09g098190	indianred2	304.274
Solyc06g018100	indianred2	303.639
Solyc06g054410	indianred2	303.359
Solyc02g038806	indianred2	301.691
Solyc06g083030	indianred2	301.482
Solyc01g111210	indianred2	301.274
Solyc10g086480	indianred2	300.159
Solyc04g054490	indianred2	299.435
Solyc05g014230	indianred2	298
Solyc11g008280	indianred2	297.984
Solyc01g066440	indianred2	297.972
Solyc01g006400	indianred2	296.931
Solyc09g010470	indianred2	296.616
Solyc07g042160	indianred2	295.927
Solyc07g045440	indianred2	295.826
Solyc02g080620	indianred2	295.437
Solyc12g014270	indianred2	294.982
Solyc06g062950	indianred2	294.346
Solyc04g082660	indianred2	288.987
Solyc07g055810	indianred2	285.081
Solyc02g081730	indianred2	284.696
Solyc08g079280	indianred2	284.462
Solyc10g079550	indianred2	282.619
Solyc08g075450	indianred2	282.487
Solyc11g007730	indianred2	281.924
Solyc04g008880	indianred2	281.836
Solyc07g043420	indianred2	281.516
Solyc11g072990	indianred2	280.78
Solyc10g084770	indianred2	280.12
Solyc06g071550	indianred2	279.412
Solyc07g052240	indianred2	277.538
Solyc11g066680	indianred2	277.378
Solyc11g072130	indianred2	276.605
Solyc03g043930	indianred2	276.17
Solyc08g075370	indianred2	274.123
Solyc02g086180	indianred2	273.976
Solyc10g005330	indianred2	273.529
Solyc01g008550	indianred2	273.229
Solyc01g091730	indianred2	272.937
Solyc03g112990	indianred2	272.528
Solyc02g062560	indianred2	270.476
Solyc06g082610	indianred2	269.785
Solyc09g011910	indianred2	269.045
Solyc06g048590	indianred2	269.006
Solyc02g093970	indianred2	267.9
Solyc10g074890	indianred2	266.803
Solyc09g097770	indianred2	266.052
Solyc10g086760	indianred2	265.93
Solyc09g083330	indianred2	265.666
Solyc03g026150	indianred2	265.139
Solyc02g079200	indianred2	264.964
Solyc07g054500	indianred2	264.857
Solyc01g102940	indianred2	264.088
Solyc09g042700	indianred2	263.244
Solyc06g061027	indianred2	263.192
Solyc02g080410	indianred2	262.944
Solyc12g100140	indianred2	262.558
Solyc01g108140	indianred2	261.7
Solyc06g060610	indianred2	260.434
Solyc09g007460	indianred2	259.664
Solyc09g098030	indianred2	259.643
Solyc02g078600	indianred2	258.816
Solyc04g082750	indianred2	258.704
Solyc11g072040	indianred2	258.309
Solyc12g099560	indianred2	257.892
Solyc11g068520	indianred2	257.887
Solyc12g049550	indianred2	257.477
Solyc01g096190	indianred2	256.866
Solyc04g080960	indianred2	256.745
Solyc01g087770	indianred2	255.928
Solyc03g031990	indianred2	254.858
Solyc01g109500	indianred2	254.835
Solyc02g087040	indianred2	254.23
Solyc05g054680	indianred2	254.015
Solyc09g097980	indianred2	253.994
Solyc04g080460	indianred2	253.567
Solyc12g005190	indianred2	253.071
Solyc01g100040	indianred2	252.377
Solyc12g088190	indianred2	251.741
Solyc03g005820	indianred2	251.556
Solyc06g063260	indianred2	251.143
Solyc05g054110	indianred2	250.789
Solyc08g006890	indianred2	250.714
Solyc02g078850	indianred2	250.549
Solyc07g065060	indianred2	250.516
Solyc10g078570	indianred2	249.981
Solyc02g084930	indianred2	249.845
Solyc11g012050	indianred2	249.736
Solyc04g005520	indianred2	249.275
Solyc01g068020	indianred2	247.53
Solyc07g020800	indianred2	247.366
Solyc08g069000	indianred2	247.127
Solyc04g045600	indianred2	246.823
Solyc07g043460	indianred2	246.059
Solyc08g081200	indianred2	245.757
Solyc01g056720	indianred2	245.578
Solyc03g093400	indianred2	245.441
Solyc02g082050	indianred2	245.216
Solyc09g066470	indianred2	245.044
Solyc02g071520	indianred2	244.808
Solyc04g007070	indianred2	244.314
Solyc12g100120	indianred2	243.675
Solyc08g013850	ivory	16.2276
Solyc08g075670	ivory	16.1678
Solyc07g021120	ivory	14.3509
Solyc09g057640	ivory	14.2039
Solyc04g011640	ivory	14.0008
Solyc01g105700	ivory	13.9815
Solyc12g019100	ivory	13.228
Solyc08g007630	ivory	12.5988
Solyc04g049380	ivory	12.5211
Solyc12g014150	ivory	12.4865
Solyc04g077870	lavenderblush2	10.3181
Solyc06g008600	lavenderblush2	8.80935
Solyc02g093000	lavenderblush2	8.48542
Solyc08g082820	lavenderblush2	6.98272
Solyc03g026020	lightpink1	75.4912
Solyc04g009770	lightpink1	69.1817
Solyc01g088730	lightpink1	67.03
Solyc01g010570	lightpink1	66.7161
Solyc01g095790	lightpink1	66.7074
Solyc12g008370	lightpink1	65.9901
Solyc03g115760	lightpink1	64.277
Solyc03g117040	lightpink1	64.2332
Solyc05g008440	lightpink1	64.1457
Solyc12g098310	lightpink1	62.3835
Solyc10g083730	lightpink1	62.0245
Solyc03g093160	lightpink1	61.9668
Solyc08g075420	lightpink1	60.6788
Solyc06g007800	lightpink1	60.5209
Solyc02g062950	lightpink1	60.2816
Solyc04g076670	lightpink1	58.7625
Solyc11g071690	lightpink1	58.4108
Solyc03g007480	lightpink1	57.8196
Solyc10g083270	lightpink1	57.7802
Solyc06g073950	lightpink1	57.4336
Solyc02g068420	lightpink1	57.1581
Solyc04g072140	lightpink1	56.8974
Solyc06g082390	lightpink1	56.7681
Solyc12g013530	lightpink1	56.4867
Solyc01g014180	lightpink1	56.1119
Solyc11g072970	lightpink1	55.9168
Solyc05g055160	lightpink1	55.2698
Solyc03g033560	lightpink1	55.251
Solyc09g010520	lightpink1	54.8049
Solyc07g063270	lightpink1	54.6703
Solyc07g063550	lightpink1	54.0953
Solyc01g109600	lightpink1	53.9096
Solyc12g099080	lightpink1	53.6758
Solyc08g076660	lightpink1	53.372
Solyc02g081190	lightskyblue2	10.6221
Solyc07g044880	lightskyblue2	9.19524
Solyc11g030720	lightskyblue2	8.52061
Solyc05g051400	lightskyblue2	6.61971
Solyc01g065510	lightskyblue2	6.07161
Solyc05g013390	lightyellow	22.7467
Solyc03g111370	lightyellow	22.4422
Solyc10g005840	lightyellow	21.3127
Solyc12g009970	lightyellow	21.1129
Solyc11g005450	lightyellow	20.8837
Solyc01g088640	lightyellow	20.8806
Solyc11g011533	lightyellow	20.6154
Solyc01g099930	lightyellow	20.3727
Solyc12g010830	lightyellow	20.2283
Solyc01g087370	lightyellow	19.9866
Solyc08g006910	lightyellow	19.6016
Solyc08g067820	lightyellow	19.2586
Solyc08g078370	lightyellow	18.9146
Solyc11g006880	lightyellow	18.3337
Solyc10g006170	lightyellow	18.219
Solyc09g066080	lightyellow	17.6141
Solyc11g062300	lightyellow	17.5703
Solyc01g106680	lightyellow	16.9238
Solyc05g041870	lightyellow	16.2395
Solyc08g074895	magenta	2.66654
Solyc01g006820	magenta	2.6291
Solyc04g008820	magenta3	21.2345
Solyc01g079110	magenta3	20.1484
Solyc04g011390	magenta3	20.0405
Solyc01g074000	magenta3	19.8086
Solyc11g072860	magenta3	18.4202
Solyc01g099410	magenta3	18.294
Solyc11g072840	magenta3	18.1797
Solyc01g100030	magenta3	18.0022
Solyc01g067480	mediumorchid3	64.1852
Solyc05g005550	mediumorchid3	59.0748
Solyc09g011170	mediumorchid3	58.2107
Solyc11g010690	mediumorchid3	55.8279
Solyc01g107890	mediumorchid3	55.6878
Solyc06g061030	mediumorchid3	55.569
Solyc04g082610	mediumorchid3	54.4046
Solyc01g049650	mediumorchid3	54.1431
Solyc02g094390	mediumorchid3	53.1847
Solyc04g054480	mediumorchid3	53.0608
Solyc07g064580	mediumorchid3	52.9869
Solyc09g064520	mediumorchid3	52.7136
Solyc06g048470	mediumorchid3	52.5147
Solyc05g012510	mediumorchid3	52.4732
Solyc03g113060	mediumorchid3	52.2311
Solyc10g080390	mediumorchid3	52.1823
Solyc03g032210	mediumorchid3	50.6686
Solyc12g049510	mediumorchid3	50.4383
Solyc10g005790	mediumorchid3	50.3414
Solyc08g068680	mediumpurple2	24.9646
Solyc03g116890	mediumpurple2	23.9624
Solyc06g035960	mediumpurple2	23.414
Solyc01g086730	mediumpurple2	22.2201
Solyc04g008100	mediumpurple2	22.1048
Solyc03g083470	mediumpurple2	21.2898
Solyc03g114600	mediumpurple2	21.0709
Solyc02g068680	mediumpurple2	20.6968
Solyc02g080070	mediumpurple2	20.1478
Solyc04g054690	mediumpurple2	19.7273
Solyc02g024050	mistyrose	21.8171
Solyc05g007150	mistyrose	21.4572
Solyc04g054710	mistyrose	17.9296
Solyc08g016801	mistyrose	17.5667
Solyc01g079610	mistyrose	17.1922
Solyc05g045650	mistyrose	15.6883
Solyc06g068920	navajowhite	61.1886
Solyc06g005190	navajowhite	59.5307
Solyc05g054910	navajowhite	57.6865
Solyc06g065700	navajowhite	57.1935
Solyc09g089550	navajowhite	54.6929
Solyc08g067420	navajowhite	54.4974
Solyc02g071250	navajowhite	52.9513
Solyc05g009540	navajowhite	52.6205
Solyc05g055360	navajowhite	51.2258
Solyc02g078550	navajowhite	50.6586
Solyc06g082200	navajowhite	50.391
Solyc02g082460	navajowhite	50.0616
Solyc06g066470	navajowhite	49.9611
Solyc04g050760	navajowhite	49.3699
Solyc04g025170	navajowhite	49.3392
Solyc10g083470	navajowhite	48.6827
Solyc05g026080	navajowhite	47.9724
Solyc09g011320	navajowhite	47.5933
Solyc09g014410	navajowhite	47.0015
Solyc06g066460	navajowhite	45.6091
Solyc10g008240	navajowhite	44.7138
Solyc05g015650	navajowhite	44.4777
Solyc02g068780	navajowhite	44.2725
Solyc02g093930	orangered4	37.3534
Solyc06g074730	orangered4	36.5724
Solyc06g063170	orangered4	35.2686
Solyc06g074070	orangered4	34.5602
Solyc09g009080	orangered4	34.1556
Solyc10g044900	orangered4	33.5302
Solyc11g020280	orangered4	33.383
Solyc03g044380	orangered4	33.2364
Solyc02g078390	orangered4	33.0214
Solyc06g068860	orangered4	32.6275
Solyc01g091910	orangered4	31.2215
Solyc05g055420	orangered4	30.9922
Solyc03g112140	orangered4	30.4253
Solyc07g016170	orangered4	29.2031
Solyc04g076720	orangered4	28.7232
Solyc02g088120	orangered4	27.303
Solyc01g112080	orangered4	26.801
Solyc04g007060	orangered4	25.9775
Solyc08g013880	orangered4	25.8312
Solyc02g088330	orangered4	25.5939
Solyc12g008720	paleturquoise	15.818
Solyc01g006160	paleturquoise	14.9387
Solyc09g010100	paleturquoise	14.8169
Solyc06g083340	paleturquoise	14.782
Solyc02g064950	palevioletred	108.867
Solyc06g048540	palevioletred	99.3724
Solyc11g010480	palevioletred	99.0074
Solyc10g074580	palevioletred	96.1023
Solyc01g096660	palevioletred	93.2748
Solyc12g015910	palevioletred	89.6774
Solyc06g060260	palevioletred	86.9393
Solyc07g042250	palevioletred	86.7259
Solyc11g011250	palevioletred	85.9912
Solyc01g094720	palevioletred	85.9893
Solyc10g006290	palevioletred	85.9162
Solyc03g112150	palevioletred	85.8285
Solyc09g090330	palevioletred	84.6653
Solyc07g006200	palevioletred	84.3191
Solyc10g049710	palevioletred	83.8007
Solyc01g097810	palevioletred	83.7735
Solyc08g015960	palevioletred	82.9923
Solyc03g114470	palevioletred	81.0101
Solyc09g013100	palevioletred	80.8054
Solyc04g009940	palevioletred	80.7874
Solyc02g091280	palevioletred	80.5355
Solyc02g062350	palevioletred	79.8148
Solyc08g005860	palevioletred	79.6345
Solyc06g071920	palevioletred	79.5699
Solyc01g008160	palevioletred	79.1252
Solyc08g063080	palevioletred	79.1147
Solyc07g045050	palevioletred	79.0996
Solyc01g028870	palevioletred	78.8818
Solyc09g009430	palevioletred	78.64
Solyc08g079830	palevioletred	78.5808
Solyc06g083110	palevioletred	78.4561
Solyc05g055000	palevioletred	78.3864
Solyc10g006400	palevioletred	77.3057
Solyc10g080040	palevioletred	77.2816
Solyc01g009990	palevioletred	76.7059
Solyc04g081070	palevioletred	76.6912
Solyc08g007010	palevioletred	76.665
Solyc03g007540	palevioletred	76.6602
Solyc04g054460	palevioletred	76.4881
Solyc03g119280	palevioletred	75.5239
Solyc01g100520	palevioletred	75.2151
Solyc06g064570	palevioletred	75.1772
Solyc02g082030	palevioletred	75.0885
Solyc08g015620	palevioletred	75.0423
Solyc02g091490	palevioletred	74.8658
Solyc06g071790	palevioletred	74.049
Solyc01g058190	palevioletred	73.8505
Solyc09g061440	palevioletred	73.3333
Solyc04g078850	palevioletred	73.266
Solyc08g083140	palevioletred	73.1622
Solyc01g107380	palevioletred3	11.3362
Solyc08g083330	palevioletred3	11.099
Solyc01g100160	palevioletred3	10.7934
Solyc03g005090	palevioletred3	10.516
Solyc01g109300	palevioletred3	9.89711
Solyc10g006240	palevioletred3	9.63795
Solyc04g051800	palevioletred3	9.1791
Solyc06g068450	palevioletred3	8.72821
Solyc04g008020	palevioletred3	8.68338
Solyc08g006670	palevioletred3	8.50833
Solyc03g117190	pink	2.48151
Solyc05g054370	pink	2.12257
Solyc08g023490	plum	15.2938
Solyc01g081320	plum	14.1204
Solyc07g043620	plum	12.8473
Solyc11g044510	plum	12.1543
Solyc09g056130	plum	11.9181
Solyc04g072200	plum	11.8409
Solyc04g049680	plum	11.7713
Solyc07g018340	plum	11.2168
Solyc01g090430	plum1	2.50581
Solyc01g091620	plum1	2.16408
Solyc00g500022	plum2	12.6015
Solyc00g500335	plum2	11.3725
Solyc11g021215	plum2	11.2662
Solyc00g500023	plum2	11.1469
Solyc00g500027	plum2	10.5897
Solyc09g061680	red	7.15073
Solyc02g084920	red	6.77185
Solyc01g068400	red	6.50319
Solyc03g093830	salmon4	7.40691
Solyc03g063060	salmon4	7.24581
Solyc02g086830	salmon4	7.01201
Solyc03g116570	salmon4	6.82041
Solyc01g008780	salmon4	6.47232
Solyc04g011550	skyblue3	6.19576
Solyc04g025450	skyblue3	4.81274
Solyc04g014740	skyblue3	4.80164
Solyc12g008330	skyblue3	4.64887
Solyc01g095630	skyblue4	37.1768
Solyc02g071220	skyblue4	35.05
Solyc02g077470	skyblue4	34.7512
Solyc01g095990	skyblue4	34.7122
Solyc03g034250	skyblue4	32.2967
Solyc04g016260	skyblue4	32.2619
Solyc02g087350	skyblue4	31.7907
Solyc01g091590	skyblue4	31.5277
Solyc09g082230	skyblue4	31.1411
Solyc09g011740	skyblue4	30.9503
Solyc12g007045	skyblue4	30.3253
Solyc05g006390	skyblue4	30.1007
Solyc07g045100	skyblue4	29.9137
Solyc08g081230	skyblue4	29.5468
Solyc05g008370	skyblue4	29.4732
Solyc09g010980	skyblue4	29.44
Solyc10g006700	skyblue4	28.6676
Solyc01g109250	skyblue4	28.574
Solyc01g109120	skyblue4	28.3623
Solyc03g082530	skyblue4	28.1351
Solyc04g077980	skyblue4	27.6578
Solyc06g060690	skyblue4	27.6382
Solyc09g010780	skyblue4	27.5478
Solyc02g093230	skyblue4	27.5445
Solyc03g058190	slateblue	10.1625
Solyc07g056020	slateblue	9.91155
Solyc01g111990	slateblue	9.76941
Solyc02g072160	slateblue	9.64622
Solyc10g051200	slateblue	9.62368
Solyc03g063560	slateblue	9.49693
Solyc04g054190	slateblue	8.4511
Solyc02g088350	slateblue	7.60698
Solyc07g052290	slateblue	7.52385
Solyc02g070780	tan	5.21468
Solyc01g110130	tan	5.17304
Solyc01g079500	tan	4.91975
Solyc08g008590	tan4	146.701
Solyc10g086510	tan4	139.171
Solyc11g068400	tan4	135.191
Solyc01g104370	tan4	131.52
Solyc03g120780	tan4	130.679
Solyc10g086330	tan4	127.09
Solyc06g005260	tan4	125.195
Solyc09g082320	tan4	124.098
Solyc01g110540	tan4	123.927
Solyc01g096590	tan4	122.244
Solyc11g065670	tan4	122.212
Solyc09g066430	tan4	120.4
Solyc11g006690	tan4	118.507
Solyc01g008090	tan4	117.907
Solyc02g069840	tan4	115.21
Solyc10g084630	tan4	114.794
Solyc05g007250	tan4	114.241
Solyc06g082360	tan4	114.081
Solyc06g073800	tan4	111.774
Solyc09g007350	tan4	111.131
Solyc07g008270	tan4	110.914
Solyc06g083180	tan4	110.572
Solyc02g070340	tan4	110.397
Solyc06g076620	tan4	108.581
Solyc06g083780	tan4	108.215
Solyc01g016470	tan4	108.153
Solyc11g072260	tan4	107.916
Solyc04g008810	tan4	107.532
Solyc09g065330	tan4	107.242
Solyc04g045620	tan4	107.228
Solyc11g071490	tan4	107.191
Solyc02g064670	tan4	106.168
Solyc06g074430	tan4	106.014
Solyc05g053430	tan4	105.636
Solyc08g077040	tan4	105.359
Solyc01g098100	tan4	105.13
Solyc06g071880	tan4	105.056
Solyc06g065590	tan4	103.697
Solyc03g096360	tan4	102.89
Solyc10g084610	tan4	102.744
Solyc01g099670	tan4	102.315
Solyc01g010540	tan4	102.224
Solyc07g016200	tan4	102.152
Solyc06g053385	tan4	101.879
Solyc02g082020	tan4	100.747
Solyc12g099025	tan4	100.543
Solyc07g008800	tan4	98.3211
Solyc05g047690	tan4	98.1395
Solyc11g006070	tan4	97.7927
Solyc12g098330	tan4	97.2067
Solyc06g053430	tan4	97.057
Solyc06g071530	tan4	96.2828
Solyc04g079200	tan4	95.9207
Solyc10g085480	tan4	95.8811
Solyc04g026100	tan4	95.0494
Solyc03g121370	tan4	94.6237
Solyc01g100430	tan4	94.4282
Solyc03g115490	tan4	94.0634
Solyc02g082500	tan4	93.9147
Solyc03g078290	tan4	93.7344
Solyc06g072120	tan4	92.7675
Solyc12g039120	whitesmoke	12.6696
Solyc01g099830	whitesmoke	12.4086
Solyc11g067100	whitesmoke	12.2396
Solyc03g097360	whitesmoke	11.743
Solyc02g087650	whitesmoke	11.2907
Solyc12g036790	whitesmoke	10.4328
Solyc11g068420	whitesmoke	10.0349
Solyc10g074600	whitesmoke	9.68993
Solyc08g029160	whitesmoke	9.09404
Solyc03g114130	whitesmoke	8.83138
Solyc05g056220	yellow2	108.912
Solyc11g072590	yellow2	99.8369
Solyc07g053610	yellow2	99.2224
Solyc01g006970	yellow2	96.0768
Solyc02g082540	yellow2	91.0692
Solyc05g056210	yellow2	88.874
Solyc06g007430	yellow2	88.5833
Solyc03g117420	yellow2	87.3942
Solyc09g092250	yellow2	87.3191
Solyc08g005190	yellow2	86.499
Solyc11g069340	yellow2	86.4756
Solyc12g005950	yellow2	85.4795
Solyc11g007060	yellow2	85.1018
Solyc09g010180	yellow2	84.1293
Solyc06g053750	yellow2	83.826
Solyc08g067960	yellow2	83.5593
Solyc05g009350	yellow2	83.5102
Solyc09g083420	yellow2	83.2536
Solyc01g087720	yellow2	82.9953
Solyc09g074840	yellow2	82.2508
Solyc12g094490	yellow2	82.0017
Solyc07g049720	yellow2	79.1626
Solyc09g005760	yellow2	78.7805
Solyc09g090100	yellow2	78.6713
Solyc02g069650	yellow2	78.138
Solyc01g100540	yellow2	76.6125
Solyc07g007420	yellow2	76.5197
Solyc01g090860	yellow2	76.3908
Solyc01g068210	yellow2	75.8701
Solyc03g114410	yellow2	75.8509
Solyc03g006350	yellow2	75.3044
Solyc06g008850	yellow2	75.2397
Solyc06g063420	yellow2	75.1048
Solyc03g005430	yellow2	74.9206
Solyc10g006250	yellow2	74.7882
Solyc11g007170	yellow2	74.7814
Solyc04g005330	yellow2	74.7008
Solyc12g055780	yellow2	74.3574
Solyc06g008960	yellow2	73.9336
Solyc09g007540	yellow2	73.8959
Solyc10g083690	yellow3	7.08409
Solyc09g090980	yellow3	6.75765
Solyc12g011100	yellow3	6.29106
Solyc09g007520	yellow3	6.0233
Solyc03g119660	yellow3	5.27286
Solyc10g081320	yellow3	4.85567
Solyc02g079710	yellow3	4.7427
