# Supplementary material for: Exploring the gene expression network involved in the heat stress response of a thermotolerant tomato genotype
Source: BMC Genomics. 2024 May 23;25:509. doi: 10.1186/s12864-024-10393-0 (PMC11112777; doi:10.1186/s12864-024-10393-0)
Supplement: Supplementary file 11 — Supplementary Material 11 [file 12864_2024_10393_MOESM11_ESM.xlsx]

## Sheet: Foglio1
Additional file 11 - List of 6,362 genes carrying one or both the binding motifs in the promoter regions of E42 and belonging to one of the 52 modules resulted from GCN analysis. The number of the AGAAnnTTCTRGA and CGTTGACY sequences mapping in the promoter of each gene, the module resulted from the Gene CO-expression Network analysis and the annotation are also reported. In bold are indicated th…
Gene	AGAAnnTTCTRGA motifs (n)	CGTTGACY motifs (n)	Module	Annotation (ITAG4.0)
Solyc00g500022	2	4	plum2	30S ribosomal protein S18, chloroplastic (AHRD V3 *** A0A1U8QD82_CAPAN)
Solyc00g500034	4	0	plum2	30S ribosomal protein S3, chloroplastic (AHRD V3 *** I6N994_DATST)
Solyc00g500042	8	0	plum2	Protein TIC 214 (AHRD V3 *** TI214_SOLTU)
Solyc00g500053	12	10	blue2	DNA-directed RNA polymerase subunit beta (AHRD V3 *-* I6N949_DATST)
Solyc00g500061	2	2	plum2	Photosystem I assembly protein Ycf4 (AHRD V3 *** K4EQH2_DATST)
Solyc00g500062	2	2	firebrick2	NAD(P)H-quinone oxidoreductase subunit K, chloroplastic (AHRD V3 *** A0A1U8QCE3_CAPAN)
Solyc00g500065	4	0	orangered4	Acetyl-coenzyme A carboxylase carboxyl transferase subunit beta, chloroplastic (AHRD V3 *** ACCD_SOLLC)
Solyc00g500085	6	2	plum2	Cytochrome c biogenesis protein CcsA (AHRD V3 *** A0A1U8QCK2_CAPAN)
Solyc00g500158	10	0	plum2	Cytochrome b6-f complex subunit 4 (AHRD V3 *** A0A2G2XBM1_CAPBA)
Solyc00g125980	2	2	firebrick4	NADH dehydrogenase subunit (AHRD V3 -** A0A2K3PKA7_TRIPR)
Solyc00g500169	2	0	blue2	NADH-ubiquinone oxidoreductase chain 5 (AHRD V3 *** A0A0C5ARN6_HYONI)
Solyc00g014850	2	6	grey60	orf86 (mitochondrion) (AHRD V3 *** YP_002608396)
Solyc00g500183	4	2	grey	NADH dehydrogenase subunit 7 (AHRD V3 *-* A0A220T1K3_9ROSI)
Solyc00g500184	4	4	grey	NADH dehydrogenase subunit 7 (AHRD V3 *** A0A0C5B9X5_9SOLA)
Solyc00g014790	8	6	grey60	Unknown protein
Solyc00g500190	2	2	plum2	30S ribosomal protein S2, chloroplastic (AHRD V3 *** I6N946_DATST)
Solyc00g500228	6	8	blue2	Ribosomal protein L2 (AHRD V3 *** A0A290WL33_SOLLC)
Solyc00g025290	2	6	blue2	hypothetical protein (AHRD V3 *** ATMG00660)
Solyc00g019990	2	4	palevioletred3	Unknown protein
Solyc00g019980	6	2	darkred	ribosomal protein L2 (chloroplast) (AHRD V3 *-* YP_009232109)
Solyc00g021630	2	4	blue2	NADH-ubiquinone oxidoreductase chain 6 (AHRD V3 *** A0A0C5B7I5_9SOLA)
Solyc00g500256	4	0	aliceblue	NADH-ubiquinone oxidoreductase chain 5 (AHRD V3 *-* A0A1Y0B159_9LAMI)
Solyc00g500263	8	4	darkgoldenrod4	RNA-dependent RNA polymerase (AHRD V3 *** A0A2Z6JIR4_9VIRU)
Solyc00g500290	10	10	plum2	DNA-directed RNA polymerase subunit beta'' (AHRD V3 *** A0A1U8QCC7_CAPAN)
Solyc00g500293	6	0	cornsilk	Photosystem II reaction center protein K (AHRD V3 *** A0A1U8QD48_CAPAN)
Solyc00g500294	4	2	plum2	Unknown protein
Solyc00g500303	8	6	blue2	Cytochrome c oxidase subunit 3 (AHRD V3 *** A0A0C5BKQ0_9SOLA)
Solyc00g500311	2	4	blue2	Cytochrome c oxidase subunit 2 (AHRD V3 *-* A0A0C5B2A3_HYONI)
Solyc00g500315	2	8	blue2	LOW QUALITY PROTEIN: uncharacterized protein LOC112326444, partial (AHRD V3 *-* XP_024449890)
Solyc00g500339	6	2	blue2	Unknown protein
Solyc00g500351	4	0	blue2	Ribosomal protein S13 (AHRD V3 *-* A0A0C5B313_9SOLA)
Solyc00g500363	2	4	blue2	Ribosomal protein L5 (AHRD V3 *** A0A290WL59_SOLLC)
Solyc00g500373	6	8	tan4	Magnesium transporter CorA-like family protein (AHRD V3 *-* A0A2K3P294_TRIPR)
Solyc02g004003	2	4	chocolate3	Unknown protein
Solyc02g044040	6	2	palevioletred	Dihydropyrimidine dehydrogenase (AHRD V3 *-* Q6Z744_ORYSJ)
Solyc02g044030	8	2	tan4	C2 calcium/lipid-binding plant phosphoribosyltransferase family protein (AHRD V3 *-* A0A061DXG0_THECC)
Solyc02g044020	4	0	tan4	Dual-specificity RNA methyltransferase RlmN (AHRD V3 *-* A0A1J3CX71_NOCCA)
Solyc02g043860	10	0	cornsilk	Insulinase (Peptidase family M16) family protein (AHRD V3 *** A0A2U1QK83_ARTAN)
Solyc02g055550	6	2	grey	Unknown protein
Solyc02g055470	4	8	cornsilk	hypothetical protein (AHRD V3 *-* AT3G19780)
Solyc02g055460	2	8	chocolate3	hypothetical protein (AHRD V3 *-* AT3G19780)
Solyc02g055440	6	4	honeydew	E3 ubiquitin-protein ligase%2C putative (DUF177) (AHRD V3 *** AT3G19800)
Solyc02g049070	6	6	palevioletred	ribosomal RNA small subunit methyltransferase J (AHRD V3 *** AT5G08540)
Solyc02g049108	8	0	yellow2	DUF639 domain-containing protein (AHRD V3 *** A0A1Q3B335_CEPFO)
Solyc02g050180	12	8	green4	DUF639 domain-containing protein (AHRD V3 *-* A0A1Q3B335_CEPFO)
Solyc02g050200	4	10	cornsilk	BREAST CANCER 2 like 2A (AHRD V3 *** A0A1P8B5L3_ARATH)
Solyc02g050240	4	4	grey	Oligopeptidase B (AHRD V3 *-* A0A0G2RJN8_CAPAN)
Solyc02g050260	4	8	firebrick2	Oligopeptidase B (AHRD V3 *** A0A0G2RJN8_CAPAN)
Solyc02g050280	4	4	cornsilk	SNF2 domain-containing protein / helicase domain-containing protein / zinc finger protein-like protein (AHRD V3 *** A0A1I9LTA7_ARATH)
Solyc02g050330	4	2	green4	Unknown protein
Solyc02g150120	4	2	darkred	Calcium-binding EF hand family protein (AHRD V3 *** Q9FNN0_ARATH)
Solyc02g005003	2	8	lightskyblue2	Unknown protein
Solyc02g005100	6	0	grey	Unknown protein
Solyc02g005110	8	0	honeydew	MADS-box protein SOC1 (AHRD V3 --* XP_025887600)
Solyc02g005140	4	4	cornsilk	Unknown protein
Solyc02g005180	2	4	honeydew	Sugar facilitator protein 2
Solyc02g005210	2	0	honeydew	Cofactor assembly of complex C (AHRD V3 *** A0A2U1QJQ4_ARTAN)
Solyc02g005280	4	2	green4	Pentatricopeptide repeat (AHRD V3 *** A0A200Q5Q8_9MAGN)
Solyc02g005305	2	6	grey	Unknown protein
Solyc02g005310	4	2	honeydew	Unknown protein
Solyc02g005320	8	12	cornsilk	Unknown protein
Solyc02g005350	6	0	blue4	succinyl-CoA ligase alpha 2 subunit
Solyc02g005480	4	8	brown1	E3 ubiquitin ligase BIG BROTHER-related (AHRD V3 *-* A0A2I4ED69_9ROSI)
Solyc02g005510	4	10	grey	Transcriptional coactivator/pterin dehydratase (AHRD V3 *** A0A1P8AWX1_ARATH)
Solyc02g005520	16	0	honeydew	pterin-4-alpha-carbinolamine dehydratase 2, mitochondrial isoform X5 (AHRD V3 *-* XP_025884931)
Solyc02g005601	4	4	darkred	Eukaryotic aspartyl protease family protein (AHRD V3 *** Q9C6M0_ARATH)
Solyc02g005603	6	2	plum	UPF0664 stress-induced protein C29B121c (AHRD V3 *** A0A1J3H3L4_NOCCA)
Solyc02g005606	12	0	green4	serine/threonine-protein phosphatase 7 long form homolog (AHRD V3 *-* XP_019069006)
Solyc02g011680	4	4	cornsilk	Pentatricopeptide repeat-containing protein (AHRD V3 *** A0A2G3A4J6_CAPAN)
Solyc02g011990	10	2	blue2	Photosystem II protein D1 (AHRD V3 *** A0A1U8QBZ9_CAPAN)
Solyc02g014030	2	18	brown1	Serine/threonine/dual specificity protein kinase, catalytic domain-containing protein (AHRD V3 *** A0A2U1M6E8_ARTAN)
Solyc02g014090	14	8	green4	Peptidoglycan-binding LysM domain-containing protein (AHRD V3 *** Q8VYP8_ARATH)
Solyc02g014110	4	2	honeydew	Unknown protein
Solyc02g014115	2	2	cornsilk	ENHANCER OF AG-4 protein 2-like (AHRD V3 *-* A0A2I4ED54_9ROSI)
Solyc02g014130	2	2	cornsilk	ENHANCER OF AG-4 protein 2-like (AHRD V3 *** A0A2I4ED54_9ROSI)
Solyc02g014150	12	8	honeydew	Photosystem II stability/assembly factor HCF136 (AHRD V3 *** A0A1Y1IDD9_KLENI)
Solyc02g014170	4	4	honeydew	Zinc finger, C3HC4 type (AHRD V3 *-* A0A2U1NDX1_ARTAN)
Solyc02g014180	4	10	cornsilk	Zinc finger C3HC4 type (RING finger) protein (AHRD V3 *-* A0A2K3NL88_TRIPR)
Solyc02g014190	4	8	cornsilk	Zinc finger C3HC4 type (RING finger) protein (AHRD V3 *** A0A2K3NPJ4_TRIPR)
Solyc02g014240	4	6	tan4	Disease resistance protein RGA2 (AHRD V3 *-* A0A2G3DCZ1_CAPCH)
Solyc02g014250	4	4	yellow3	Disease resistance protein RGA2 (AHRD V3 *-* A0A2G2XMC9_CAPBA)
Solyc02g014310	2	0	darkred	glycine rich protein X55695
Solyc02g014350	4	6	cornsilk	P-loop containing nucleoside triphosphate hydrolases superfamily protein (AHRD V3 *** F4JCC9_ARATH)
Solyc02g014360	10	8	grey	Pentatricopeptide repeat-containing protein (AHRD V3 *** A0A1U8FF53_CAPAN)
Solyc02g014380	8	4	palevioletred	protein odr-4 homolog (AHRD V3 *** A0A2I4GXT3_9ROSI)
Solyc02g014430	10	12	darkred	Equilibrative nucleotide transporter like (AHRD V3 *** A0A2R6QTM2_ACTCH)
Solyc02g014450	6	0	mediumorchid3	Rab-GTPase-TBC domain (AHRD V3 *** A0A200PLY8_9MAGN)
Solyc02g014460	4	0	honeydew	DNA damage-binding protein CMR1 (AHRD V3 *** R4XC35_TAPDE)
Solyc02g014470	4	0	honeydew	Phospholipase A1-II 1 (AHRD V3 *** A0A1U8EZV6_CAPAN)
Solyc02g014520	10	4	darkolivegreen2	SET domain-containing protein (AHRD V3 *** A0A1Q3AV79_CEPFO)
Solyc02g014560	8	8	indianred2	Calcium uptake protein mitochondrial-like (AHRD V3 *** A0A2K3MWX9_TRIPR)
Solyc02g014670	10	2	lightskyblue2	BTB/POZ domain protein (AHRD V3 *** A0A1I9LLD2_ARATH)
Solyc02g014680	4	6	mistyrose	Unknown protein
Solyc02g014690	8	2	green4	Unknown protein
Solyc02g014720	8	8	grey	HD domain-containing protein (AHRD V3 *** A0A1Q3BWL8_CEPFO)
Solyc02g014730	8	4	palevioletred	Cytochrome P450 (AHRD V3 *** A0A2U1QJ26_ARTAN)
Solyc02g014770	6	12	ivory	RNA helicase DEAH-box7
Solyc02g014830	6	14	chocolate3	Carboxypeptidase (AHRD V3 *** A0A2G2XBM8_CAPBA)
Solyc02g150107	22	2	navajowhite	Unknown protein
Solyc02g014860	4	10	green4	Chaperone protein DnaJ (AHRD V3 *** A0A1J3ID64_NOCCA)
Solyc02g014870	8	8	navajowhite	Thioredoxin-like protein 4A (AHRD V3 *** A0A1U8FQI4_CAPAN)
Solyc02g020880	2	2	ivory	Unknown protein
Solyc02g020890	8	6	palevioletred3	alpha/beta-Hydrolases superfamily protein (AHRD V3 *** AT3G19970)
Solyc02g020900	10	2	lightyellow	Unknown protein
Solyc02g020940	2	6	honeydew	Glyceraldehyde-3-phosphate dehydrogenase (AHRD V3 *** A0A2G3D2C2_CAPCH)
Solyc02g020980	2	4	slateblue	4-alpha-glucanotransferase (AHRD V3 *** Q6R608_SOLTU)
Solyc02g021000	6	0	honeydew	protein COFACTOR ASSEMBLY OF COMPLEX C SUBUNIT B CCB3, chloroplastic (AHRD V3 *** A0A2I4G7H0_9ROSI)
Solyc02g021020	8	6	tan4	Pentatricopeptide repeat-containing protein (AHRD V3 *** A0A2G3D2E2_CAPCH)
Solyc02g021050	12	8	palevioletred	BTB/POZ domain protein%2C putative (DUF177) (AHRD V3 *** AT3G19810)
Solyc02g021060	4	6	darkslateblue	Uracil-DNA glycosylase (AHRD V3 *** A0A2G2XBC7_CAPBA)
Solyc02g150109	4	12	firebrick2	DDE_4 domain-containing protein (AHRD V3 *** A0A1Q3CPS6_CEPFO)
Solyc02g021067	2	2	green4	ABC transporter B family member 11 (AHRD V3 *-* A0A2G2VP62_CAPBA)
Solyc02g021100	8	8	chocolate3	Methyl-CpG-binding domain protein 4-like protein (AHRD V3 *** MBD4L_ARATH)
Solyc02g021105	10	2	tan4	Unknown protein
Solyc02g021140	6	2	honeydew	Superoxide dismutase (AHRD V3 *** A0A1U8EWU2_CAPAN)
Solyc02g021150	2	4	ivory	Unknown protein
Solyc02g021210	14	2	indianred2	BTB domain-containing protein/NPH3 domain-containing protein (AHRD V3 *-* A0A1Q3D7J0_CEPFO)
Solyc02g021230	6	10	honeydew	Nucleotide-diphospho-sugar transferase (AHRD V3 *** A0A200Q0X1_9MAGN)
Solyc02g021240	4	8	indianred2	oligopeptide transporter 1
Solyc02g021260	6	8	indianred2	B3 domain-containing protein (AHRD V3 *-* A0A1Q3DFU3_CEPFO)
Solyc02g021270	4	0	cornsilk	Pentatricopeptide repeat (AHRD V3 *** A0A200QSI9_9MAGN)
Solyc02g021340	4	2	palevioletred	Transport/golgi organization-like protein (DUF833) (AHRD V3 *** F4JTM0_ARATH)
Solyc02g021410	2	6	chocolate3	cation/H(+) antiporter 15-like (AHRD V3 *-* A0A2I4GL35_9ROSI)
Solyc02g021420	2	22	cornsilk	villin-4-like (AHRD V3 *** A0A1U7XDQ7_NICSY)
Solyc02g021430	12	2	honeydew	Mitochondrial transcription termination factor family protein (AHRD V3 *** O64685_ARATH)
Solyc02g021440	6	8	palevioletred	Non-specific serine/threonine protein kinase (AHRD V3 *** A0A2G3A4W0_CAPAN)
Solyc02g021470	4	10	navajowhite	cullin
Solyc02g021480	6	2	firebrick2	Magnesium transporter CorA-like family protein (AHRD V3 *-* A0A2K3P294_TRIPR)
Solyc02g021550	4	6	darkseagreen4	Eukaryotic translation initiation factor 4E (AHRD V3 *** Q00LS7_NICBE)
Solyc02g021560	4	0	grey60	RNA-binding (RRM/RBD/RNP motif) family protein (AHRD V3 *** A0A2K3L2Z0_TRIPR)
Solyc02g021590	2	8	indianred2	Protein male discoverer 2 (AHRD V3 *** A0A1J6KDE9_NICAT)
Solyc02g021600	10	4	honeydew	F-box/kelch-repeat protein (AHRD V3 *** A0A2G2VW95_CAPBA)
Solyc02g021620	2	12	tan4	Cation-chloride cotransporter 1 (AHRD V3 *** A0A1U8GM21_CAPAN)
Solyc02g021640	4	12	indianred2	BTB/POZ domain-containing protein (AHRD V3 *** A0A1U8FH79_CAPAN)
Solyc02g021650	6	4	indianred2	UV damaged DNA binding protein 1
Solyc02g021680	6	16	honeydew	WRKY transcription factor 35
Solyc02g021760	8	8	yellow2	Zinc finger transcription factor 16
Solyc02g022830	8	8	darkred	Twinkle-like protein, chloroplastic/mitochondrial (AHRD V3 *** A0A1J3F578_NOCCA)
Solyc02g022870	8	6	cornsilk	maternal effect embryo arrest 22 (AHRD V3 *-* AT2G34780)
Solyc02g022890	2	2	chocolate3	Fatty acid hydroxylase (AHRD V3 *-* A0A200Q3T8_9MAGN)
Solyc02g022900	4	2	chocolate3	Unknown protein
Solyc02g022920	8	12	indianred2	ethylene-responsive nuclear protein
Solyc02g022930	4	6	honeydew	3-hydroxyisobutyrate dehydrogenase (AHRD V3 *** A0A1U8FBY0_CAPAN)
Solyc02g023950	8	10	honeydew	Leucine-rich receptor-like protein kinase family protein (AHRD V3 *** A0A061G8R7_THECC)
Solyc02g023970	6	0	indianred2	Obg-like ATPase 1 (AHRD V3 *** A0A2G2XB41_CAPBA)
Solyc02g023980	4	10	honeydew	ATPase (AHRD V3 *** A0A200Q5U6_9MAGN)
Solyc02g023990	2	4	honeydew	NAD(P)-binding Rossmann-fold superfamily protein (AHRD V3 *** A0A2U1KWY0_ARTAN)
Solyc02g024000	4	4	cornsilk	WPP domain-associated protein (AHRD V3 *** A0A2G2XDL8_CAPBA)
Solyc02g024020	2	4	green4	Calcium-dependent ARF-type GTPase activating protein family (AHRD V3 *** A0A2U1Q799_ARTAN)
Solyc02g024050	2	4	mistyrose	Ferredoxin--NADP reductase, chloroplastic (AHRD V3 *** K4B553_SOLLC)
Solyc02g024070	2	10	honeydew	Homeobox leucine-zipper protein (AHRD V3 *** A0A2U1QME9_ARTAN)
Solyc02g030080	8	10	honeydew	WD repeat-containing protein 43-like (AHRD V3 *** A0A2I4EEZ8_9ROSI)
Solyc02g030100	4	10	cornsilk	Vacuolar protein sorting-associated protein 54, chloroplastic (AHRD V3 *-* A0A2G3D2K9_CAPCH)
Solyc02g030110	8	4	cornsilk	Vacuolar protein sorting-associated protein 54, chloroplastic (AHRD V3 *** A0A1U8FS35_CAPAN)
Solyc02g030120	8	10	honeydew	Subtilisin-like protease-like protein (AHRD V3 *** A0A2K3PRK8_TRIPR),Pfam:PF17766
Solyc02g030130	10	0	honeydew	Subtilisin-like protease (AHRD V3 *** A0A1J3H877_NOCCA)
Solyc02g030170	4	4	honeydew	DWARF1/DIMINUTO
Solyc02g030200	8	2	chocolate3	Integrase-type DNA-binding superfamily protein (AHRD V3 *-* AT2G41710)
Solyc02g030210	8	0	lightpink1	AP2-like ethylene-responsive transcription factor (AHRD V3 *** A0A2G3D2M5_CAPCH)
Solyc02g030225	2	6	green4	UDP-glucose 4-epimerase (AHRD V3 *** A0A1Y1ITM0_KLENI)
Solyc02g030243	4	0	grey60	Coatomer subunit epsilon (AHRD V3 *** A0A1U8FJB3_CAPAN),Pfam:PF04733
Solyc02g030260	6	6	mediumorchid3	Cc-nbs-lrr resistance protein (AHRD V3 *-* A0A2U1NMN8_ARTAN)
Solyc02g030300	2	0	chocolate3	G-type lectin S-receptor-like serine/threonine-protein kinase (AHRD V3 *** A0A1U8FGU3_CAPAN)
Solyc02g030450	4	8	tan4	Protein ROOT HAIR DEFECTIVE 3 homolog (AHRD V3 *** A0A2G3D211_CAPCH)
Solyc02g030523	2	2	lightyellow	4-hydroxy-3-methylbut-2-enyl diphosphate reductase, chloroplastic (AHRD V3 *-* A0A2G2ZW71_CAPAN)
Solyc02g030525	2	0	tan4	SNF1-related protein kinase regulatory subunit beta-3 (AHRD V3 *-* A0A2G3A5M6_CAPAN)
Solyc02g031710	2	6	mediumpurple2	SBP (S-ribonuclease binding protein) family protein (AHRD V3 *-* A0A2U1LW40_ARTAN)
Solyc02g031740	12	4	honeydew	Phloem protein 2-like (AHRD V3 *** A0A200QPN3_9MAGN)
Solyc02g031750	6	4	honeydew	Phloem protein 2-like protein (AHRD V3 *** A0A2U1PTN1_ARTAN)
Solyc02g031770	6	2	tan4	ATP synthase mitochondrial F1 complex assembly factor 1-like (AHRD V3 *** A0A2I4G3K4_9ROSI)
Solyc02g031780	6	0	darkgoldenrod4	Unknown protein
Solyc02g031790	6	4	lavenderblush2	Receptor-like protein kinase (AHRD V3 *** A0A2R6Q6W2_ACTCH)
Solyc02g031830	12	6	green4	polyadenylate-binding protein 1-B-binding protein (AHRD V3 *** AT5G44860)
Solyc02g031840	8	2	navajowhite	Potassium transporter (AHRD V3 *** A0A1U8FIL6_CAPAN)
Solyc02g031850	8	2	grey	Protein kinase domain containing protein (AHRD V3 *-* A0A0U9HPK6_KLENI)
Solyc02g031860	12	6	cornsilk	MAP kinase kinase kinase 12
Solyc02g031900	8	4	palevioletred3	Protein kinase domain containing protein (AHRD V3 *-* A0A0U9HPK6_KLENI)
Solyc02g031910	4	6	cornsilk	PB1 domain-containing protein/Pkinase_Tyr domain-containing protein (AHRD V3 *** A0A1Q3BH41_CEPFO)
Solyc02g031920	2	8	honeydew	pathogen-related protein-like (AHRD V3 *-* A0A2I4FK57_9ROSI)
Solyc02g031940	2	14	chocolate3	pathogenesis-related family protein (AHRD V3 *-* AT1G78780)
Solyc02g031950	2	12	chocolate3	pathogenesis-related family protein (AHRD V3 *** AT1G78780)
Solyc02g031970	10	2	firebrick2	50S ribosomal protein L7/L12 (AHRD V3 *** A0A1U8GY39_CAPAN)
Solyc02g031980	8	4	indianred2	urease accessory protein D
Solyc02g032120	4	4	cornsilk	Zinc finger (C2H2 type) family protein (AHRD V3 *** A0A1P8ASM0_ARATH)
Solyc02g032200	6	6	tan4	Disease resistance protein (TIR-NBS-LRR class) (AHRD V3 *-* A0A2K3P0U8_TRIPR)
Solyc02g032300	4	0	yellow2	Enhancer of polycomb-like protein (AHRD V3 *** A0A2G3D2K3_CAPCH)
Solyc02g032380	4	4	tan4	Nuclear pore complex protein NUP214 (AHRD V3 *-* A0A2U1PQW9_ARTAN)
Solyc02g032450	14	10	honeydew	Nuclear pore complex protein (AHRD V3 *-* A0A200QTL2_9MAGN)
Solyc02g032480	8	4	cornsilk	Nuclear pore complex protein NUP214 (AHRD V3 *-* A0A2U1PQW9_ARTAN)
Solyc02g032490	4	0	cornsilk	Nuclear pore complex protein (AHRD V3 *-* A0A200QTL2_9MAGN)
Solyc02g032510	8	2	grey60	BTB/POZ domain-containing protein (AHRD V3 *** A0A2G3A585_CAPAN)
Solyc02g032660	16	4	honeydew	Protein DETOXIFICATION (AHRD V3 *** A0A328DGG9_9ASTE)
Solyc02g032800	4	4	honeydew	Senescence regulator S40 (AHRD V3 *** A0A200QJC6_9MAGN)
Solyc02g032820	2	0	brown1	Calcium-dependent protein kinase (AHRD V3 *** Q8RW36_SOLLC)
Solyc02g032850	2	8	skyblue4	Phytoalexin-deficient 4-1 protein (AHRD V3 *** Q2TNK3_SOLTU)
Solyc02g032860	6	6	chocolate3	5'-adenylylsulfate reductase 1, chloroplastic (AHRD V3 *** A0A2G3D220_CAPCH)
Solyc02g032870	6	4	green4	Endonuclease/exonuclease/phosphatase family protein (AHRD V3 *** A0A2U1LJZ6_ARTAN)
Solyc02g032910	2	0	chocolate3	glycine rich protein precursor (AHRD V3 *-* NP_001233996)
Solyc02g032930	4	8	ivory	B-cell receptor-associated 31-like (AHRD V3 *** A0A200QH03_9MAGN)
Solyc02g032940	8	8	honeydew	Aspartic proteinase (AHRD V3 *** A0A1U8FF23_CAPAN)
Solyc02g032950	12	6	brown1	WRKY transcription factor 16
Solyc02g032960	10	2	cornsilk	ATP-dependent zinc metalloprotease FtsH 2 (AHRD V3 *** A0A1J3JSZ2_NOCCA)
Solyc02g032970	4	4	indianred2	ATP-dependent zinc metalloprotease FtsH 2 (AHRD V3 *-* A0A1J3GU49_NOCCA)
Solyc02g033030	6	2	honeydew	Unknown protein
Solyc02g033060	2	2	honeydew	vacuolar acid trehalase (AHRD V3 *** AT3G10405)
Solyc02g033070	2	0	indianred2	Protein MEF2BNB-like protein (AHRD V3 *** A0A1J3J2M0_NOCCA)
Solyc02g036260	8	0	honeydew	ERD (Early-responsive to dehydration stress) family protein (AHRD V3 *** A0A2U1NFB6_ARTAN)
Solyc02g036270	8	8	cornsilk	Disease resistance protein (AHRD V3 *** A0A2U1P003_ARTAN)
Solyc02g036280	2	2	firebrick2	Pvr4 (AHRD V3 *-* A0A1D5AHY8_CAPAN)
Solyc02g036290	2	2	honeydew	Malonyl-CoA decarboxylase family protein (AHRD V3 *-* A0A2U1QFC7_ARTAN)
Solyc02g036300	2	0	cornsilk	Malonyl-CoA decarboxylase family protein (AHRD V3 *-* A0A2U1QFC7_ARTAN)
Solyc02g036310	2	6	cornsilk	Malonyl-CoA decarboxylase family protein (AHRD V3 *-* A0A2U1QFC7_ARTAN)
Solyc02g036330	2	0	indianred2	P-loop containing nucleoside triphosphate hydrolases superfamily protein (AHRD V3 *** A0A2U1PV42_ARTAN)
Solyc02g036350	4	6	honeydew	1-aminocyclopropane-1-carboxylate oxidase EF501822
Solyc02g036360	2	2	green4	Octicosapeptide/Phox/Bem1p (PB1) domain-containing protein / tetratricopeptide repeat (TPR)-containing protein (AHRD V3 *-* A0A1R7T3E1_ARATH)
Solyc02g036370	2	2	lightpink1	Protein REVEILLE 7-like (AHRD V3 *** A0A2G3A4J4_CAPAN)
Solyc02g036380	2	4	grey	Autophagy protein 5 (AHRD V3 *** A0A2G2XBD3_CAPBA)
Solyc02g036430	6	4	honeydew	NAC domain-containing protein 78 (AHRD V3 *** A0A2G3D245_CAPCH)
Solyc02g036450	10	6	cornsilk	RAB GTPase (AHRD V3 *** A0A0P0YPT5_MARPO)
Solyc02g036460	2	2	grey	rho GTPase-activating protein (AHRD V3 *-* AT5G37010)
Solyc02g036470	12	8	honeydew	WAT1-related protein, chloroplastic (AHRD V3 *** A0A1U8FQ16_CAPAN)
Solyc02g036480	6	6	brown1	Late embryogenesis abundant (LEA) hydroxyproline-rich glycoprotein family (AHRD V3 *** Q9SLI0_ARATH)
Solyc02g037500	4	2	honeydew	Unknown protein
Solyc02g037510	4	6	cornsilk	Cationic amino acid transporter 2, vacuolar (AHRD V3 *** A0A2G3A4Q3_CAPAN)
Solyc02g037530	5	4	grey	auxin response factor 8B
Solyc02g037590	4	6	cornsilk	Unknown protein
Solyc02g038640	4	0	green4	Replication protein A subunit (AHRD V3 *-* A0A176W2E5_MARPO)
Solyc02g038690	8	14	magenta3	Histone H2B (AHRD V3 *** A0A078K3Z1_BRANA)
Solyc02g038740	4	12	honeydew	3-hydroxy-3-methylglutaryl coenzyme A reductase (AHRD V3 *** A0A2G2XB84_CAPBA)
Solyc02g038750	10	4	honeydew	WD repeat-containing protein 55-like (AHRD V3 *** A0A2K3P0N4_TRIPR)
Solyc02g038760	6	6	firebrick2	AT-hook motif nuclear-localized protein 1 (AHRD V3 *** A0A2G3A4Q2_CAPAN)
Solyc02g038800	2	2	honeydew	Plant intracellular Ras-group-related LRR protein (AHRD V3 *** A0A2R6RJA8_ACTCH)
Solyc02g038803	2	14	darkred	Eukaryotic translation initiation factor 6 (AHRD V3 *** A0A2G3A551_CAPAN)
Solyc02g038804	4	4	firebrick2	Peptidase_C48 domain-containing protein (AHRD V3 *-* A0A1Q3BJV2_CEPFO)
Solyc02g038805	2	6	indianred2	RING/U-box superfamily protein (AHRD V3 *** A0A2U1LB75_ARTAN)
Solyc02g038806	4	12	indianred2	MLO-like protein (AHRD V3 *** A0A1C9A1F5_SOLLC)
Solyc02g038807	2	4	lightyellow	Protein phosphatase 2C family protein (AHRD V3 *** A0A2U1LH09_ARTAN)
Solyc02g038813	6	2	whitesmoke	Protein kinase - like protein (AHRD V3 *** O81783_ARATH)
Solyc02g038814	2	12	cornsilk	Phosphatidylinositol N-acetylglucosaminyltransferase subunit H (AHRD V3 *** A0A1J3FSW3_NOCCA)
Solyc02g038815	4	6	indianred2	tail-anchored protein insertion receptor WRB-like protein (AHRD V3 *** AT4G16444)
Solyc02g038816	4	6	red	RNA-binding (RRM/RBD/RNP motifs) family protein (AHRD V3 *** F4JZ11_ARATH)
Solyc02g038817	8	4	chocolate3	Protein kinase domain (AHRD V3 *-* A0A200PQX9_9MAGN)
Solyc02g038819	2	4	grey60	Phosphoinositide phosphatase family protein (AHRD V3 *** A0A2U1LC37_ARTAN)
Solyc02g038820	4	6	chocolate3	F-box protein (AHRD V3 *-* A0A2G3CHZ3_CAPCH)
Solyc02g061760	4	0	grey	Protein DETOXIFICATION (AHRD V3 *** A0A328DP91_9ASTE)
Solyc02g061770	10	2	brown1	chitinase 2
Solyc02g061800	10	2	magenta3	Peptidyl-prolyl cis-trans isomerase-like protein (AHRD V3 *** W7U8L5_9STRA)
Solyc02g061810	4	2	chocolate3	S-acyltransferase (AHRD V3 *** A0A1U8FFD7_CAPAN)
Solyc02g061850	2	4	grey60	Phospholipase D (AHRD V3 *** K4B675_SOLLC)
Solyc02g061960	8	6	honeydew	la-related protein 1C-like (AHRD V3 *** A0A2I4FDA4_9ROSI)
Solyc02g061980	6	8	honeydew	la-related protein 1C-like (AHRD V3 *** A0A2I4FDA4_9ROSI)
Solyc02g062000	2	4	honeydew	1-phosphatidylinositol-3-phosphate 5-kinase FAB1A (AHRD V3 *** A0A2I0X875_9ASPA)
Solyc02g062010	10	2	honeydew	Unknown protein
Solyc02g062015	4	6	honeydew	Unknown protein
Solyc02g062020	2	2	yellow2	Rac-like GTP binding protein (AHRD V3 *** Q9S821_PHYPA)
Solyc02g062030	2	8	brown1	Cytochrome P450 (AHRD V3 *** Q9M7M3_CAPAN)
Solyc02g062040	2	4	aliceblue	RING/U-box superfamily protein (AHRD V3 *** A0A2U1ML59_ARTAN)
Solyc02g062100	4	4	yellow2	Senescence/dehydration-associated protein-like protein (AHRD V3 *** A0A1P8AYB1_ARATH)
Solyc02g062110	8	6	honeydew	Vacuolar fusion protein CCZ1-like protein (AHRD V3 *** A0A1J3IFZ9_NOCCA)
Solyc02g062130	4	10	brown1	Ferredoxin--NADP reductase, chloroplastic (AHRD V3 *** K4B6A3_SOLLC)
Solyc02g062140	12	8	green4	Armadillo repeat only 1 (AHRD V3 *** Q9SW41_ARATH)
Solyc02g062170	6	2	honeydew	Chalcone-flavanone isomerase family protein (AHRD V3 *-* AT5G66230)
Solyc02g062180	4	10	indianred2	2-oxoglutarate (2OG) and Fe(II)-dependent oxygenase superfamily protein (AHRD V3 *-* A0A2U1N614_ARTAN)
Solyc02g062230	2	4	chocolate3	Small auxin up-regulated RNA32
Solyc02g062290	2	8	cornsilk	RNA binding protein (AHRD V3 *-* A0A2K3MUE2_TRIPR)
Solyc02g062300	4	8	brown1	BURP domain-containing protein (AHRD V3 *** A0A2U1M493_ARTAN)
Solyc02g062330	12	4	grey60	Kinesin-like protein (AHRD V3 *** A0A2G2XB42_CAPBA)
Solyc02g062340	8	2	honeydew	Fructose-bisphosphate aldolase (AHRD V3 *** Q9SXX4_NICPA)
Solyc02g062350	6	2	palevioletred	protein CHAPERONE-LIKE PROTEIN OF POR1, chloroplastic (AHRD V3 *** A0A2I4ERI8_9ROSI)
Solyc02g062370	2	6	cornsilk	Zinc finger CCCH domain-containing protein 19 (AHRD V3 *** A0A2G2XGC4_CAPBA)
Solyc02g062390	2	2	honeydew	abscisic acid and environmental stress-inducible protein TAS14 (AHRD V3 *-* A0A1U8FJ72_CAPAN)
Solyc02g062420	8	4	green4	green ripe-like 2
Solyc02g062430	2	2	grey	D-2-hydroxyglutarate dehydrogenase, mitochondrial (AHRD V3 *** A0A2G2XBI2_CAPBA)
Solyc02g062460	2	6	honeydew	2-oxoglutarate (2OG) and Fe(II)-dependent oxygenase superfamily protein (AHRD V3 *** A0A2U1LXD5_ARTAN)
Solyc02g062490	2	2	orangered4	2-oxoglutarate (2OG) and Fe(II)-dependent oxygenase superfamily protein (AHRD V3 *** A0A2U1LXD5_ARTAN)
Solyc02g062500	22	2	honeydew	2-oxoglutarate (2OG) and Fe(II)-dependent oxygenase superfamily protein (AHRD V3 *** A0A2U1LXD5_ARTAN)
Solyc02g062520	6	0	mistyrose	Pseudouridine synthase (AHRD V3 *** A0A200QI62_9MAGN)
Solyc02g062540	4	6	darkred	Thioredoxin domain-containing protein (AHRD V3 *** A0A1Q3D5L0_CEPFO)
Solyc02g062550	2	4	mediumpurple2	P-loop containing nucleoside triphosphate hydrolases superfamily protein (AHRD V3 *** A0A2U1NGS8_ARTAN)
Solyc02g062560	4	4	indianred2	Tobacco mosaic virus resistance-1
Solyc02g062570	6	0	honeydew	Phosphatidic acid phosphatase (AHRD V3 *** E5F729_9BRAS)
Solyc02g062580	8	4	honeydew	Lipid phosphate phosphatase epsilon 2, chloroplastic (AHRD V3 *** A0A2G2XB00_CAPBA)
Solyc02g062590	6	16	chocolate3	Hexosyltransferase (AHRD V3 *** A0A2G2XBE9_CAPBA)
Solyc02g062600	2	8	mistyrose	GAMMA carbonic anhydrase (AHRD V3 *** G5DWW7_SILLA)
Solyc02g062620	6	2	darkorange	Nuclear cap-binding protein subunit 2 (AHRD V3 *** B8YFW2_SOLTU)
Solyc02g062630	4	2	darkred	Pentatricopeptide repeat-containing protein (AHRD V3 *** A0A2G3A498_CAPAN)
Solyc02g062670	10	8	brown1	Tubby-like F-box protein (AHRD V3 *** A0A2G3D7T8_CAPCH)
Solyc02g062680	4	2	navajowhite	Anaphase-promoting complex subunit 10 (AHRD V3 *** A0A2G3D1X5_CAPCH)
Solyc02g062690	4	6	honeydew	bHLH transcription factor 012
Solyc02g062700	2	6	darkred	ATPase family AAA domain-containing protein 3-like (AHRD V3 *** A0A2I4E883_9ROSI)
Solyc02g062710	8	5	honeydew	HXXXD-type acyl-transferase family protein (AHRD V3 *** A0A2K3MRI0_TRIPR)
Solyc02g062740	8	8	skyblue4	cytosine-5 DNA methyltransferase5
Solyc02g062760	4	6	honeydew	GATA transcription factor 18-like (AHRD V3 *** A0A2I4G7Z6_9ROSI)
Solyc02g062780	10	2	darkred	ATP-dependent DNA helicase DDM1 (AHRD V3 *** A0A2G3D1Z5_CAPCH)
Solyc02g062790	6	0	honeydew	Proline-rich receptor-like protein kinase PERK7 (AHRD V3 *** A0A2G3A4A7_CAPAN)
Solyc02g062800	2	8	honeydew	Ribosome biogenesis protein BMS1-like protein (AHRD V3 *-* A0A2G2W7A2_CAPBA)
Solyc02g062810	12	8	indianred2	Signal recognition particle subunit SRP68 (AHRD V3 *** A0A2G2X690_CAPBA)
Solyc02g062910	4	2	firebrick2	Pentatricopeptide repeat-containing protein, mitochondrial (AHRD V3 *** A0A2G3A487_CAPAN)
Solyc02g062920	8	2	firebrick2	U2 snRNP auxiliary factor large subunit (AHRD V3 *** A0A2G3AAC4_CAPAN)
Solyc02g062940	10	6	grey	Zinc finger protein (AHRD V3 *-* A0A200Q257_9MAGN)
Solyc02g062950	8	6	lightpink1	G-box binding
Solyc02g062970	4	12	indianred2	Xaa-Pro aminopeptidase 2
Solyc02g063000	6	6	honeydew	Glycosyltransferase (AHRD V3 *** A0A2I4ENI5_9ROSI)
Solyc02g063010	8	6	grey	BES1/BZR1-like protein (AHRD V3 *** A0A2U1KKL8_ARTAN)
Solyc02g063020	2	14	chocolate3	Major facilitator superfamily protein (AHRD V3 *** A0A2U1P386_ARTAN)
Solyc02g063030	8	8	honeydew	Mental retardation GTPase activating protein (AHRD V3 *** A0A1I9LSH4_ARATH)
Solyc02g063060	4	4	magenta3	Zinc-finger domain of monoamine-oxidase A repressor R1 (AHRD V3 *** A0A2U1N5J3_ARTAN)
Solyc02g063070	2	4	indianred2	tft4
Solyc02g063075	6	6	darkred	Target SNARE coiled-coil-like domain-containing protein (AHRD V3 *** A0A2U1KSY6_ARTAN)
Solyc02g063085	4	16	yellow2	COX assembly mitochondrial protein (AHRD V3 *** A0A2G3D1U1_CAPCH)
Solyc02g063090	6	6	indianred2	T-complex protein 1 subunit zeta (AHRD V3 *** A0A2G3D7N6_CAPCH)
Solyc02g063130	2	6	cornsilk	RAD23 protein (AHRD V3 *** Q9STA6_SOLLC)
Solyc02g063150	12	8	honeydew	RuBP carboxylase small subunit
Solyc02g063170	4	2	honeydew	Abscisic acid (Aba)-deficient 4 (AHRD V3 *-* A0A1P8AQ81_ARATH)
Solyc02g063180	2	0	honeydew	UDP-N-acetylenolpyruvoylglucosamine reductase (AHRD V3 *-* A0A200Q3E8_9MAGN)
Solyc02g063190	6	6	honeydew	UDP-N-acetylenolpyruvoylglucosamine reductase (AHRD V3 *-* A0A200Q3E8_9MAGN)
Solyc02g063220	2	2	lightpink1	Mannose-6-phosphate isomerase (AHRD V3 *** A0A2G2XBW4_CAPBA)
Solyc02g150124	4	10	palevioletred	Enolase (AHRD V3 *-* A0A2G3A202_CAPAN)
Solyc02g063260	8	6	orangered4	Protein DETOXIFICATION (AHRD V3 *** A0A328DLR5_9ASTE)
Solyc02g063270	2	8	grey60	Protein DETOXIFICATION (AHRD V3 *** A0A328DLR5_9ASTE)
Solyc02g063280	4	0	green4	stress response protein (AHRD V3 *-* AT1G60640)
Solyc02g063290	6	2	darkorange	Histone chaperone (AHRD V3 *** A9TVI5_PHYPA)
Solyc02g063300	4	0	honeydew	carboxypeptidase (AHRD V3 *** AT5G38060)
Solyc02g063330	8	6	indianred2	Protein kinase superfamily protein (AHRD V3 *** A0A2U1NMG2_ARTAN)
Solyc02g063355	4	12	honeydew	Calcium-dependent lipid-binding (CaLB domain) family protein (AHRD V3 *** A0A2U1LMA8_ARTAN)
Solyc02g063380	2	4	indianred2	Unknown protein
Solyc02g063390	4	6	honeydew	3-oxo-5-alpha-steroid 4-dehydrogenase (DUF1295) (AHRD V3 *** O81042_ARATH)
Solyc02g063400	14	6	lightskyblue2	Cytochrome b561 and DOMON domain-containing protein (AHRD V3 *-* A0A1Q3DJL5_CEPFO)
Solyc02g063420	6	2	green4	Hydroxyproline-rich glycoprotein family protein (AHRD V3 *** A0A2U1M3E1_ARTAN)
Solyc02g063440	8	6	honeydew	Unknown protein
Solyc02g063480	2	2	chocolate3	Eukaryotic aspartyl protease family protein (AHRD V3 *** A0A2U1ML86_ARTAN)
Solyc02g063490	2	10	honeydew	Malate dehydrogenase (AHRD V3 *** A0A2G2XBH7_CAPBA)
Solyc02g063510	6	4	honeydew	hypothetical protein (AHRD V3 *-* AT5G67020)
Solyc02g063520	4	14	aliceblue	Homeobox-leucine zipper protein HAT22 (AHRD V3 *** A0A2G2XBJ3_CAPBA)
Solyc02g064560	4	2	firebrick2	protein PHLOEM PROTEIN 2-LIKE A10-like (AHRD V3 *** A0A2I4HNC1_9ROSI)
Solyc02g064580	2	10	honeydew	Transmembrane protein (DUF2215) (AHRD V3 *** F4K567_ARATH)
Solyc02g064590	4	0	cornsilk	ARM repeat superfamily protein (AHRD V3 *** A0A2U1MQ52_ARTAN)
Solyc02g064630	4	0	indianred2	Telomere repeat-binding factor 1 (AHRD V3 *** A0A1J3IGS9_NOCCA)
Solyc02g064640	4	8	honeydew	ADP-ribosylation factor-like protein 8A (AHRD V3 *** A0A2G3BN09_CAPCH)
Solyc02g064650	2	0	yellow2	xyloglucan endo-transglycosylase B2
Solyc02g064690	2	2	indianred2	Acyl-CoA N-acyltransferases (NAT) superfamily protein (AHRD V3 *** A0A1P8B3D5_ARATH)
Solyc02g064700	8	6	green4	Protein kinase superfamily protein (AHRD V3 *** A0A2U1NAV0_ARTAN)
Solyc02g064710	6	8	chocolate3	transcriptional regulator of RNA polII%2C SAGA%2C subunit (AHRD V3 *** AT4G33890)
Solyc02g064720	8	10	green4	BTB/POZ domain-containing protein (AHRD V3 *** A0A2G2XBD2_CAPBA)
Solyc02g064750	10	2	magenta	2-oxoglutarate (2OG) and Fe(II)-dependent oxygenase superfamily protein (AHRD V3 *** A0A2U1KVM6_ARTAN)
Solyc02g064770	2	6	honeydew	Sigma-B regulation protein RsbQ (AHRD V3 *** A0A2T0KZ78_9BURK)
Solyc02g064800	2	2	green4	WD40 repeat (AHRD V3 *** A0A200PS16_9MAGN)
Solyc02g064810	8	4	honeydew	Auxin-responsive GH3 family protein (AHRD V3 *-* A0A2U1PM65_ARTAN)
Solyc02g064830	10	6	brown1	Indole-3-acetic acid-amido synthetas 3-3
Solyc02g064940	2	2	honeydew	Leucine-rich repeat family protein (AHRD V3 *** G3CHK6_PONTR)
Solyc02g064950	2	10	palevioletred	CBS domain-containing protein (AHRD V3 *** A0A1Q3DGW2_CEPFO)
Solyc02g064960	4	4	honeydew	APETALA2b
Solyc02g064970	12	6	chocolate3	Peroxidase (AHRD V3 *** K4B6T2_SOLLC)
Solyc02g064990	8	4	green4	Remorin (AHRD V3 *** A0A200QZA9_9MAGN)
Solyc02g065000	8	14	darkred	Calcium-binding EF-hand (AHRD V3 *** A0A2U1N7Z6_ARTAN)
Solyc02g065010	4	0	darkred	EF-hand domain (AHRD V3 *** A0A200QZA6_9MAGN)
Solyc02g065050	6	2	honeydew	aspartic proteinase PCS1-like (AHRD V3 *** A0A2G3A5E0_CAPAN)
Solyc02g065060	4	12	honeydew	Short-chain dehydrogenase/reductase SDR (AHRD V3 *** A0A200PU74_9MAGN)
Solyc02g065070	2	2	honeydew	CDPK-related protein kinase (AHRD V3 *** A0A2G3D8R0_CAPCH)
Solyc02g065110	2	6	honeydew	MAP kinase kinase kinase 15
Solyc02g065116	2	2	grey	Unknown protein
Solyc02g065118	2	0	grey	Unknown protein
Solyc02g065170	4	2	honeydew	L-ascorbate oxidase-like protein (AHRD V3 *** A0A2G3D2Z5_CAPCH)
Solyc02g065180	2	0	grey	Meiotically up-regulated protein (AHRD V3 *** F4K264_ARATH)
Solyc02g065190	8	0	brown1	Cytochrome P450 (AHRD V3 *** A0A1U9X5Y9_THAGA)
Solyc02g065230	4	4	chocolate3	Cytochrome P450 (AHRD V3 *** A0A1U9X5Y9_THAGA)
Solyc02g065240	4	4	darkslateblue	Methyl esterase 1 (AHRD V3 *** A0A2U1LMY0_ARTAN)
Solyc02g065260	10	8	honeydew	Methylesterase 1 (AHRD V3 *** A0A2G3D300_CAPCH)
Solyc02g065280	2	4	green4	Methylesterase 1 (AHRD V3 *** A0A2G3D300_CAPCH)
Solyc02g065290	6	6	grey	Dof zinc finger protein2
Solyc02g065300	2	0	cornsilk	Leucine--tRNA ligase, cytoplasmic (AHRD V3 *** A0A2G3D329_CAPCH)
Solyc02g065350	4	6	honeydew	B3 domain-containing protein (AHRD V3 *** A0A1Q3D977_CEPFO)
Solyc02g065360	8	4	yellow2	Protein root UVB sensitive 4 (AHRD V3 *** A0A1U8FR98_CAPAN)
Solyc02g065370	2	6	lightpink1	UDP-N-acetylmuramoyl-L-alanyl-D-glutamate-2%2C 6-diaminopimelate ligase (AHRD V3 *** AT4G37090)
Solyc02g065380	8	4	chocolate3	Cold-regulated plasma membrane protein 2 (AHRD V3 *** A0A1U8FJM9_CAPAN)
Solyc02g065400	6	0	honeydew	33kDa precursor protein of oxygen-evolving complex
Solyc02g065410	4	0	darkred	Pentatricopeptide repeat (AHRD V3 *** A0A200Q413_9MAGN)
Solyc02g065420	2	2	green4	CASP-like protein (AHRD V3 *** A0A2U1PJG0_ARTAN)
Solyc02g065430	14	4	firebrick4	HTH-type transcriptional regulator (AHRD V3 *** Q680G2_ARATH)
Solyc02g065470	4	8	indianred2	Pathogenesis-related protein 1 (AHRD V3 *** A0A2K3L121_TRIPR)
Solyc02g065490	8	4	honeydew	BEL1-like homeodomain protein 4 (AHRD V3 *** A0A2G3D326_CAPCH)
Solyc02g065500	2	4	cornsilk	ribosome 60S biogenesis amino-terminal protein (AHRD V3 *** AT4G27010)
Solyc02g065510	4	0	cornsilk	Pentatricopeptide repeat-containing protein (AHRD V3 *** A0A2G3A5S6_CAPAN)
Solyc02g065520	4	10	tan4	Lyk10 (AHRD V3 *** G3KGB1_SOLLC)
Solyc02g065540	8	6	tan4	E3 ubiquitin-protein ligase (AHRD V3 *** A0A2G3D341_CAPCH)
Solyc02g065560	8	8	green4	Pentatricopeptide repeat-containing protein (AHRD V3 *** A0A1U8FT74_CAPAN)
Solyc02g065570	2	2	honeydew	DVL1 (AHRD V3 *** Q6X5V0_ARATH)
Solyc02g065580	2	2	skyblue4	Cytochrome b561 (AHRD V3 *** Q3LGX4_CITLA)
Solyc02g065590	2	4	chocolate3	Alpha/Beta hydrolase fold protein (AHRD V3 *** A0A2U1Q9F9_ARTAN)
Solyc02g065600	4	6	honeydew	Protein trichome birefringence-like 19 (AHRD V3 *** A0A2G3D385_CAPCH)
Solyc02g065610	2	6	chocolate3	Protein trichome birefringence-like 21 (AHRD V3 *** A0A2G3A5R0_CAPAN)
Solyc02g065620	8	4	honeydew	BRCT domain-containing protein (AHRD V3 *** A0A1J3H3Y1_NOCCA)
Solyc02g065630	4	4	grey	Protein FLX-like 2 (AHRD V3 *** A0A2G3D383_CAPCH)
Solyc02g065660	2	2	indianred2	WPP domain-interacting tail-anchored protein 2 (AHRD V3 *** A0A1J3JZ59_NOCCA)
Solyc02g065680	10	10	honeydew	Amino acid transporter (AHRD V3 *** A0A200QY84_9MAGN)
Solyc02g065690	2	16	plum	Biogenesis of lysosome-related organelles complex 1 subunit 2 (AHRD V3 *** A0A1U8FIA1_CAPAN)
Solyc02g065700	8	10	palevioletred3	Alpha/beta-Hydrolases superfamily protein (AHRD V3 *** Q9LY90_ARATH)
Solyc02g065720	8	2	grey	RING/U-box superfamily protein (AHRD V3 *** A0A2U1QNZ5_ARTAN)
Solyc02g065780	2	0	honeydew	Protein RALF-like 27 (AHRD V3 *** A0A2G3D352_CAPCH)
Solyc02g065790	6	0	yellow2	Haloacid dehalogenase-like hydrolase (HAD) superfamily protein (AHRD V3 *-* A0A1I9LMI0_ARATH)
Solyc02g150126	6	0	chocolate3	Unknown protein
Solyc02g066830	2	6	grey	Nuclear transport factor 2 (NTF2) family protein with RNA binding (RRM-RBD-RNP motifs) domain-containing protein (AHRD V3 *** F4K1Y4_ARATH)
Solyc02g066910	4	12	grey	Nucleotide/sugar transporter family (AHRD V3 *** A0A1Y1INK6_KLENI)
Solyc02g066920	5	13	honeydew	Chlororespiratory reduction 7 (AHRD V3 *** A0A2U1NIM3_ARTAN)
Solyc02g066930	2	0	chocolate3	RNA-binding protein (AHRD V3 *-* Q941H9_TOBAC)
Solyc02g067010	6	4	plum	ARF guanine-nucleotide exchange factor GNL1 (AHRD V3 *** A0A1U8FQ69_CAPAN)
Solyc02g067030	2	0	honeydew	SNF1
Solyc02g067040	5	7	honeydew	Protein ENHANCED DISEASE RESISTANCE 2-like (AHRD V3 *** A0A1J3E5X3_NOCCA)
Solyc02g067050	6	4	honeydew	UPF0301 protein (AHRD V3 *** A0A2K3PAH7_TRIPR)
Solyc02g067060	4	8	indianred2	Hexosyltransferase (AHRD V3 *** A0A1U8FIH2_CAPAN)
Solyc02g067070	2	6	honeydew	putative endonuclease or glycosyl hydrolase with C2H2-type zinc finger domain-containing protein (AHRD V3 *-* AT5G61190)
Solyc02g067080	4	6	honeydew	UDP-glucose 6-dehydrogenase (AHRD V3 *** Q6IVK6_TOBAC)
Solyc02g067090	2	6	tan4	Coilin (AHRD V3 *-* COIL_ARATH)
Solyc02g067100	6	8	honeydew	TPX2 (Targeting protein for Xklp2) protein family (AHRD V3 *** F4K9T9_ARATH)
Solyc02g067103	4	7	orangered4	Unknown protein
Solyc02g067120	10	4	honeydew	hypothetical protein (DUF1997) (AHRD V3 *** AT5G39530)
Solyc02g067160	8	4	darkgoldenrod4	SPX domain-containing protein 4 (AHRD V3 *** A0A1U8FRG4_CAPAN)
Solyc02g067180	12	0	chocolate3	cystathionine gamma synthase
Solyc02g067200	6	8	honeydew	Pentatricopeptide repeat (AHRD V3 *** A0A200QP33_9MAGN)
Solyc02g067210	2	5	cornsilk	KH domain-containing protein (AHRD V3 *** A0A1J3DQI6_NOCCA)
Solyc02g067230	2	10	honeydew	Dof zinc finger protein3
Solyc02g067250	4	0	green4	Ribosomal protein L34e superfamily protein (AHRD V3 *** A0A2U1Q180_ARTAN)
Solyc02g067270	2	0	whitesmoke	Unknown protein
Solyc02g067280	12	2	yellow2	RING/U-box superfamily protein (AHRD V3 *-* Q93YQ5_ARATH)
Solyc02g067300	2	6	cornsilk	Structural maintenance of chromosomes protein (AHRD V3 *-* A0A0K9Q8I9_SPIOL)
Solyc02g067320	6	4	honeydew	Zinc-finger homeodomain protein 10 (AHRD V3 *** A0A2G3D3J7_CAPCH)
Solyc02g067350	4	6	firebrick4	DUF1666 domain-containing protein (AHRD V3 *-* A0A1Q3AQV7_CEPFO)
Solyc02g067360	6	4	honeydew	Protease Do-like 8, chloroplastic (AHRD V3 *** A0A2G3A5X1_CAPAN)
Solyc02g067370	6	8	whitesmoke	Nucleosome assembly protein family (AHRD V3 *** A9RDK1_PHYPA)
Solyc02g067390	5	2	darkslateblue	Binding partner of ACD11 1 (AHRD V3 *** A0A199VQH5_ANACO)
Solyc02g067420	10	2	darkred	Ubiquitin-conjugating enzyme (AHRD V3 *** Q5ZFS2_PLAMJ)
Solyc02g067440	2	0	honeydew	meloidogyne-induced giant cell protein DB114
Solyc02g067460	6	2	tan4	Mitochondrial outer membrane protein porin (AHRD V3 *** A0A2K3KY08_TRIPR)
Solyc02g067470	4	4	honeydew	Hypersensitive-induced response protein (AHRD V3 *** A6YGE4_CARPA)
Solyc02g067480	6	0	green4	FAD/NAD(P)-binding oxidoreductase family protein (AHRD V3 *** A0A2U1MZ38_ARTAN),Pfam:PF03486
Solyc02g067510	5	4	slateblue	Actin cross-linking protein, putative (DUF569) (AHRD V3 *** Q8GXC9_ARATH)
Solyc02g067530	6	6	chocolate3	Oxoglutarate/iron-dependent oxygenase (AHRD V3 *** A0A2U1MYZ7_ARTAN)
Solyc02g067540	6	4	palevioletred	Methyltransferase (AHRD V3 *** A0A2U1QFS7_ARTAN),Pfam:PF03602
Solyc02g067550	4	4	grey	CLE protein 3
Solyc02g067560	12	10	lightpink1	Inactive receptor kinase (AHRD V3 *** A0A2R6P9E5_ACTCH)
Solyc02g067570	6	0	cornsilk	Paired amphipathic helix protein Sin3-like 1 (AHRD V3 *** A0A2G2XCQ9_CAPBA)
Solyc02g067600	10	12	chocolate3	Unknown protein
Solyc02g067605	2	4	tan	Unknown protein
Solyc02g067620	2	4	yellow2	Metal tolerance protein 8 (AHRD V3 *-* A0A2G2Y0P2_CAPAN)
Solyc02g067660	2	10	indianred2	Alpha/Beta hydrolase fold protein (AHRD V3 *** A0A2U1Q6M2_ARTAN)
Solyc02g067670	4	2	cornsilk	DNA repair protein UVH3 (AHRD V3 *** A0A2G2XCM0_CAPBA)
Solyc02g067690	16	10	green4	Glycosyltransferase (AHRD V3 *** A0A2U1M9M1_ARTAN)
Solyc02g067700	4	8	mistyrose	RING/U-box superfamily protein (AHRD V3 *-* A0A2U1LDD8_ARTAN)
Solyc02g067710	4	0	mediumorchid3	ARM repeat superfamily protein (AHRD V3 *** A0A2U1PMP5_ARTAN)
Solyc02g067740	4	2	blue4	beta-galactosidase (AHRD V3 *** AT3G27930)
Solyc02g067750	12	6	honeydew	Carbonic anhydrase (AHRD V3 *** A0A2G3D3J4_CAPCH)
Solyc02g067810	4	6	lightyellow	Cyclin-dependent protein kinase inhibitor SMR6 (AHRD V3 *** SMR6_ARATH)
Solyc02g067820	2	12	plum	Gaa1-like, GPI transamidase component (AHRD V3 *** A0A2U1KP79_ARTAN)
Solyc02g067830	2	2	honeydew	Protein kinase G11A (AHRD V3 *** A0A2G3A680_CAPAN)
Solyc02g067840	8	8	honeydew	altered inheritance of mitochondria protein 32-like (AHRD V3 *** A0A2I4HUQ2_9ROSI)
Solyc02g067850	8	6	indianred2	U-box domain-containing protein 4-like (AHRD V3 *** A0A2K3PH98_TRIPR)
Solyc02g067860	6	2	aliceblue	Glucose-6-phosphate 1-epimerase (AHRD V3 *** A0A1U8FRS7_CAPAN)
Solyc02g067890	4	2	grey	S-adenosyl-L-methionine-dependent methyltransferases superfamily protein (AHRD V3 *** A0A2U1MED4_ARTAN)
Solyc02g067910	8	0	tan4	Unknown protein
Solyc02g067930	4	6	indianred2	Glycerol-3-phosphate dehydrogenase [NAD(+)] (AHRD V3 *** A0A1U8FRT5_CAPAN)
Solyc02g067950	4	2	indianred2	TPX2 (Targeting protein for Xklp2) protein family (AHRD V3 *-* F4J761_ARATH)
Solyc02g067960	8	0	honeydew	Mitochondrial transcription termination factor family protein (AHRD V3 *** O64531_ARATH)
Solyc02g067970	4	4	indianred2	Zinc finger (C3HC4-type RING finger) family protein (AHRD V3 *-* F4IWG7_ARATH)
Solyc02g067980	4	4	honeydew	Serine/threonine protein phosphatase 2A regulatory subunit (AHRD V3 *** A0A1U8FK60_CAPAN)
Solyc02g067990	4	8	orangered4	AUGMIN subunit 6-like (AHRD V3 *** A0A2I4E4M7_9ROSI)
Solyc02g068000	2	4	mediumorchid3	F-box protein (AHRD V3 *** A0A1J3ESG6_NOCCA)
Solyc02g068040	4	2	chocolate3	Unknown protein
Solyc02g068050	2	2	honeydew	Rubisco methyltransferase family protein (AHRD V3 *** Q8VZB5_ARATH)
Solyc02g068060	4	2	indianred2	Protein kinase domain (AHRD V3 *** A0A200QYA9_9MAGN)
Solyc02g068070	6	8	honeydew	Lipase (AHRD V3 *** A0A1U8FRV6_CAPAN)
Solyc02g068080	4	6	honeydew	Chloride channel protein (AHRD V3 *** K4B7E0_SOLLC)
Solyc02g068090	2	4	honeydew	30S ribosomal protein S21 (AHRD V3 *** A0A2G2XI83_CAPBA)
Solyc02g068100	8	2	honeydew	SWI/SNF complex component SNF12-like protein (AHRD V3 *** A0A2G3BVC1_CAPCH)
Solyc02g068110	2	0	grey	Transcription and mRNA export factor ENY2 (AHRD V3 *** A0A2G3D3N3_CAPCH)
Solyc02g068120	2	0	honeydew	DCD (Development and Cell Death) domain protein (AHRD V3 *-* A0A2U1P2J5_ARTAN)
Solyc02g068140	6	4	honeydew	Major facilitator superfamily protein (AHRD V3 *** A0A2U1PZJ0_ARTAN)
Solyc02g068150	4	8	tan4	Nuclear transport factor 2 (AHRD V3 *** A0A2G2XD55_CAPBA)
Solyc02g068190	14	6	honeydew	RNA helicase DEAD6
Solyc02g068195	4	0	lavenderblush2	Unknown protein
Solyc02g068200	4	4	indianred2	TCP transcription factor 18
Solyc02g068230	2	6	cornsilk	Membrane-anchored ubiquitin-fold protein (AHRD V3 *** A0A2G3D3P3_CAPCH)
Solyc02g068240	14	2	indianred2	Diacylglycerol O-acyltransferase 2 (AHRD V3 *** A0A2G3D3R8_CAPCH)
Solyc02g068260	2	2	firebrick2	Vacuolar iron transporter-like protein 4 (AHRD V3 *** A0A2G3A6A6_CAPAN)
Solyc02g068270	6	8	honeydew	transmembrane protein (AHRD V3 *** AT3G51510)
Solyc02g068280	10	6	firebrick4	subtilisin-like protein
Solyc02g068290	4	8	lightpink1	hypothetical protein (AHRD V3 *-* AT3G51500)
Solyc02g068300	2	16	tan	Lectin-receptor kinase (AHRD V3 *** A0A2U1KV35_ARTAN)
Solyc02g068315	4	0	lightyellow	2-oxoglutarate (2OG) and Fe(II)-dependent oxygenase superfamily protein (AHRD V3 *** Q9XI75_ARATH)
Solyc02g068340	6	6	mediumorchid3	Kinesin-like protein (AHRD V3 *** O24147_TOBAC)
Solyc02g068350	4	6	honeydew	Uroporphyrinogen-III synthase (AHRD V3 *** B6U9W1_MAIZE)
Solyc02g068360	2	2	lightpink1	Tafazzin family protein (AHRD V3 *** A0A1U8FTW9_CAPAN)
Solyc02g068370	4	0	brown1	C-type lectin receptor-like tyrosine-protein kinase (AHRD V3 *** A0A2G3D3S0_CAPCH)
Solyc02g068380	2	2	coral2	Allantoate deiminase/N-carbamoyl-L-amino-acid hydrolase (AHRD V3 *** A0A316ELX8_9BURK)
Solyc02g068390	8	2	yellow2	Mitochondrial inner membrane protease subunit 1 (AHRD V3 *** A0A1J3ERE8_NOCCA)
Solyc02g068400	6	6	indianred2	Pectin lyase-like superfamily protein (AHRD V3 *** AT4G20050.7)
Solyc02g068420	8	2	lightpink1	Ribosome biogenesis protein NOP53 (AHRD V3 *** A0A200QRU3_9MAGN)
Solyc02g068430	2	6	mistyrose	Choline-phosphate cytidylyltransferase (AHRD V3 *** A0A2I0V8H3_9ASPA)
Solyc02g068450	2	0	yellow2	V-type proton ATPase subunit F (AHRD V3 *** A0A1U8FKD8_CAPAN)
Solyc02g068490	8	9	honeydew	Copper-transporting ATPase RAN1 (AHRD V3 *** A0A2G3D3S9_CAPCH)
Solyc02g068530	4	2	green4	UDP-N-acetylglucosamine diphosphorylase 1 (AHRD V3 *** A0A1U8FKE1_CAPAN)
Solyc02g068540	4	10	palevioletred	leucine-rich repeat receptor protein kinase EMS1-like (AHRD V3 *** A0A2G3A6F6_CAPAN)
Solyc02g068550	2	6	cornsilk	FAR1-related sequence 1 (AHRD V3 *** F4JU19_ARATH)
Solyc02g068560	4	8	cornsilk	Protein CHROMATIN REMODELING 4 (AHRD V3 *** A0A2G2XDA8_CAPBA)
Solyc02g068580	10	4	green4	Histone acetyltransferase type B catalytic subunit (AHRD V3 *** A0A2G2W5B7_CAPBA)
Solyc02g068590	4	8	honeydew	Potassium transporter (AHRD V3 *** A0A2G3D415_CAPCH)
Solyc02g068600	2	2	honeydew	Ankyrin repeat-containing protein (AHRD V3 *** A0A2U1NQG8_ARTAN)
Solyc02g068610	4	4	honeydew	Ankyrin repeat-containing protein (AHRD V3 *-* A0A2U1PE49_ARTAN)
Solyc02g068620	2	0	green4	Unknown protein
Solyc02g068630	2	0	blue4	Pentatricopeptide repeat (AHRD V3 *** A0A200QE75_9MAGN)
Solyc02g068640	4	6	green4	Pyrroline-5-carboxylate reductase (AHRD V3 *** A0A328DV79_9ASTE)
Solyc02g068650	2	8	firebrick2	tRNA (guanine-N(7)-)-methyltransferase (AHRD V3 *** A0A2G3D3W0_CAPCH),Pfam:PF02390
Solyc02g068660	4	2	indianred2	wall-associated receptor kinase-like 10 (AHRD V3 *** A0A2I4G978_9ROSI)
Solyc02g068670	4	8	brown1	Ankyrin repeat (AHRD V3 *** A0A200R0Y6_9MAGN)
Solyc02g068680	2	4	mediumpurple2	Cysteine/Histidine-rich C1 domain family protein (AHRD V3 *-* Q9FIY8_ARATH)
Solyc02g068690	12	4	mistyrose	Exostosin-like protein (AHRD V3 *** A0A2U1LYJ8_ARTAN)
Solyc02g068710	8	12	honeydew	Sulfiredoxin (AHRD V3 *** D2KKL9_PEA)
Solyc02g068700	10	4	honeydew	Histidine triad (HIT) protein (AHRD V3 *** A0A2U1PU92_ARTAN)
Solyc02g068720	10	0	cornsilk	Protein NAP1 (AHRD V3 *** A0A2G3A6H3_CAPAN)
Solyc02g068730	8	6	indianred2	60 kDa chaperonin (AHRD V3 *** B2IXD2_NOSP7)
Solyc02g068740	2	0	indianred2	Glycine cleavage system H protein (AHRD V3 *** A0A1U8FKG0_CAPAN)
Solyc02g068750	2	6	honeydew	tRNA N6-adenosine threonylcarbamoyltransferase (AHRD V3 *** A0A2H5UB77_RHIID)
Solyc02g068760	2	2	indianred2	Pentatricopeptide repeat-containing protein (AHRD V3 *** A0A2G3A6F7_CAPAN)
Solyc02g068770	2	0	firebrick2	Ribosomal protein L30 (AHRD V3 *** A0A200QE96_9MAGN)
Solyc02g068780	6	4	navajowhite	Unknown protein
Solyc02g068790	2	4	cornsilk	Alpha 1,4-glycosyltransferase family protein (AHRD V3 *** A0A2U1LES8_ARTAN)
Solyc02g068820	6	4	lightyellow	Receptor-like protein kinase (AHRD V3 *** A0A2R6Q6W2_ACTCH)
Solyc02g150128	2	0	lightyellow	Lrr receptor-like serinethreonine-protein kinase fls2 (AHRD V3 *** A0A314LAY5_NICAT)
Solyc02g068850	8	6	indianred2	Unknown protein
Solyc02g068890	6	2	orangered4	Pentatricopeptide repeat-containing protein (AHRD V3 *** A0A2G3A6D5_CAPAN)
Solyc02g068900	4	14	honeydew	Glutathione S-transferase (AHRD V3 *** A0A200QN08_9MAGN)
Solyc02g068910	4	4	honeydew	Trypsin family protein (AHRD V3 *** A0A2U1MFG3_ARTAN)
Solyc02g068920	2	2	skyblue4	lecithine cholesterol acyltransferase
Solyc02g068930	8	6	honeydew	Cytochrome c6, chloroplastic (AHRD V3 *** A0A1U8FS80_CAPAN)
Solyc02g068990	4	12	honeydew	Unknown protein
Solyc02g069020	8	2	honeydew	Phloem protein 2-like protein (AHRD V3 *** A0A2U1PTN1_ARTAN)
Solyc02g069030	8	4	honeydew	Phloem protein 2-like protein (AHRD V3 *** A0A2U1PTN1_ARTAN)
Solyc02g069040	6	6	lightskyblue2	Phloem protein 2-like protein (AHRD V3 *** A0A2U1PTN1_ARTAN)
Solyc02g069060	4	5	skyblue4	Phloem protein 2-like (AHRD V3 *** A0A200QPN3_9MAGN)
Solyc02g069070	10	6	honeydew	Ribonuclease H2 subunit C-like protein (AHRD V3 *** F4IVV8_ARATH)
Solyc02g069090	8	6	aliceblue	Cathepsin B-like cysteine proteinase (AHRD V3 *** Q40413_NICRU)
Solyc02g069100	4	3	coral2	Cathepsin B-like cysteine proteinase (AHRD V3 *** Q6ST24_SOLTU)
Solyc02g069110	4	4	green4	Cathepsin B-like cysteine proteinase (AHRD V3 *** Q40413_NICRU)
Solyc02g069130	4	10	honeydew	Peptidylprolyl isomerase (AHRD V3 *** A0A2G2XYU6_CAPAN)
Solyc02g069150	3	2	lightpink1	Vesicle-associated membrane protein (AHRD V3 *** A0A1U8H291_CAPAN)
Solyc02g069170	14	2	honeydew	Transcription initiation factor TFIID subunit 8 (AHRD V3 *** A0A1J3F703_NOCCA)
Solyc02g069180	3	2	darkslateblue	SBP (S-ribonuclease binding protein) family protein (AHRD V3 *-* A0A2U1LW40_ARTAN)
Solyc02g069220	2	2	lightyellow	Unknown protein
Solyc02g069240	8	0	mediumorchid3	O-fucosyltransferase family protein (AHRD V3 *** S8EG27_9LAMI)
Solyc02g069250	2	10	indianred2	Alcohol dehydrogenase superfamily (AHRD V3 *-* A0A200Q008_9MAGN)
Solyc02g069260	6	6	grey60	Argonaute2a
Solyc02g069290	8	2	honeydew	RING-type E3 ubiquitin transferase (AHRD V3 *-* A0A218W8P0_PUNGR)
Solyc02g069310	2	2	honeydew	NIM1-like protein 1
Solyc02g069320	4	6	grey	Mitochondrial transcription termination factor family protein (AHRD V3 *** A0A178V165_ARATH)
Solyc02g069340	5	6	honeydew	RNA 3'-terminal phosphate cyclase (AHRD V3 *** A0A200PQ43_9MAGN)
Solyc02g069350	6	8	indianred2	TRAM, LAG1 and CLN8 (TLC) lipid-sensing domain containing protein (AHRD V3 *** A0A2U1Q6S5_ARTAN)
Solyc02g069370	8	10	chocolate3	Ras-related protein Rab-5A (AHRD V3 *** A0A1U8FSC3_CAPAN)
Solyc02g069380	2	4	indianred2	Membrane fusion protein Use1 (AHRD V3 *** A0A1P8AP56_ARATH)
Solyc02g069400	4	0	firebrick2	Alpha/Beta hydrolase fold protein (AHRD V3 *** A0A2U1NSZ5_ARTAN)
Solyc02g069410	4	4	honeydew	Haloacid dehalogenase-like hydrolase domain-containing protein (AHRD V3 *** A0A1J3HBG0_NOCCA)
Solyc02g069420	2	0	cornsilk	Phospholipid-transporting ATPase (AHRD V3 *** A0A2G2Y2S2_CAPAN)
Solyc02g069430	6	0	honeydew	Phospholipid-transporting ATPase (AHRD V3 *-* A0A2G3D422_CAPCH)
Solyc02g069450	2	0	honeydew	Photosystem I reaction center subunit III, chloroplastic (AHRD V3 *** A0A1U8FJA0_CAPAN)
Solyc02g069460	6	6	honeydew	Photosystem I reaction center subunit III, chloroplastic (AHRD V3 *** A0A1U8FJA0_CAPAN)
Solyc02g069490	8	4	indianred2	Delta(24)-sterol reductase (AHRD V3 *** A0A2G2XDD5_CAPBA)
Solyc02g069500	4	2	lightyellow	Pentatricopeptide repeat-containing protein (AHRD V3 *** A0A2G2Y2T3_CAPAN)
Solyc02g069510	4	2	honeydew	Protein LIGHT-DEPENDENT SHORT HYPOCOTYLS 6 (AHRD V3 *** A0A2G3D431_CAPCH)
Solyc02g069520	4	4	palevioletred	mediator of RNA polymerase II transcription subunit 9 (AHRD V3 *-* A0A1S4AG64_TOBAC)
Solyc02g069560	6	2	honeydew	Protein CHUP1, chloroplastic (AHRD V3 *** A0A2G3D453_CAPCH)
Solyc02g069570	8	4	aliceblue	Pentatricopeptide repeat-containing protein, chloroplastic (AHRD V3 *** A0A1U8FUD9_CAPAN)
Solyc02g069580	2	8	honeydew	UDP-glucose 4-epimerase (AHRD V3 *** A0A1Y1ITM0_KLENI)
Solyc02g069600	6	10	honeydew	Cytochrome P450 (AHRD V3 *** A0A200R9G0_9MAGN)
Solyc02g069610	2	6	yellow2	Got1/Sft2-like vescicle transport protein family (AHRD V3 *** A0A2U1KLQ9_ARTAN)
Solyc02g069620	6	6	honeydew	Ribose 5-phosphate isomerase A (AHRD V3 *** A0A1Y1I8P0_KLENI)
Solyc02g069630	4	2	honeydew	Subtilisin-like protease (AHRD V3 *** A0A1J3H877_NOCCA)
Solyc02g069640	6	4	honeydew	Gamma-soluble NSF attachment protein (AHRD V3 *** A0A2G3D4B3_CAPCH),Pfam:PF14938
Solyc02g069690	10	11	honeydew	FAD-binding Berberine family protein (AHRD V3 *** A0A1P8AT94_ARATH)
Solyc02g069700	4	6	yellow2	Unknown protein
Solyc02g069710	10	12	green4	Cation/calcium exchanger 4 (AHRD V3 *** A0A2G3A6Q7_CAPAN)
Solyc02g069720	6	10	chocolate3	LSD1 zinc finger family protein (AHRD V3 *** F4JUW0_ARATH)
Solyc02g069740	2	8	indianred2	Transcription factor jumonji (Jmj) family protein / zinc finger (C5HC2 type) family protein (AHRD V3 *** A0A2U1QN90_ARTAN)
Solyc02g069750	4	4	lightskyblue2	Choline/ethanolamine kinase (AHRD V3 *** A0A2I0WMF4_9ASPA)
Solyc02g069770	5	4	darkred	Transducin/WD40 repeat-like superfamily protein (AHRD V3 *** A0A2U1MQ79_ARTAN)
Solyc02g069780	3	0	tan4	SIT4 phosphatase-associated family protein (AHRD V3 *** F4I6B2_ARATH)
Solyc02g069790	4	2	darkgoldenrod4	U2 snRNP auxiliary factor large subunit (AHRD V3 *-* A0A166WX29_9PEZI)
Solyc02g069800	12	4	honeydew	Alpha/beta-Hydrolases superfamily protein (AHRD V3 *** A0A2U1PVQ0_ARTAN)
Solyc02g069810	4	12	palevioletred	Nucleic acid binding protein (AHRD V3 *** A0A2K3PHJ0_TRIPR)
Solyc02g069820	2	2	tan4	kxDL motif protein (AHRD V3 *** AT3G29130.6)
Solyc02g069850	14	4	paleturquoise	40S ribosomal protein S25 (AHRD V3 *-* A0A2G3D4C4_CAPCH)
Solyc02g069910	6	2	honeydew	Unknown protein
Solyc02g069920	2	6	honeydew	2-succinylbenzoate--CoA ligase, chloroplastic/peroxisomal (AHRD V3 *** A0A2G2XDL4_CAPBA)
Solyc02g069930	4	6	lightskyblue2	Alpha/beta-Hydrolases superfamily protein (AHRD V3 *** Q9LFQ7_ARATH)
Solyc02g069940	1	18	cornsilk	WPP domain associated protein
Solyc02g069950	6	7	honeydew	KRR1 small subunit processome component (AHRD V3 *** A0A2G3DH49_CAPCH)
Solyc02g069960	12	8	brown1	NAC domain-containing protein (AHRD V3 *-* A0A2K3N8K8_TRIPR)
Solyc02g069970	2	3	honeydew	Receptor-like protein kinase (AHRD V3 *** A0A2K3PS49_TRIPR)
Solyc02g069980	14	4	yellow2	ELM2 domain, Zinc finger, PHD-type, Zinc finger, CW-type, Zinc finger, RING/FYVE/PHD-type (AHRD V3 *-* A0A2U1QAI8_ARTAN)
Solyc02g070000	4	2	grey60	Leucine-rich receptor-like protein kinase family protein (AHRD V3 *** A0A061G8R7_THECC)
Solyc02g070020	4	0	honeydew	UDP-Glycosyltransferase superfamily protein (AHRD V3 *** A0A2U1N3R1_ARTAN)
Solyc02g070030	2	8	indianred2	Small RNA 2'-O-methyltransferase-like (AHRD V3 *** A0A2S1CES1_PRUYE)
Solyc02g070040	4	2	mistyrose	ethylene-responsive nuclear protein / ethylene-regulated nuclear protein (ERT2) (AHRD V3 *-* AT4G20880)
Solyc02g070060	2	6	firebrick2	FAD-binding Berberine family protein (AHRD V3 *** A0A2U1MQE5_ARTAN)
Solyc02g070090	2	8	brown1	FAD-binding Berberine family protein (AHRD V3 *** A0A2U1KT07_ARTAN)
Solyc02g070110	6	8	brown1	FAD-binding Berberine family protein (AHRD V3 *** A0A2U1LDC6_ARTAN)
Solyc02g070210	10	8	honeydew	Patellin-4 (AHRD V3 *** A0A2G2XDH3_CAPBA)
Solyc02g070220	4	2	honeydew	Twinkle-like protein, chloroplastic/mitochondrial (AHRD V3 *-* A0A1J3IPL8_NOCCA)
Solyc02g070230	6	0	slateblue	Twinkle-like protein, chloroplastic/mitochondrial (AHRD V3 *** A0A2G2XBQ5_CAPBA)
Solyc02g070240	4	4	cornsilk	Zinc finger transcription factor 17
Solyc02g070250	2	6	orangered4	Glycolipid transfer protein domain (AHRD V3 *** A0A200PSJ4_9MAGN)
Solyc02g070260	16	4	green4	Outer arm dynein light chain 1 protein (AHRD V3 *** A0A2U1P7A2_ARTAN)
Solyc02g070280	8	10	chocolate3	Cationic amino acid transporter (AHRD V3 *** S8D7Y4_9LAMI)
Solyc02g070290	4	4	grey	Cation-chloride cotransporter 1 (AHRD V3 *** A0A2G2XDT0_CAPBA)
Solyc02g070310	4	2	cornsilk	60S ribosomal protein L32 (AHRD V3 *** A0A2G3D4E0_CAPCH)
Solyc02g070330	2	8	firebrick2	40S ribosomal protein S4 (AHRD V3 *** A0A2G2WHB8_CAPBA)
Solyc02g070340	2	6	tan4	40S ribosomal protein S4 (AHRD V3 *** A0A2G2WHB8_CAPBA)
Solyc02g070385	6	13	indianred2	Unknown protein
Solyc02g070390	4	3	indianred2	protein PLASTID TRANSCRIPTIONALLY ACTIVE 12 (AHRD V3 *** A0A2I4GUX2_9ROSI)
Solyc02g070400	4	4	green4	Galactosyltransferase family protein (AHRD V3 *** A0A2U1PE75_ARTAN)
Solyc02g070430	2	10	grey	Gibberellin 2-oxidase 1 (AHRD V3 *** A7LCJ5_SOLTU)
Solyc02g070440	2	2	honeydew	Katanin p60 ATPase-containing subunit (AHRD V3 *** A0A1Y1IFT3_KLENI)
Solyc02g070450	2	2	honeydew	Glucan endo-1,3-beta-glucosidase 11 (AHRD V3 *** A0A2G3A704_CAPAN)
Solyc02g070460	2	8	chocolate3	Cullin (AHRD V3 *** A0A200QC17_9MAGN)
Solyc02g070470	10	10	green4	transmembrane protein (AHRD V3 *** AT2G34585)
Solyc02g070480	8	2	skyblue4	F-box protein (AHRD V3 *-* A0A2G2XDN8_CAPBA)
Solyc02g070490	6	2	salmon4	Alpha/beta-Hydrolases superfamily protein (AHRD V3 *** Q9FFW9_ARATH)
Solyc02g070510	8	0	tan4	Proteasome subunit alpha type (AHRD V3 *** A0A218W7U7_PUNGR)
Solyc02g070520	6	0	honeydew	alpha-1,2-Mannosidase (AHRD V3 *** A0A1U8FJR2_CAPAN)
Solyc02g070530	12	10	chocolate3	Potassium channel KAT1 (AHRD V3 *** A0A2G3ANB5_CAPAN)
Solyc02g070540	2	0	honeydew	DUF642 domain-containing protein (AHRD V3 *** A0A1Q3DKA7_CEPFO)
Solyc02g070550	6	4	blue2	La-related protein 6A (AHRD V3 *** A0A2G2XDP4_CAPBA)
Solyc02g070560	10	4	grey	Phospho-N-acetylmuramoyl-pentapeptide-transferase-like protein (AHRD V3 *** A0A2G2XE40_CAPBA)
Solyc02g070570	14	6	darkred	40S ribosomal protein S14 (AHRD V3 *** A0A2G2YPH6_CAPAN)
Solyc02g070580	2	4	honeydew	sterol 22-desaturase
Solyc02g070600	4	0	tan4	F-box protein (AHRD V3 *** A0A2K3P6V3_TRIPR)
Solyc02g070640	2	2	tan4	60S ribosomal protein L18a (AHRD V3 *** A0A2G2WKJ7_CAPBA)
Solyc02g070670	6	2	lightskyblue2	Urease accessory protein UreG-like (AHRD V3 *** A0A2K3MUD0_TRIPR)
Solyc02g070680	10	6	green4	Cytochrom_B561 domain-containing protein (AHRD V3 *-* A0A1Q3BEM3_CEPFO)
Solyc02g070690	4	0	honeydew	Calcium-dependent lipid-binding (CaLB domain) family protein (AHRD V3 *-* O22783_ARATH)
Solyc02g070705	4	0	indianred2	LOW QUALITY PROTEIN: uncharacterized protein At2g34460, chloroplastic (AHRD V3 --* XP_021294069)
Solyc02g070750	2	0	grey	Disease resistance protein (AHRD V3 *-* A0A200Q3R7_9MAGN)
Solyc02g070755	8	2	honeydew	Unknown protein
Solyc02g070760	6	4	honeydew	NAD(P)-binding Rossmann-fold superfamily protein (AHRD V3 *** A0A2U1NQA9_ARTAN)
Solyc02g070770	2	2	honeydew	NAD(P)-binding Rossmann-fold superfamily protein (AHRD V3 *** A0A2U1NQA9_ARTAN)
Solyc02g070780	4	10	tan	DNA helicase (AHRD V3 *** A0A2G2XDX1_CAPBA)
Solyc02g070790	6	4	honeydew	3-oxoacyl-[acyl-carrier-protein] synthase (AHRD V3 *** A0A2I4EJY8_9ROSI)
Solyc02g070800	18	4	honeydew	DUF561 domain-containing protein (AHRD V3 *** A0A1Q3DH97_CEPFO)
Solyc02g070820	4	4	lightskyblue2	Avr9/Cf-9 rapidly elicited protein 180 (AHRD V3 *** Q9FQZ1_TOBAC)
Solyc02g070860	14	0	indianred2	tobamovirus multiplication protein 1-like (AHRD V3 *** A0A2I4EJZ3_9ROSI)
Solyc02g070870	6	2	lightyellow	mitochondrial inner membrane protease subunit 1-like (AHRD V3 *** A0A2I4HRQ8_9ROSI)
Solyc02g070875	2	4	darkgoldenrod4	BnaA07g07520D protein (AHRD V3 *-* A0A078HZ87_BRANA)
Solyc02g070880	2	2	firebrick2	Helix-loop-helix DNA-binding
Solyc02g070890	2	10	honeydew	Flagellin Sensing 2
Solyc02g070900	2	4	lightskyblue2	Unknown protein
Solyc02g070910	2	8	grey	Receptor kinase (AHRD V3 *** H2AKU7_ARATH)
Solyc02g070990	4	2	honeydew	Chlorophyll a-b binding protein, chloroplastic (AHRD V3 *** A0A2G3A7J8_CAPAN)
Solyc02g071000	6	0	honeydew	Chlorophyll a-b binding protein, chloroplastic (AHRD V3 *** A0A2G3A7J8_CAPAN)
Solyc02g071010	2	0	honeydew	Chlorophyll a-b binding protein, chloroplastic (AHRD V3 *** A0A2G3A7J8_CAPAN)
Solyc02g071020	2	14	honeydew	Unknown protein
Solyc02g071040	8	0	yellow2	Starch synthase, chloroplastic/amyloplastic (AHRD V3 *** A0A314LCS0_NICAT)
Solyc02g071050	2	2	green4	Purine permease (AHRD V3 *** A0A2P5DL88_TREOI),Pfam:PF16913
Solyc02g071060	4	2	indianred2	Purine permease (AHRD V3 *** A0A2P5DL88_TREOI),Pfam:PF16913
Solyc02g071080	4	8	honeydew	Purine permease (AHRD V3 *** A0A2U1LZ22_ARTAN),Pfam:PF16913
Solyc02g071090	6	4	honeydew	Purine permease (AHRD V3 *** A0A2U1LZ22_ARTAN),Pfam:PF16913
Solyc02g071100	4	6	cornsilk	Purine permease (AHRD V3 *** A0A2U1LZ22_ARTAN),Pfam:PF16913
Solyc02g071110	4	0	honeydew	Purine permease (AHRD V3 *** A0A2R6Q6Y9_ACTCH),Pfam:PF16913
Solyc02g071120	6	0	grey	O-acetyltransferase family protein (AHRD V3 *** A0A2U1PD69_ARTAN)
Solyc02g071130	6	14	brown1	WRKY transcription factor 71
Solyc02g071150	4	2	cornsilk	Double-stranded DNA-binding family protein (AHRD V3 *** B4FN06_MAIZE)
Solyc02g071160	2	4	honeydew	S-adenosyl-L-methionine-dependent methyltransferases superfamily protein (AHRD V3 *-* Q9M144_ARATH)
Solyc02g071170	8	6	grey	Coatomer subunit zeta-2 (AHRD V3 *** A0A2G3A7H8_CAPAN)
Solyc02g071190	2	0	palevioletred	Carboxyl-terminal-processing protease-like protein (AHRD V3 *** A0A2K3PAE2_TRIPR)
Solyc02g071200	4	6	honeydew	Carbohydrate-binding X8 domain superfamily protein (AHRD V3 *-* A0A1P8AUE5_ARATH)
Solyc02g071220	4	12	skyblue4	type-A response regulator2
Solyc02g071240	12	6	cornsilk	Pre-mRNA-processing factor 39-like protein (AHRD V3 *-* A0A2K3NW85_TRIPR)
Solyc02g071250	4	4	navajowhite	CTD small phosphatase-like protein 2 (AHRD V3 *** A0A2I4EJV3_9ROSI)
Solyc02g071260	2	4	honeydew	Phytochrome (AHRD V3 *** A0A2G2XE21_CAPBA)
Solyc02g150130	2	2	chocolate3	60S ribosomal protein L32 (AHRD V3 *** A0A2G2XE07_CAPBA)
Solyc02g071300	2	2	darkorange	Pentatricopeptide repeat-containing protein, mitochondrial (AHRD V3 *** A0A2G3D4N1_CAPCH)
Solyc02g071320	2	4	chocolate3	Unknown protein
Solyc02g071330	4	8	indianred2	SH3 domain-containing protein (AHRD V3 *** A0A2U1QNC4_ARTAN)
Solyc02g071350	5	4	chocolate3	ABC transporter B family member 9 (AHRD V3 *** A0A2G3A7K1_CAPAN)
Solyc02g071380	4	8	honeydew	2-oxoglutarate (2OG) and Fe(II)-dependent oxygenase superfamily protein (AHRD V3 *** F4I629_ARATH)
Solyc02g071410	2	4	palevioletred	2-oxoglutarate (2OG) and Fe(II)-dependent oxygenase superfamily protein (AHRD V3 *** Q9SB33_ARATH)
Solyc02g071430	2	2	firebrick4	2-oxoglutarate (2OG) and Fe(II)-dependent oxygenase superfamily protein (AHRD V3 *** F4I629_ARATH)
Solyc02g071440	2	2	firebrick2	2-oxoglutarate (2OG) and Fe(II)-dependent oxygenase superfamily protein (AHRD V3 *** Q9SB33_ARATH)
Solyc02g071470	2	4	brown1	2-oxoglutarate (2OG) and Fe(II)-dependent oxygenase superfamily protein (AHRD V3 *** Q9SB33_ARATH)
Solyc02g071500	4	0	palevioletred	2-oxoglutarate (2OG) and Fe(II)-dependent oxygenase superfamily protein (AHRD V3 *** Q9SB33_ARATH)
Solyc02g071510	10	2	honeydew	Transcription factor GTE12 (AHRD V3 *** A0A2G3BQT5_CAPCH)
Solyc02g071530	8	0	magenta3	Exonuclease 1 (AHRD V3 *** A0A2G3A7F7_CAPAN)
Solyc02g071570	4	0	chocolate3	Pentatricopeptide repeat-containing protein, chloroplastic (AHRD V3 *** A0A2G3A7D3_CAPAN)
Solyc02g071610	6	12	honeydew	GDSL esterase/lipase (AHRD V3 *** A0A2G2XF69_CAPBA)
Solyc02g071620	10	14	honeydew	GDSL-motif lipase/hydrolase family protein 1
Solyc02g071640	2	6	indianred2	GDSL esterase/lipase (AHRD V3 *-* A0A2G3A7C5_CAPAN)
Solyc02g071680	4	2	honeydew	GDSL esterase/lipase (AHRD V3 *-* A0A2G3A7C5_CAPAN)
Solyc02g071700	4	6	honeydew	GDSL esterase/lipase (AHRD V3 *** A0A2G3A7C5_CAPAN)
Solyc02g071720	8	0	indianred2	GDSL esterase/lipase At1g29670-like (AHRD V3 *** A0A1S3XHA6_TOBAC)
Solyc02g071740	2	8	chocolate3	MAP kinase kinase kinase 16
Solyc02g071750	2	2	honeydew	cyclic phosphodiesterase-like (AHRD V3 *** A0A1S4BIY5_TOBAC)
Solyc02g071760	2	0	palevioletred	oil body-associated protein 2A-like (AHRD V3 *** A0A2I4FEE8_9ROSI)
Solyc02g071770	8	8	green4	oil body-associated protein 2A-like (AHRD V3 *** A0A2I4FEE8_9ROSI)
Solyc02g071780	8	18	mediumpurple2	MACPF domain-containing protein (AHRD V3 *** A0A1Q3CKD2_CEPFO)
Solyc02g071800	4	6	honeydew	Protein kinase domain (AHRD V3 *** A0A200QIY1_9MAGN)
Solyc02g071810	4	12	honeydew	Protein kinase domain (AHRD V3 *** A0A200QV78_9MAGN)
Solyc02g071820	6	12	brown1	LRR_1 domain-containing protein/Pkinase_Tyr domain-containing protein/Malectin domain-containing protein (AHRD V3 *** A0A1Q3CJY9_CEPFO)
Solyc02g071860	8	10	firebrick2	LRR_1 domain-containing protein/Pkinase_Tyr domain-containing protein/Malectin domain-containing protein (AHRD V3 *** A0A1Q3CJY9_CEPFO)
Solyc02g071870	10	12	brown1	Protein kinase domain (AHRD V3 *** A0A200QV78_9MAGN)
Solyc02g071880	4	2	green4	Protein kinase domain (AHRD V3 *** A0A200QV78_9MAGN)
Solyc02g071890	8	2	palevioletred	Histidinol dehydrogenase (AHRD V3 *** O48933_NOCGO)
Solyc02g071920	6	4	indianred2	NOD26-like intrinsic protein 1
Solyc02g071940	2	0	honeydew	BnaC03g59480D protein (AHRD V3 *-* A0A078H9Y5_BRANA)
Solyc02g071980	6	4	honeydew	RING/FYVE/PHD-type zinc finger family protein (AHRD V3 *** Q84WW7_ARATH)
Solyc02g071990	6	14	skyblue4	BES1/BZR1 (AHRD V3 *** A0A2K3PP13_TRIPR)
Solyc02g072000	4	6	honeydew	Heat shock transcription factor (AHRD V3 *** Q9M597_MEDSA)
Solyc02g072010	4	2	grey	Pentatricopeptide repeat-containing protein (AHRD V3 *** A0A2G2XEC7_CAPBA)
Solyc02g072030	2	4	honeydew	ovate family protein 5
Solyc02g072070	10	12	brown1	Lectin-domain receptor-like kinase (AHRD V3 *** G4XXY5_NICAT)
Solyc02g072080	8	6	green4	RING-type E3 ubiquitin transferase (AHRD V3 *** A1E0Y2_SOLTU)
Solyc02g072090	4	0	grey	DNA polymerase III gamma-tau subunit (AHRD V3 *** E5GC26_CUCME)
Solyc02g072120	2	2	tan4	ER lumen protein-retaining receptor (AHRD V3 *** A0A1U8FK40_CAPAN)
Solyc02g072130	4	8	brown1	Protein transport protein Sec61 subunit alpha (AHRD V3 *** A0A1U8FK13_CAPAN)
Solyc02g072140	4	4	aliceblue	DUF641 domain-containing protein (AHRD V3 *** A0A1Q3APE9_CEPFO)
Solyc02g072150	4	4	cornsilk	Trehalose-6-phosphate synthase (AHRD V3 *** E5GC29_CUCME)
Solyc02g072160	6	4	slateblue	NAD(P)-binding Rossmann-fold superfamily protein (AHRD V3 *** A0A2U1LDJ7_ARTAN)
Solyc02g072170	4	2	darkred	hypothetical protein (AHRD V3 --* AT4G15140)
Solyc02g072180	2	4	indianred2	RAB GTPase (AHRD V3 *** A0A2U1Q460_ARTAN)
Solyc02g072190	6	2	brown1	WRKY transcription factor 79
Solyc02g072220	4	6	chocolate3	DUF1685 family protein (AHRD V3 *-* AT2G42760)
Solyc02g072230	6	12	grey	Transducin/WD40 repeat-like superfamily protein (AHRD V3 *** A0A2U1NCE8_ARTAN)
Solyc02g072240	8	8	darkred	Cellulose synthase (AHRD V3 *** K4B8J8_SOLLC)
Solyc02g072260	2	0	orangered4	Rho termination factor (AHRD V3 *** A0A200QXF1_9MAGN)
Solyc02g072270	2	10	plum	RING/FYVE/PHD zinc finger superfamily protein (AHRD V3 *** B6SN54_MAIZE)
Solyc02g072300	8	10	brown1	SHAGGY-like kinase (AHRD V3 *** N0A047_WHEAT)
Solyc02g072320	6	6	chocolate3	Protein NSP-INTERACTING KINASE 1 (AHRD V3 *-* A0A2G3A7N6_CAPAN)
Solyc02g072330	2	0	grey	Subtilisin-like protease (AHRD V3 *** Q9LWA3_SOLLC)
Solyc02g072370	4	4	honeydew	Subtilisin-like protease (AHRD V3 *** Q9LWA3_SOLLC)
Solyc02g072400	4	8	grey60	LRR receptor-like serine/threonine-protein kinase EFR (AHRD V3 *** A0A1S3YR00_TOBAC)
Solyc02g072470	4	8	palevioletred	Receptor-like protein kinase (AHRD V3 *** A0A2R6Q6W2_ACTCH)
Solyc02g072480	10	0	brown1	LRR receptor-like kinase (AHRD V3 *** A0A072V4N4_MEDTR)
Solyc02g072510	4	6	honeydew	transcriptional regulator family protein (AHRD V3 *-* AT1G29220)
Solyc02g072520	2	4	honeydew	Concanavalin A-like lectin/glucanase, subgroup (AHRD V3 *** A0A2U1KZV6_ARTAN)
Solyc02g072530	6	2	honeydew	Non-specific serine/threonine protein kinase (AHRD V3 *** A0A2G3A7N9_CAPAN)
Solyc02g076660	10	14	grey60	Protein male discoverer 2 (AHRD V3 *** A0A1J6HUC9_NICAT)
Solyc02g076670	6	14	indianred2	Myb domain, Homeodomain-like protein (AHRD V3 *** A0A2U1Q384_ARTAN)
Solyc02g076680	2	0	lightskyblue2	DUF688 domain-containing protein (AHRD V3 *** A0A1Q3BIV2_CEPFO)
Solyc02g076690	2	0	honeydew	Cysteine protease CP14 (AHRD V3 *** T2BRA8_TOBAC)
Solyc02g076700	4	0	cornsilk	Pentatricopeptide repeat (AHRD V3 *** A0A200PME2_9MAGN)
Solyc02g076710	6	4	chocolate3	Cysteine protease CP14 (AHRD V3 *** T2BRA8_TOBAC)
Solyc02g076720	4	6	cornsilk	Phosphoribosylformylglycinamidine synthase (AHRD V3 *** A0A2G2VBS3_CAPBA)
Solyc02g076740	8	0	mediumorchid3	Unknown protein
Solyc02g076760	4	6	firebrick2	N-(5'-phosphoribosyl)anthranilate isomerase (AHRD V3 *** S8D1B0_9LAMI)
Solyc02g076790	4	0	honeydew	ARM repeat superfamily protein (AHRD V3 *** A0A2U1PUY4_ARTAN)
Solyc02g076810	6	6	yellow3	trihelix transcription factor ASIL2-like (AHRD V3 *** A0A2I4DK89_9ROSI)
Solyc02g076830	16	12	brown1	Cell attachment protein in somatic embryogenesis (AHRD V3 *** Q6I6Y6_DAUCA)
Solyc02g076840	8	10	cornsilk	Protein SCAR1 (AHRD V3 *** A0A2G2VBP6_CAPBA)
Solyc02g076870	2	0	orangered4	Hydrolase-like protein family (AHRD V3 *** AT1G29120.8)
Solyc02g076920	2	6	green4	bHLH transcription factor 013
Solyc02g076940	2	2	firebrick2	Receptor-like cytosolic serine/threonine-protein kinase RBK2 (AHRD V3 *-* A0A2G3BYG5_CAPCH)
Solyc02g076950	4	6	coral2	Maternal effect embryo arrest 18 (AHRD V3 *-* A0A2U1M458_ARTAN)
Solyc02g076970	4	0	grey	Cysteine protease (AHRD V3 *** A0A2U1Q178_ARTAN)
Solyc02g076980	8	4	honeydew	Cysteine protease-like protein (AHRD V3 *** Q9SG15_ARATH)
Solyc02g077040	8	6	firebrick4	phytophthora-inhibited protease 1
Solyc02g077050	2	6	honeydew	Cysteine protease (AHRD V3 *** A0A2U1Q178_ARTAN)
Solyc02g077060	8	8	skyblue4	NB-ARC domains-containing protein (AHRD V3 *-* A0A2U1QPI4_ARTAN)
Solyc02g077070	2	6	darkred	Unknown protein
Solyc02g077080	4	6	green4	Protein trichome birefringence-like 40 (AHRD V3 *** A0A2G2VBM9_CAPBA)
Solyc02g077090	2	14	honeydew	Protein CHUP1, chloroplastic (AHRD V3 *-* A0A2G3D559_CAPCH)
Solyc02g077100	2	6	cornsilk	Phospholipase A1-IIgamma (AHRD V3 *** A0A2U1NY06_ARTAN)
Solyc02g077110	10	0	honeydew	Phospholipase A1-II 1 (AHRD V3 *** A0A2G2XE87_CAPBA)
Solyc02g077130	2	2	indianred2	GDSL esterase/lipase (AHRD V3 *** A0A2G3D516_CAPCH)
Solyc02g077160	2	4	honeydew	Phospholipase A1-IIgamma (AHRD V3 *** A0A2U1NY06_ARTAN)
Solyc02g077210	10	4	orangered4	hypothetical protein (AHRD V3 *-* AT4G18490.7)
Solyc02g077220	4	2	skyblue4	GDSL esterase/lipase (AHRD V3 *** A0A2G3D5Q5_CAPCH)
Solyc02g077230	4	8	honeydew	transmembrane protein (AHRD V3 *-* AT2G31090)
Solyc02g077260	10	4	honeydew	SUN-like protein5
Solyc02g077270	10	8	honeydew	Calcium-binding EF-hand family protein (AHRD V3 *-* A0A2U1MZJ3_ARTAN)
Solyc02g077290	8	10	brown1	glutamate receptor-like 1
Solyc02g077310	2	0	honeydew	D-aminoacyl-tRNA deacylase (AHRD V3 *-* A0A1J6IGK4_NICAT)
Solyc02g077320	2	6	indianred2	Negative regulator of systemic acquired resistance (SNI1) (AHRD V3 *** A0A2U1M5U8_ARTAN)
Solyc02g077330	4	10	honeydew	GDSL esterase/lipase (AHRD V3 *** A0A2G3D5Q8_CAPCH)
Solyc02g077400	8	4	chocolate3	Rac-like GTP binding protein (AHRD V3 *** Q9S821_PHYPA)
Solyc02g077410	2	12	darkred	28 kDa heat-and acid-stable phosphoprotein (AHRD V3 *** A0A1U8FTR4_CAPAN)
Solyc02g077430	4	4	honeydew	Phospholipase A1-II 1 (AHRD V3 *** A0A2G3D5J3_CAPCH)
Solyc02g077440	4	0	aliceblue	Transcription elongation factor 1 homolog (AHRD V3 *** A0A1U8FVQ1_CAPAN)
Solyc02g077450	2	6	palevioletred3	Vascular plant one zinc finger transcription factor protein (AHRD V3 *** V6BQR5_9BRYO)
Solyc02g077480	2	0	magenta3	Histone H3 (AHRD V3 *** B3TM40_ELAGV)
Solyc02g077520	8	10	brown1	O-methyltransferase (AHRD V3 *** A0A2S1PVB3_CAMAC)
Solyc02g077560	4	4	yellow2	auxin response factor 3
Solyc02g077570	14	2	green4	MLO-like protein (AHRD V3 *** A0A1C9A1H9_SOLLC)
Solyc02g077580	2	8	green4	Glutaredoxin-C9 (AHRD V3 *** A0A2G2XEH8_CAPBA)
Solyc02g077590	14	4	aliceblue	Homeobox-leucine zipper-like protein (AHRD V3 *-* Q3HRT1_PICGL)
Solyc02g077610	2	4	green4	NAC domain protein (AHRD V3 *** S5R952_9ROSA)
Solyc02g077630	2	8	firebrick2	Receptor-like protein kinase (AHRD V3 *** A0A2R6QLC9_ACTCH)
Solyc02g077640	2	2	honeydew	DUF679 domain-containing protein (AHRD V3 *** A0A1Q3AXA9_CEPFO)
Solyc02g077650	8	6	cornsilk	Pentatricopeptide repeat-containing protein (AHRD V3 *** A0A2G2UXY2_CAPBA)
Solyc02g077660	4	4	cornsilk	Homeobox domain-containing protein/DDT domain-containing protein (AHRD V3 *** A0A1Q3AXQ1_CEPFO)
Solyc02g077670	6	2	indianred2	DnaJ-like protein (AHRD V3 *** Q9SP09_TOBAC)
Solyc02g077680	10	6	whitesmoke	Alpha-1,4 glucan phosphorylase (AHRD V3 *** A0A2G2XET2_CAPBA)
Solyc02g077690	10	4	palevioletred	Myosin heavy chain-like protein (AHRD V3 *** F4HY55_ARATH)
Solyc02g077700	4	2	cornsilk	transmembrane protein (AHRD V3 *** AT2G33855)
Solyc02g077720	2	6	cornsilk	Unknown protein
Solyc02g077730	2	10	blue4	Protein NUCLEAR FUSION DEFECTIVE 6, chloroplastic/mitochondrial (AHRD V3 *** A0A2G3C0W3_CAPCH)
Solyc02g077740	2	8	cornsilk	Nucleic acid-binding, OB-fold (AHRD V3 *-* A0A2U1QDH2_ARTAN)
Solyc02g077760	4	10	grey60	Unknown protein
Solyc02g077770	6	6	honeydew	F-box domain-containing protein (AHRD V3 *** A0A2U1MSG2_ARTAN)
Solyc02g077780	4	6	honeydew	MACPF domain-containing protein (AHRD V3 *** A0A1Q3CFU3_CEPFO)
Solyc02g077790	10	4	honeydew	Unknown protein
Solyc02g077840	8	8	indianred2	Ethylene-responsive transcription factor 4 (AHRD V3 *-* A0A2G3D5H4_CAPCH)
Solyc02g077880	2	0	green4	Auxin-repressed protein (AHRD V3 *** A9YSI8_TOBAC)
Solyc02g077890	4	2	whitesmoke	RING 1B (AHRD V3 *** F4I2H5_ARATH)
Solyc02g077900	6	2	cornsilk	glyoxysomal processing protease, glyoxysomal (AHRD V3 *** A0A2I4DWT0_9ROSI)
Solyc02g077910	2	4	slateblue	Mitochondrial substrate carrier family protein (AHRD V3 *** A0A1P8B094_ARATH)
Solyc02g077920	2	0	indianred2	Colorless non-ripening
Solyc02g077940	2	8	coral2	Unknown protein
Solyc02g077950	6	4	indianred2	Dof zinc finger protein5
Solyc02g077960	10	4	grey	Dof zinc finger protein PBF (AHRD V3 *** A0A2G3A8C7_CAPAN)
Solyc02g077980	6	4	aliceblue	Unknown protein
Solyc02g077990	12	2	honeydew	30S ribosomal protein S5, chloroplastic (AHRD V3 *** A0A1U8FKT3_CAPAN)
Solyc02g078010	8	4	skyblue3	transmembrane protein (AHRD V3 *** AT1G28250)
Solyc02g078020	12	6	cornsilk	Telomerase activating protein est1 (AHRD V3 *-* A0A1Y1IMS9_KLENI)
Solyc02g078030	6	10	honeydew	VQ motif-containing protein 4 (AHRD V3 *** A0A2G2XER5_CAPBA)
Solyc02g078040	4	4	honeydew	Pistil-specific extensin-like protein (AHRD V3 *-* A0A2G3A881_CAPAN)
Solyc02g078050	2	4	mediumorchid3	Pistil-specific extensin-like protein (AHRD V3 *-* A0A2G3A8A5_CAPAN)
Solyc02g078120	2	2	darkred	Eukaryotic translation initiation factor 3 subunit D (AHRD V3 *** A0A1U8FKT0_CAPAN)
Solyc02g078140	2	4	green4	MAP kinase kinase kinase 18
Solyc02g078150	10	4	firebrick2	PDDEXK-like protein (AHRD V3 *** A0A2U1QIN2_ARTAN)
Solyc02g078160	6	10	chocolate3	DUF506 domain-containing protein (AHRD V3 *** A0A1Q3CKJ0_CEPFO)
Solyc02g078170	4	4	chocolate3	Lectin receptor kinase (AHRD V3 *** A0A2K3NP35_TRIPR)
Solyc02g078180	2	2	chocolate3	DUF616 domain-containing protein (AHRD V3 *** A0A1Q3BIE2_CEPFO)
Solyc02g078210	6	2	indianred2	Ubiquitin-conjugating enzyme (AHRD V3 *** A0A200QBL2_9MAGN)
Solyc02g078220	12	4	orangered4	DUF2921 family protein, putative (DUF2921) (AHRD V3 *** Q9SVS7_ARATH)
Solyc02g078230	6	0	indianred2	Callose synthase 12 (AHRD V3 *** A0A2G3D663_CAPCH)
Solyc02g078250	2	6	grey60	CASP-like protein (AHRD V3 *** A0A218WXP0_PUNGR)
Solyc02g078260	8	6	cornsilk	RNA polymerase II subunit 2
Solyc02g078280	6	2	darkred	DNA ligase-like protein (AHRD V3 *** AT2G33793)
Solyc02g078290	4	4	honeydew	DNA ligase-like protein (AHRD V3 *** AT2G33793)
Solyc02g078300	4	2	tan4	Transcription initiation factor TFIID subunit 13 (AHRD V3 *** A0A2G3D630_CAPCH)
Solyc02g078320	2	4	chocolate3	E3 ubiquitin-protein ligase RMA1H1-like (AHRD V3 *** A0A2I4ELD1_9ROSI)
Solyc02g078330	4	14	aliceblue	Pentatricopeptide repeat (AHRD V3 *** A0A200QWZ8_9MAGN)
Solyc02g078340	8	4	honeydew	Heat stress transcription factor B-2b (AHRD V3 *** A0A2G3D674_CAPCH)
Solyc02g078350	6	8	darkred	Pentatricopeptide repeat (AHRD V3 *** A0A200QWY0_9MAGN)
Solyc02g078370	4	0	honeydew	anther-specific protein TA-29-like (AHRD V3 *** XP_004233830)
Solyc02g078380	6	2	green4	Stem-specific protein TSJT1 (AHRD V3 *** A0A1U8FVZ0_CAPAN)
Solyc02g078390	4	4	orangered4	DNA mismatch repair protein MutS (AHRD V3 *** A0A200PQX6_9MAGN)
Solyc02g078400	8	8	honeydew	Allantoinase (AHRD V3 *** A0A2G3D677_CAPCH)
Solyc02g078410	6	2	aliceblue	1,4-dihydroxy-2-naphthoyl-CoA thioesterase 1 (AHRD V3 *** A0A1U8FTY5_CAPAN)
Solyc02g078440	2	0	chocolate3	RNA polymerase II transcription factor B subunit 2 (AHRD V3 *** A0A2G3A8K6_CAPAN)
Solyc02g078450	6	6	indianred2	tetraspanin-19-like (AHRD V3 *** A0A2I4GWP3_9ROSI)
Solyc02g078460	4	8	lightpink1	RING/U-box superfamily protein (AHRD V3 *** F4JAD0_ARATH)
Solyc02g078470	4	0	mediumorchid3	Tetratricopeptide-like helical (AHRD V3 *-* A0A2U1KJF7_ARTAN)
Solyc02g078490	4	8	navajowhite	splicing factor U2af large subunit A isoform X1 (AHRD V3 *** XP_010316737)
Solyc02g078500	2	4	honeydew	Aluminum induced protein with YGL and LRDR motifs (AHRD V3 *** Q9FG81_ARATH)
Solyc02g078510	2	10	green4	Acylsugar acyltransferase 3 (AHRD V3 *-* A0A0B5J4M4_SOLHA)
Solyc02g078520	6	4	cornsilk	Mediator of rna polymerase ii transcription subunit 16 (AHRD V3 *** A0A1J6K1R5_NICAT)
Solyc02g078530	6	8	brown1	Protein kinase domain (AHRD V3 *** A0A200PQT3_9MAGN)
Solyc02g078540	8	12	blue4	Clathrin light chain (AHRD V3 *-* A0A2G3D6A8_CAPCH)
Solyc02g078550	2	4	navajowhite	RNA polymerase II C-terminal domain phosphatase-like 1 (AHRD V3 *** A0A2G3D6D3_CAPCH)
Solyc02g078570	8	4	green4	Epoxide hydrolase (AHRD V3 *** A0A2U1MDJ4_ARTAN)
Solyc02g078580	4	4	lightskyblue2	RNA polymerase-associated protein RTF1 (AHRD V3 *** A0A2K3PFZ0_TRIPR)
Solyc02g078590	2	4	honeydew	Alpha 1,4-glycosyltransferase family protein (AHRD V3 *** A0A1P8APP1_ARATH)
Solyc02g078620	4	8	honeydew	Dof zinc finger protein DOF5 (AHRD V3 *** A0A2G3D6D4_CAPCH)
Solyc02g078630	6	4	honeydew	DUF1218 domain-containing protein (AHRD V3 *** A0A1Q3B9K8_CEPFO)
Solyc02g078660	10	8	blue4	Hydroxyproline-rich glycoprotein family protein (AHRD V3 *-* A0A1P8AWR9_ARATH)
Solyc02g078670	8	4	honeydew	COP1-interacting protein 7 (AHRD V3 *** CIP7_ARATH)
Solyc02g078690	6	4	honeydew	Carboxypeptidase (AHRD V3 *** A0A1U8FL14_CAPAN)
Solyc02g078700	8	8	honeydew	LisH and RanBPM domains containing protein (AHRD V3 *** F4HTG9_ARATH)
Solyc02g078720	8	2	honeydew	multidrug resistance protein (AHRD V3 *** AT1G58007)
Solyc02g078750	6	8	firebrick2	G-type lectin S-receptor-like serine/threonine-protein kinase (AHRD V3 *** A0A2G2XEX2_CAPBA)
Solyc02g078760	4	8	honeydew	hypothetical protein (AHRD V3 *** AT1G11125)
Solyc02g078780	2	4	firebrick2	Protein STRUBBELIG-RECEPTOR FAMILY 3 (AHRD V3 *** A0A2G3D5W2_CAPCH)
Solyc02g078790	4	8	navajowhite	Lysine-specific demethylase JMJ25 (AHRD V3 *** A0A1J3D4G6_NOCCA)
Solyc02g078800	10	8	tan4	Katanin p80 WD40 repeat-containing subunit B1 (AHRD V3 *** A0A2G2XVM8_CAPAN)
Solyc02g078810	14	2	mistyrose	Bromodomain protein (AHRD V3 *** A0A2K3P7T0_TRIPR)
Solyc02g078820	10	4	palevioletred	Lysine ketoglutarate reductase trans-splicing-like protein (DUF707) (AHRD V3 *** A0A1P8AQF5_ARATH)
Solyc02g078830	2	0	palevioletred	p21-activated protein kinase-interacting protein 1-like (AHRD V3 *** A0A2I4GUT3_9ROSI)
Solyc02g078850	4	6	indianred2	glycine-rich protein (AHRD V3 --* AT4G21620)
Solyc02g078870	6	14	skyblue4	BnaA08g25420D protein (AHRD V3 *** A0A078G8I6_BRANA)
Solyc02g078880	6	8	cornsilk	RNA helicase DEAD8
Solyc02g078890	6	2	honeydew	BnaA08g25420D protein (AHRD V3 *** A0A078G8I6_BRANA)
Solyc02g078900	6	6	mediumpurple2	Alternative NAD(P)H dehydrogenase mitochondrial-like (AHRD V3 *** A0A2K3P845_TRIPR)
Solyc02g078910	6	4	honeydew	endonuclease AM238701
Solyc02g078950	4	4	honeydew	Beta-galactosidase (AHRD V3 *** A0A2G3A8L8_CAPAN)
Solyc02g078960	6	4	brown1	Organic solute transporter ostalpha protein (DUF300) (AHRD V3 *** F4I7E7_ARATH)
Solyc02g078970	2	2	darkred	Transducin/WD40 repeat-like superfamily protein (AHRD V3 *** A0A2U1MY18_ARTAN)
Solyc02g078990	4	4	cornsilk	thiosulfate sulfurtransferase
Solyc02g079000	4	4	green4	ATP-dependent zinc metalloprotease FTSH 12, chloroplastic (AHRD V3 *** A0A2G2ZY87_CAPAN)
Solyc02g079010	10	6	firebrick2	Cotton fiber expressed protein (AHRD V3 *** A0A109XNG5_GOSHI)
Solyc02g079020	6	10	yellow2	B3 domain-containing transcription repressor VAL1 (AHRD V3 *** A0A2G2XEW6_CAPBA)
Solyc02g079050	14	8	indianred2	Anaphase-promoting complex subunit 4 (AHRD V3 *** A0A1J6JF33_NICAT)
Solyc02g079060	2	10	orangered4	Eukaryotic translation initiation factor 3 subunit J (AHRD V3 *** A0A2G3D5W1_CAPCH)
Solyc02g079090	6	12	green4	Bifunctional riboflavin kinase/FMN phosphatase (AHRD V3 *-* A0A2G3D5Y9_CAPCH)
Solyc02g079110	4	4	honeydew	Transducin/WD40 repeat-like superfamily protein (AHRD V3 *** A0A2U1LQD8_ARTAN)
Solyc02g079130	6	4	grey	SEC-C motif containing protein (AHRD V3 *** A0A2U1MX42_ARTAN)
Solyc02g079140	4	2	lightskyblue2	heterogeneous nuclear ribonucleoprotein U-like protein 1 (AHRD V3 *-* A0A2I4HRG6_9ROSI)
Solyc02g079150	8	6	chocolate3	F-box family protein (AHRD V3 *** A0A2U1N101_ARTAN)
Solyc02g079160	2	8	cornsilk	Unknown protein
Solyc02g079170	6	6	honeydew	External alternative NAD(P)H-ubiquinone oxidoreductase B1, mitochondrial (AHRD V3 *** A0A2G3A937_CAPAN)
Solyc02g079190	6	6	blue4	Protein AUXIN SIGNALING F-BOX 3 (AHRD V3 *** A0A2G3D604_CAPCH)
Solyc02g079200	4	2	indianred2	ARM repeat superfamily protein (AHRD V3 *** O64785_ARATH)
Solyc02g079210	2	10	darkred	Multiple organellar RNA editing factor 5, mitochondrial (AHRD V3 *** A0A2G3D600_CAPCH)
Solyc02g079220	12	12	chocolate3	Sugar transporter protein 1
Solyc02g079230	4	12	mediumpurple2	vesicle-associated protein 4-1-like (AHRD V3 *** A0A2I4H6S4_9ROSI)
Solyc02g079240	2	6	indianred2	Unknown protein
Solyc02g079260	2	0	firebrick2	Pentatricopeptide repeat-containing protein (AHRD V3 *** A0A2G2XF25_CAPBA)
Solyc02g079280	2	10	indianred2	MYB transcription factor (AHRD V3 *** A0A0U3IU11_MESCR)
Solyc02g079290	6	6	green4	FLOWERING LOCUS T/ TERMINAL FLOWER 1-like protein (AHRD V3 *** Q6L5N9_POPNI)
Solyc02g079300	4	4	cornsilk	Transcription factor jumonji (JmjC) domain-containing protein (AHRD V3 *** Q8VYB9_ARATH)
Solyc02g079320	4	2	honeydew	Unknown protein
Solyc02g079330	4	10	green4	Equilibrative nucleotide transporter like (AHRD V3 *** A0A2R6QTM2_ACTCH)
Solyc02g079340	6	2	honeydew	Unknown protein
Solyc02g079350	8	4	orangered4	Equilibrative nucleotide transporter like (AHRD V3 *** A0A2R6QTM2_ACTCH)
Solyc02g079370	4	0	grey60	cyclinD6_3
Solyc02g079380	4	4	cornsilk	Pentatricopeptide repeat-containing protein (AHRD V3 *** A0A2G2XF29_CAPBA)
Solyc02g079390	4	8	honeydew	Protein PLANT CADMIUM RESISTANCE like (AHRD V3 *** A0A2R6QA13_ACTCH)
Solyc02g079415	4	6	brown1	S-adenosyl-L-methionine-dependent methyltransferases superfamily protein (AHRD V3 *** Q8VYM6_ARATH)
Solyc02g079430	4	0	honeydew	Zinc finger protein CONSTANS-LIKE 13 (AHRD V3 *** A0A2G2XF19_CAPBA)
Solyc02g079440	4	4	brown1	FAD-binding Berberine family protein (AHRD V3 *** A0A2U1MQE5_ARTAN)
Solyc02g079490	10	2	honeydew	HXXXD-type acyl-transferase family protein (AHRD V3 *** Q9MAP9_ARATH)
Solyc02g079500	6	2	green4	Peroxidase (AHRD V3 *** M1C184_SOLTU)
Solyc02g079510	6	2	green4	Peroxidase (AHRD V3 *** M1C184_SOLTU)
Solyc02g079530	6	10	brown1	G-type lectin S-receptor-like serine/threonine-protein kinase (AHRD V3 *** A0A2G2VAF6_CAPBA)
Solyc02g079540	8	4	brown1	G-type lectin S-receptor-like serine/threonine-protein kinase (AHRD V3 *** A0A2G2VAF2_CAPBA)
Solyc02g079560	10	2	chocolate3	G-type lectin S-receptor-like serine/threonine-protein kinase (AHRD V3 *-* A0A2G3A8Y5_CAPAN)
Solyc02g079580	6	2	palevioletred	S-receptor kinase-like protein 1 (AHRD V3 *** Q5NJB1_SENSQ)
Solyc02g079590	6	0	honeydew	Receptor protein kinase (AHRD V3 *** Q40096_IPOTF)
Solyc02g079630	8	6	cornsilk	Cysteine-rich receptor-like protein kinase (AHRD V3 *** A0A2K3LV55_TRIPR)
Solyc02g079640	2	10	firebrick4	G-type lectin S-receptor-like serine/threonine-protein kinase (AHRD V3 *** A0A2G3A8X5_CAPAN)
Solyc02g079700	2	2	green4	S-receptor kinase-like protein (AHRD V3 *-* Q39393_BRAOL)
Solyc02g079710	4	0	yellow3	S receptor kinase (AHRD V3 *** A4UWL9_BRANA)
Solyc02g079740	10	6	palevioletred	RING-type E3 ubiquitin transferase (AHRD V3 *** A0A2G3D6H8_CAPCH)
Solyc02g079750	6	4	chocolate3	Quinone reductase (AHRD V3 *** F8WQS4_NICBE)
Solyc02g079760	8	8	mistyrose	Basic helix-loop-helix (BHLH) DNA-binding superfamily protein (AHRD V3 *** A0A2U1PMP2_ARTAN)
Solyc02g079770	18	2	firebrick2	Multiple organellar RNA editing factor 9, chloroplastic (AHRD V3 *** MORF9_ARATH)
Solyc02g079790	2	6	indianred2	DUF538 domain-containing protein (AHRD V3 *** A0A1Q3D5N1_CEPFO)
Solyc02g079820	2	2	darkred	Pentatricopeptide repeat-containing protein (AHRD V3 *** A0A1J3IUT7_NOCCA)
Solyc02g079830	4	2	darkred	Pentatricopeptide repeat-containing protein (AHRD V3 *** A0A1J3CHX3_NOCCA)
Solyc02g079850	8	10	honeydew	Unknown protein
Solyc02g079880	4	0	yellow2	Eukaryotic translation initiation factor-related protein (AHRD V3 *** A0A2U1P0K8_ARTAN)
Solyc02g079920	2	6	chocolate3	Zinc finger, C2H2 (AHRD V3 *** A0A2U1PE02_ARTAN)
Solyc02g079930	6	4	indianred2	phosphosulfolactate synthase
Solyc02g079950	2	0	honeydew	photosystem II oxygen-evolving complex protein 3
Solyc02g079960	4	0	green4	Thioredoxin (AHRD V3 *** A0A2G3D6G6_CAPCH)
Solyc02g079970	2	6	honeydew	bHLH transcription factor 014
Solyc02g079980	4	0	honeydew	Sulfite exporter TauE/SafE family protein 2 (AHRD V3 *** TAUE2_ARATH)
Solyc02g080010	2	0	chocolate3	Cysteine-rich receptor-like protein kinase 10 (AHRD V3 *** A0A2G2XFS8_CAPBA)
Solyc02g080050	6	2	honeydew	Cysteine-rich receptor-like protein kinase (AHRD V3 *** A0A2K3NTV2_TRIPR)
Solyc02g080060	8	4	honeydew	Cysteine-rich receptor-like protein kinase 29 (AHRD V3 *** A0A2G2XFA8_CAPBA)
Solyc02g080070	8	2	mediumpurple2	Cysteine-rich receptor-like protein kinase 29 (AHRD V3 *** A0A2G2XFA8_CAPBA)
Solyc02g080080	4	6	brown1	Cysteine-rich receptor-like protein kinase 29 (AHRD V3 *** A0A2G2XFA8_CAPBA)
Solyc02g080090	10	2	mediumpurple2	Cysteine-rich receptor-like protein kinase 29 (AHRD V3 *** A0A2G2XFA8_CAPBA)
Solyc02g080110	2	4	firebrick4	transmembrane protein (AHRD V3 *** AT4G21215)
Solyc02g080130	2	8	indianred2	Chaperone protein dnaJ 50 (AHRD V3 *** A0A2G3A964_CAPAN)
Solyc02g080140	2	6	cornsilk	Cysteine-rich PDZ-binding protein (AHRD V3 *** A0A1U8FLI2_CAPAN)
Solyc02g080150	4	2	tan4	DDE_4 domain-containing protein (AHRD V3 *-* A0A1Q3CXR1_CEPFO)
Solyc02g080170	4	12	grey	Pentatricopeptide repeat-containing protein (AHRD V3 *** A0A2U1MQR4_ARTAN)
Solyc02g080180	2	0	mistyrose	Oligosaccharyltransferase complex/magnesium transporter family protein (AHRD V3 *** AT1G61790)
Solyc02g080200	8	10	firebrick4	Pectinesterase (AHRD V3 *** A0A2G2VBJ7_CAPBA)
Solyc02g080220	4	6	grey	Pectinesterase (AHRD V3 *** A0A2G2VBJ7_CAPBA)
Solyc02g080260	6	8	cornsilk	Woolly
Solyc02g080270	6	12	honeydew	Vacuolar protein sorting-associated protein 28 homolog (AHRD V3 *** A0A1U8FLJ7_CAPAN)
Solyc02g080290	2	4	brown1	Beta-glucosidase 46 (AHRD V3 *** A0A1U8FUJ5_CAPAN)
Solyc02g080300	2	6	mistyrose	Beta-glucosidase 46 (AHRD V3 *** A0A1U8FUJ5_CAPAN)
Solyc02g080310	2	2	indianred2	Beta-glucosidase 46 (AHRD V3 *** A0A1U8FUJ5_CAPAN)
Solyc02g080320	8	4	aliceblue	RNA pseudouridine synthase 6, chloroplastic (AHRD V3 *** A0A2G2VBE2_CAPBA)
Solyc02g080340	8	2	darkolivegreen2	Patatin (AHRD V3 *** A0A2I4H6Z2_9ROSI)
Solyc02g080350	4	4	cornsilk	Pentatricopeptide repeat-containing protein (AHRD V3 *** A0A1U8FUJ9_CAPAN)
Solyc02g080360	4	6	honeydew	transcription factor SOX-4 (AHRD V3 --* XP_004982548)
Solyc02g080370	4	4	darkred	obamovirus multiplication 1
Solyc02g080380	6	8	darkred	Derlin (AHRD V3 *-* A0A2U1QFF8_ARTAN)
Solyc02g080410	2	0	indianred2	18.8 kDa class V heat shock protein (AHRD V3 *** A0A2G2VBF1_CAPBA)
Solyc02g080420	4	4	honeydew	RNA-binding protein (AHRD V3 *** A0A2K3PBB6_TRIPR)
Solyc02g080480	12	4	honeydew	Protein DETOXIFICATION (AHRD V3 *** A3KDM5_TOBAC)
Solyc02g080490	8	6	honeydew	Protein DETOXIFICATION (AHRD V3 *** A0A328DGG9_9ASTE)
Solyc02g080500	2	0	honeydew	hypothetical protein (AHRD V3 *** AT1G61900)
Solyc02g080510	4	4	green4	Senescence regulator S40 (AHRD V3 *** A0A200Q815_9MAGN)
Solyc02g080530	4	4	honeydew	Peroxidase (AHRD V3 *** K4B9S4_SOLLC)
Solyc02g080540	4	6	honeydew	ATP synthase gamma chain, chloroplastic (AHRD V3 *** A0A2G3D743_CAPCH)
Solyc02g080550	2	0	cornsilk	Unknown protein
Solyc02g080570	2	2	palevioletred	Soluble starch synthase (AHRD V3 *** C7F7H9_SOLTU)
Solyc02g080580	6	2	honeydew	senescence regulator (Protein of unknown function%2C DUF584) (AHRD V3 *** AT4G04630)
Solyc02g080600	4	8	honeydew	Unknown protein
Solyc02g080610	4	8	honeydew	Ankyrin repeat (AHRD V3 *** A0A200PYZ7_9MAGN)
Solyc02g080620	8	6	indianred2	Arogenate dehydratase (AHRD V3 *** A0A1U8FWM0_CAPAN)
Solyc02g080630	4	2	lightpink1	Lactoylglutathione lyase (AHRD V3 *** A0A1U8FLK7_CAPAN)
Solyc02g080640	2	8	chocolate3	adenylyl-sulfate reductase
Solyc02g080670	4	12	honeydew	L-ascorbate oxidase-like protein (AHRD V3 *** A0A1U8FN33_CAPAN)
Solyc02g080770	2	4	honeydew	Unknown protein
Solyc02g080800	4	4	honeydew	deoxyhypusine synthase
Solyc02g080880	6	2	chocolate3	Aspartic proteinase (AHRD V3 *** A0A1U8FF23_CAPAN)
Solyc02g080890	6	10	mediumpurple2	WRKY transcription factor 6
Solyc02g080900	2	6	honeydew	Wall-associated receptor kinase-like protein (AHRD V3 *** A0A2K3NTT9_TRIPR)
Solyc02g080950	4	2	cornsilk	Pentatricopeptide repeat-containing protein (AHRD V3 *** A0A2G2XFX2_CAPBA)
Solyc02g080955	4	2	darkred	Unknown protein
Solyc02g080970	6	8	honeydew	Core-2 i-branching beta-n-acetylglucosaminyltransferase family protein (AHRD V3 *-* A0A2K3MVY8_TRIPR)
Solyc02g080990	6	0	coral2	Leucine--tRNA ligase (AHRD V3 *** A0A2G3D719_CAPCH)
Solyc02g150132	2	4	firebrick4	Unknown protein
Solyc02g081030	6	8	indianred2	ERD (Early-responsive to dehydration stress) family protein (AHRD V3 *-* A0A2U1NFB6_ARTAN)
Solyc02g081050	10	8	firebrick2	Lyk12 (AHRD V3 *** G3KGB3_SOLLC)
Solyc02g081060	4	4	honeydew	Chaperonin-like RbcX (AHRD V3 *** A0A200QGZ5_9MAGN)
Solyc02g081080	6	0	honeydew	O-fucosyltransferase (AHRD V3 *** A0A2P5F0G9_TREOI)
Solyc02g081120	4	2	honeydew	class 1 knotted-like homeodomain protein
Solyc02g081130	8	2	indianred2	PHD finger family protein / bromo-adjacent homology (BAH) domain-containing protein (AHRD V3 *** A0A2U1QHU8_ARTAN)
Solyc02g081140	2	0	honeydew	plant UBX domain-containing protein 4 (AHRD V3 *** A0A2G3A9D5_CAPAN)
Solyc02g081150	2	8	honeydew	serine/arginine repetitive matrix-like protein (AHRD V3 *** AT4G22190)
Solyc02g081160	2	2	grey	Pyrophosphate--fructose 6-phosphate 1-phosphotransferase subunit beta (AHRD V3 *** A0A1U8FN75_CAPAN)
Solyc02g081170	10	4	palevioletred	plastid lipid associated protein CHRC
Solyc02g081190	6	4	lightskyblue2	1-aminocyclopropane-1-carboxylate oxidase 4
Solyc02g081200	2	0	green4	Octicosapeptide/Phox/Bem1p (PB1) domain-containing protein / tetratricopeptide repeat (TPR)-containing protein (AHRD V3 *** A0A1R7T3E1_ARATH)
Solyc02g081220	12	4	grey	Reticuline oxidase-like protein (AHRD V3 *-* A0A1U8FLR4_CAPAN)
Solyc02g081230	4	0	mistyrose	PC-Esterase (AHRD V3 *** A0A200PTL6_9MAGN)
Solyc02g081270	2	0	honeydew	NAC domain-containing protein 53 (AHRD V3 *** A0A2G2XFS7_CAPBA)
Solyc02g081290	2	4	grey60	RNA helicase DEAD9
Solyc02g081300	6	8	orangered4	Sucrose synthase (AHRD V3 *** K4BA00_SOLLC)
Solyc02g081310	4	2	firebrick2	50S ribosomal protein L15 (AHRD V3 *** A0A2G3A9B7_CAPAN)
Solyc02g081320	2	8	navajowhite	Protein SET DOMAIN GROUP 40 (AHRD V3 *** A0A2G2XFT1_CAPBA)
Solyc02g081330	10	6	honeydew	phytoene synthase 2,Pfam:PF00494
Solyc02g081360	6	0	brown1	AMP-dependent synthetase/ligase (AHRD V3 *** A0A200PYF6_9MAGN)
Solyc02g081390	2	2	honeydew	Lysine-specific histone demethylase 1 (AHRD V3 *** B6SW44_MAIZE)
Solyc02g081400	2	4	indianred2	Protein DJ-1 (AHRD V3 *** A0A2U1PKX3_ARTAN)
Solyc02g081410	2	0	indianred2	Beta-catenin-like protein 1-like (AHRD V3 *** A0A2K3P215_TRIPR)
Solyc02g081420	4	0	honeydew	P-loop containing nucleoside triphosphate hydrolase (AHRD V3 *** A0A2U1NM30_ARTAN)
Solyc02g081460	4	6	cornsilk	Gamma-tubulin complex component (AHRD V3 *** A0A2G3A9L0_CAPAN)
Solyc02g081500	4	6	indianred2	Receptor kinase LRK10
Solyc02g081520	4	0	cornsilk	Nijmegen breakage syndrome 1 (AHRD V3 *** A0A2U1MCL4_ARTAN)
Solyc02g081530	4	6	orangered4	Plant organelle RNA recognition domain protein (AHRD V3 *** A0A072UXM1_MEDTR)
Solyc02g150133	2	0	lightskyblue2	Unknown protein
Solyc02g081540	2	2	magenta	hypothetical protein (AHRD V3 *** AT5G36960)
Solyc02g081550	2	0	indianred2	LeftsH6FtsH protease
Solyc02g081560	8	0	darkred	Methionyl-tRNA synthetase (AHRD V3 *** Q8RXY3_ARATH)
Solyc02g081570	4	6	orangered4	YELLOW STRIPE like 8 (AHRD V3 *** A0A2U1PCK1_ARTAN)
Solyc02g081580	4	8	lightpink1	LRAT domain-containing protein (AHRD V3 *** A0A1Q3B136_CEPFO)
Solyc02g081610	6	6	lightpink1	Phosphatidylinositol N-acetylglucosaminyltransferase (AHRD V3 *** A0A2U1P7N9_ARTAN)
Solyc02g081620	6	8	navajowhite	Zinc finger (C2H2 type) family protein (AHRD V3 *** A0A1P8ASM0_ARATH)
Solyc02g081640	6	0	yellow2	Myb_DNA-binding domain-containing protein (AHRD V3 *** A0A1Q3B0N5_CEPFO)
Solyc02g081650	8	6	honeydew	Enhancer of polycomb-like protein (AHRD V3 *** A0A1U8FX19_CAPAN)
Solyc02g081660	6	6	darkred	GTP-binding protein ERG (AHRD V3 *** A0A2G2V4X3_CAPBA)
Solyc02g081680	2	0	darkred	Nucleolar complex protein 2-like protein (AHRD V3 *** A0A2G2V4X2_CAPBA)
Solyc02g081690	2	2	chocolate3	Glycosyltransferase (AHRD V3 *** A0A2I4E012_9ROSI)
Solyc02g081700	12	0	honeydew	Proteasome subunit alpha type (AHRD V3 *** A0A1U8FNG0_CAPAN)
Solyc02g081730	4	2	indianred2	3beta-hydroxysteroid-dehydrogenase/decarboxylase isoform 1 (AHRD V3 *** A0A2G2V0L0_CAPBA)
Solyc02g081800	8	8	honeydew	HXXXD-type acyl-transferase family protein (AHRD V3 *** F4JBC7_ARATH)
Solyc02g081810	2	2	darkred	H/ACA ribonucleoprotein complex subunit 4 (AHRD V3 *** A0A2G2XFE0_CAPBA)
Solyc02g081830	2	4	blue	Haloacid dehalogenase-like hydrolase (HAD) superfamily protein (AHRD V3 *** A0A2U1MTA1_ARTAN),Pfam:PF00702
Solyc02g081840	6	6	darkred	translocator assembly/maintenance protein (AHRD V3 *** AT3G47630.6)
Solyc02g081850	10	7	honeydew	Cationic amino acid transporter 1 (AHRD V3 *** A0A1U8FM22_CAPAN)
Solyc02g081880	2	6	darkred	Molybdenum cofactor sulfurase (AHRD V3 *** A0A200QQK0_9MAGN)
Solyc02g081910	4	4	grey	DNA topoisomerase 1 (AHRD V3 *** A0A1J3HC09_NOCCA)
Solyc02g081940	10	6	cornsilk	multiple RNA-binding domain-containing protein 1 isoform X1 (AHRD V3 *** A0A2I4DTT0_9ROSI)
Solyc02g081950	8	4	tan4	RNA ligase/cyclic nucleotide phosphodiesterase (AHRD V3 *** A0A2U1MB77_ARTAN),Pfam:PF13563
Solyc02g081960	4	4	navajowhite	SWAP (Suppressor-of-White-APricot)/surp domain-containing protein (AHRD V3 *** F4HW92_ARATH)
Solyc02g081970	2	8	honeydew	Vacuolar-sorting receptor 1 (AHRD V3 *** A0A1U8FV38_CAPAN)
Solyc02g081980	4	6	honeydew	Apyrase (AHRD V3 *** A0A2G2XFE6_CAPBA)
Solyc02g082000	2	0	cornsilk	40S ribosomal protein S15 (AHRD V3 *** A0A2G3D6Q0_CAPCH)
Solyc02g082050	4	0	indianred2	Disease resistance protein (TIR-NBS-LRR class) (AHRD V3 *** A0A2K3PDT8_TRIPR)
Solyc02g082060	6	2	indianred2	PPPDE putative thiol peptidase family protein (AHRD V3 *** A0A2U1M5H1_ARTAN)
Solyc02g082070	4	0	indianred2	Cytochrome 71AV8 (AHRD V3 *** A0A2G2XFF3_CAPBA)
Solyc02g082080	4	6	indianred2	Copper transporter (AHRD V3 *** E9LK45_VITVI)
Solyc02g082100	2	6	mistyrose	RING/U-box superfamily protein (AHRD V3 *-* F4IIX4_ARATH)
Solyc02g082120	4	8	honeydew	DNA-3-methyladenine glycosylase I (AHRD V3 *** B6TPB7_MAIZE)
Solyc02g082140	2	4	palevioletred3	galactan beta-1,4-galactosyltransferase GALS3 (AHRD V3 *** A0A2I4EYQ4_9ROSI)
Solyc02g082150	4	4	indianred2	BnaCnng18720D protein (AHRD V3 *** A0A078IGP5_BRANA)
Solyc02g082160	4	2	cornsilk	Pentatricopeptide repeat (AHRD V3 *** A0A200QWV0_9MAGN)
Solyc02g082170	2	6	firebrick2	Purine permease (AHRD V3 *** A0A2P5EE53_TREOI),Pfam:PF16913
Solyc02g082190	6	8	palevioletred	CTP synthase (AHRD V3 *** A0A2G2XFG8_CAPBA)
Solyc02g082200	6	8	darkolivegreen2	Glutaredoxin (AHRD V3 *-* A0A200PXX9_9MAGN)
Solyc02g082210	2	4	green4	transmembrane protein (AHRD V3 *** AT3G26950)
Solyc02g082220	4	2	cornsilk	Protein transport protein Sec24-like (AHRD V3 *** A0A1J3HPV9_NOCCA)
Solyc02g082230	6	6	bisque4	Serine/threonine-protein phosphatase (AHRD V3 *** A0A2G2XFJ1_CAPBA)
Solyc02g082240	6	0	darkred	Unknown protein
Solyc02g082250	4	4	skyblue4	Thioredoxin reductase (AHRD V3 *** A0A2G3D6M1_CAPCH)
Solyc02g082260	2	4	grey	3-hydroxy-3-methylglutaryl CoA reductase
Solyc02g082270	6	6	yellow2	RNA-binding protein 38-like (AHRD V3 *** A0A2I4G7F9_9ROSI)
Solyc02g082280	8	8	tan4	Trafficking protein particle complex subunit 11 (AHRD V3 *** A0A1J3ESW4_NOCCA)
Solyc02g082290	4	0	firebrick2	Histidine kinase-like ATPase domain, Zinc finger, CW-type (AHRD V3 *** A0A2U1PNY4_ARTAN)
Solyc02g082300	4	4	indianred2	AT-hook motif nuclear-localized protein 10 (AHRD V3 *** A0A2G3A9R6_CAPAN)
Solyc02g082350	4	8	brown1	Plant intracellular Ras-group-related LRR protein (AHRD V3 *** A0A2R6Q1R9_ACTCH)
Solyc02g082360	2	6	mistyrose	Eukaryotic translation initiation factor 6 (AHRD V3 *** A0A2I4DGM7_9ROSI)
Solyc02g082400	4	4	green4	Transcription factor jumonji (JmjC) domain-containing protein (AHRD V3 *** C0SV12_ARATH)
Solyc02g082410	12	0	indianred2	Tonoplast monosaccharide transporter 3
Solyc02g082420	6	4	firebrick2	RING/U-box superfamily protein (AHRD V3 *** A0A2U1LI04_ARTAN)
Solyc02g082430	2	8	palevioletred	MLO-like protein (AHRD V3 *** K4BAB3_SOLLC)
Solyc02g082440	12	10	palevioletred	Unknown protein
Solyc02g082450	2	8	brown1	Auxin efflux carrier (AHRD V3 *** A0A200PYL2_9MAGN)
Solyc02g082460	4	4	navajowhite	Ribonuclease II family protein (AHRD V3 *** A0A2U1MGF5_ARTAN)
Solyc02g082480	4	2	green4	glutamate receptor-like 3
Solyc02g082490	6	2	indianred2	Protein phosphatase 2C family protein (AHRD V3 *** A0A2U1LH09_ARTAN)
Solyc02g082510	8	0	green4	Amino acid transporter (AHRD V3 *** A0A200PYH9_9MAGN)
Solyc02g082540	4	8	yellow2	Calcium-binding EF hand family protein (AHRD V3 *** A0A1P8AQ08_ARATH)
Solyc02g082550	8	6	skyblue4	Protein kinase - like protein (AHRD V3 *** O81783_ARATH)
Solyc02g082560	10	2	cornsilk	CTP synthase (AHRD V3 *-* V4LDK1_EUTSA)
Solyc02g082570	2	2	honeydew	PHD finger-like protein (AHRD V3 *** AT4G35510)
Solyc02g082590	6	2	cornsilk	Protease Do-like 14-like protein (AHRD V3 *-* A0A2K3MMS3_TRIPR)
Solyc02g082600	4	0	lightyellow	Trypsin family protein with PDZ domain-containing protein (AHRD V3 *-* A0A178UPC0_ARATH)
Solyc02g082630	8	6	cornsilk	Phosphoinositide phosphatase family protein (AHRD V3 *-* A0A2U1LC37_ARTAN)
Solyc02g082633	10	10	navajowhite	DNA mismatch repair protein MLH3 (AHRD V3 *-* A0A2G2XFY3_CAPBA)
Solyc02g082635	2	4	honeydew	Unknown protein
Solyc02g082660	12	2	darkred	DNA mismatch repair protein MLH3 (AHRD V3 *** A0A2G3A9Q9_CAPAN)
Solyc02g082670	6	2	indianred2	WUSCHEL-related homeobox 13 (AHRD V3 *** A0A1U8FNS5_CAPAN)
Solyc02g082680	4	0	darkslateblue	RB1-inducible coiled-coil protein (AHRD V3 *** AT2G17550)
Solyc02g082690	7	4	green4	Transducin/WD40 repeat-like superfamily protein (AHRD V3 *** A0A2U1QAZ8_ARTAN)
Solyc02g082700	6	4	yellow2	High mobility group family (AHRD V3 *** S8EDU2_9LAMI)
Solyc02g082710	8	2	darkslateblue	tail-anchored protein insertion receptor WRB-like protein (AHRD V3 *** AT4G16444)
Solyc02g082720	2	6	honeydew	Protease Do-like 14-like protein (AHRD V3 *** A0A2K3MMS3_TRIPR)
Solyc02g082730	8	4	firebrick4	Guanosine nucleotide diphosphate dissociation inhibitor (AHRD V3 *** A0A2U1LSZ7_ARTAN)
Solyc02g082740	8	4	honeydew	Dirigent protein (AHRD V3 *** K4BAE4_SOLLC)
Solyc02g082750	4	2	indianred2	Phosphoinositide phosphatase family protein (AHRD V3 *** A0A2U1LC37_ARTAN)
Solyc02g082760	8	6	honeydew	ethylene-responsive catalase
Solyc02g082770	18	4	honeydew	Phosphoinositide phosphatase family protein (AHRD V3 *-* A0A2U1LC37_ARTAN)
Solyc02g082810	4	2	lightskyblue2	Poly(A) polymerase I (AHRD V3 *** A0A1J3HIS1_NOCCA)
Solyc02g082820	6	8	honeydew	cyclin B2
Solyc02g082840	2	6	tan4	Protein GRIP (AHRD V3 *** A0A1U8FMA7_CAPAN)
Solyc02g082850	4	4	indianred2	Serine acetyltransferase 2 (AHRD V3 *** A0A2G3D7B8_CAPCH)
Solyc02g082860	4	4	yellow2	Isocitrate dehydrogenase [NAD] subunit, mitochondrial (AHRD V3 *** A0A2P6TV14_CHLSO)
Solyc02g082900	4	4	aliceblue	Protein STRICTOSIDINE SYNTHASE-LIKE 6 (AHRD V3 *** A0A2G2XFW5_CAPBA)
Solyc02g082910	4	0	brown1	Acyl-CoA synthetase (AHRD V3 *** A0A1Y0KWS9_9PSED)
Solyc02g082920	2	8	brown1	acidic extracellular 26 kD chitinase
Solyc02g082930	4	6	indianred2	acidic extracellular 27 kD chitinase
Solyc02g082940	2	2	grey	Protein trichome birefringence-like 34 (AHRD V3 *-* A0A2G3D7B4_CAPCH)
Solyc02g082950	4	4	brown1	Protein trichome birefringence-like 34 (AHRD V3 *** A0A2G3D7E9_CAPCH)
Solyc02g082970	6	0	firebrick2	Pentatricopeptide repeat-containing protein (AHRD V3 *** A0A2G2XFX3_CAPBA)
Solyc02g083060	2	2	honeydew	Unknown protein
Solyc02g083090	2	2	indianred2	Heat shock protein 90-1 (AHRD V3 *-* A0A2G2XG09_CAPBA)
Solyc02g083110	2	4	honeydew	DUF641 domain-containing protein (AHRD V3 *** A0A1Q3C2N9_CEPFO)
Solyc02g083120	8	6	grey	DUF241 domain-containing protein (AHRD V3 *** A0A1Q3CEB1_CEPFO)
Solyc02g083130	2	2	green4	Regulator of Vps4 activity in the MVB pathway protein (AHRD V3 *** F4JNS8_ARATH)
Solyc02g083140	6	6	cornsilk	ribonuclease E
Solyc02g083150	8	0	tan4	S-acyltransferase (AHRD V3 *** M0ZMP8_SOLTU)
Solyc02g083170	8	0	honeydew	F-box family protein (AHRD V3 *** A0A2K3PD56_TRIPR)
Solyc02g083180	4	6	green4	UPF0548 protein (AHRD V3 *** A0A1U8FXK9_CAPAN)
Solyc02g083220	12	2	cornsilk	DNA-directed RNA polymerase subunit (AHRD V3 *-* A0A1U8FXJ4_CAPAN)
Solyc02g083250	8	6	lightpink1	Cellular retinaldehyde-binding/triple function, C-terminal (AHRD V3 *** B6SN40_MAIZE)
Solyc02g083260	10	6	grey	GPI mannosyltransferase 1 (AHRD V3 *** A0A2G3D7F0_CAPCH)
Solyc02g083270	8	2	honeydew	anti-PCD protein 2
Solyc02g083280	4	6	darkred	Rhodanese-like domain (AHRD V3 *** A0A200R010_9MAGN)
Solyc02g083290	10	6	firebrick2	Protein kinase domain (AHRD V3 *** A0A200QZU4_9MAGN)
Solyc02g083310	8	6	honeydew	Bifunctional nuclease 2 (AHRD V3 *** A0A1J3GME9_NOCCA)
Solyc02g083340	4	6	honeydew	Phospholipase D (AHRD V3 *** K4BAK2_SOLLC)
Solyc02g083350	6	2	cornsilk	RNA polymerase 2 largest subunit 1
Solyc02g083360	12	2	skyblue4	Protein methionine S-oxide reductase (AHRD V3 *** A0A2K3M6B6_TRIPR)
Solyc02g083370	6	2	darkred	Unknown protein
Solyc02g083380	4	4	indianred2	Big1 (AHRD V3 *-* AT2G17710)
Solyc02g083390	2	2	brown1	2-oxoglutarate (2OG) and Fe(II)-dependent oxygenase superfamily protein (AHRD V3 *** F4JZ25_ARATH)
Solyc02g083400	2	2	chocolate3	RING/U-box superfamily protein (AHRD V3 *** A0A2U1ML59_ARTAN)
Solyc02g083420	4	10	brown1	Protein phosphatase 2C homolog (AHRD V3 *** Q9ZSQ7_MESCR)
Solyc02g083430	6	2	grey60	ERD (Early-responsive to dehydration stress) family protein (AHRD V3 *-* A0A1P8AWL1_ARATH)
Solyc02g083460	6	6	brown1	Eukaryotic aspartyl protease family protein (AHRD V3 *** A0A2U1KXY4_ARTAN)
Solyc02g083500	2	2	honeydew	cell wall integrity/stress response component (AHRD V3 *** AT5G66090)
Solyc02g083510	6	6	grey	plasma membrane intrinsic protein 21
Solyc02g083540	8	4	honeydew	PLAC8 family protein (AHRD V3 *** AT2G17780.7)
Solyc02g083570	4	4	indianred2	Ubiquitin-conjugating enzyme (AHRD V3 *** A0A200RAU7_9MAGN)
Solyc02g083580	4	14	indianred2	Rac-like GTP binding protein (AHRD V3 *** Q9S821_PHYPA)
Solyc02g083590	4	2	palevioletred	dehydroquinate synthase
Solyc02g083600	8	2	honeydew	Cell cycle checkpoint protein RAD17 (AHRD V3 *** A0A2G2XG79_CAPBA)
Solyc02g083620	5	0	indianred2	Ascorbate peroxidase (AHRD V3 *** Q39780_GOSHI)
Solyc02g083630	4	6	indianred2	Ascorbate peroxidase (AHRD V3 *** Q39780_GOSHI)
Solyc02g083640	6	4	honeydew	Protein POLLENLESS 3-LIKE 2 (AHRD V3 *** A0A2G3D7L3_CAPCH)
Solyc02g083650	4	6	tan4	hypothetical protein (AHRD V3 *** AT4G35980)
Solyc02g083670	4	4	green4	Histidine kinase 1 (AHRD V3 *** A0A2G3AA52_CAPAN)
Solyc02g083690	6	4	orangered4	Senescence/dehydration-associated protein-like protein (AHRD V3 *** A0A1P8AYB1_ARATH)
Solyc02g083700	2	2	green4	Alpha-mannosidase (AHRD V3 *** A0A1U8FVM7_CAPAN)
Solyc02g083710	4	4	indianred2	26S proteasome non-ATPase regulatory subunit 4-like protein (AHRD V3 *** A0A2G2XGK6_CAPBA)
Solyc02g083720	2	6	indianred2	MLO-like protein (AHRD V3 *** K4BAP0_SOLLC)
Solyc02g083750	4	2	grey60	DNA-binding storekeeper transcriptional regulator (AHRD V3 *-* A0A2K3LQD1_TRIPR)
Solyc02g083760	4	0	indianred2	Thaumatin-like protein 1 (AHRD V3 *** A0A2G3D7H3_CAPCH)
Solyc02g083765	8	0	grey	Phosphotransferases/inositol or phosphatidylinositol kinase (AHRD V3 *-* F4JPL2_ARATH)
Solyc02g083790	2	6	green4	Thaumatin-like protein 1 (AHRD V3 *** A0A1U8FP59_CAPAN)
Solyc02g083800	2	4	honeydew	Cold-shock protein (AHRD V3 *-* A0A200RAC1_9MAGN)
Solyc02g083820	2	8	cornsilk	Armadillo repeat only 2 (AHRD V3 *** Q9FKW5_ARATH)
Solyc02g083850	4	6	lavenderblush2	Calcium-dependent kinase (AHRD V3 *** Q5D875_MEDTR)
Solyc02g083860	12	6	lightskyblue2	2-oxoglutarate (2OG) and Fe(II)-dependent oxygenase superfamily protein (AHRD V3 *** A0A2U1QGX7_ARTAN)
Solyc02g083880	2	8	yellow3	Gibberellin-regulated protein 3 (AHRD V3 *** A0A1U8FMR2_CAPAN)
Solyc02g083890	4	2	honeydew	Chalcone-flavanone isomerase family protein (AHRD V3 *** AT5G66230)
Solyc02g083900	4	0	cornsilk	Transformation/transcription domain associated protein (AHRD V3 *** A0A2K3NKS8_TRIPR)
Solyc02g083940	8	0	honeydew	Transducin/WD40 repeat-like superfamily protein (AHRD V3 *** A0A2U1KR53_ARTAN)
Solyc02g083990	4	0	cornsilk	Polyamine-modulated factor 1-binding protein (AHRD V3 *** A0A1P8B2T5_ARATH)
Solyc02g084000	6	8	lightyellow	Transcription initiation factor TFIID subunit 14b (AHRD V3 *** A0A2G3AAD6_CAPAN)
Solyc02g084005	4	6	aliceblue	Auxin-responsive protein SAUR20 (AHRD V3 *** A0A1U8FSJ8_CAPAN)
Solyc02g084020	4	4	cornsilk	Small nuclear ribonucleoprotein Sm D3 (AHRD V3 *** A0A1U8FVR8_CAPAN)
Solyc02g084030	2	0	indianred2	Peptide methionine sulfoxide reductase MsrA (AHRD V3 *** A0A200QQ79_9MAGN)
Solyc02g084032	10	2	darkseagreen4	Unknown protein
Solyc02g084160	6	8	lightskyblue2	zinc finger CCCH domain-containing protein 68 (AHRD V3 *-* XP_010316414)
Solyc02g084170	18	4	grey60	ATP-dependent Clp protease (AHRD V3 *-* A0A1P8BHS9_ARATH)
Solyc02g084173	6	6	cornsilk	Unknown protein
Solyc02g084200	2	0	honeydew	Zinc finger transcription factor 19
Solyc02g084230	4	6	chocolate3	GAGA-binding transcriptional activator (AHRD V3 *** H1ZN87_SOLLC)
Solyc02g084260	8	4	orangered4	DNA mismatch repair protein MLH3 (AHRD V3 *-* A0A2G2XFY3_CAPBA)
Solyc02g084290	10	6	cornsilk	CTP synthase 2 isoform X1 (AHRD V3 --* XP_010316211)
Solyc02g084300	2	0	cornsilk	CTP synthase (AHRD V3 *-* A0A2G3D6N9_CAPCH)
Solyc02g084303	4	2	cornsilk	DNA mismatch repair protein MLH3 (AHRD V3 *-* A0A2G3A9Q9_CAPAN)
Solyc02g084305	6	4	grey	Unknown protein
Solyc02g150139	2	0	lightpink1	Unknown protein
Solyc02g084350	4	2	honeydew	NAC domain-containing protein (AHRD V3 *** A0A2K3PFA3_TRIPR)
Solyc02g084380	4	4	firebrick2	Translation elongation factor EF1B/ribosomal protein S6 family protein (AHRD V3 *** Q9LSA1_ARATH)
Solyc02g084390	6	4	firebrick2	Kinesin-like protein (AHRD V3 *** A0A2G3AA92_CAPAN)
Solyc02g084400	4	4	indianred2	Protein kinase superfamily protein (AHRD V3 *** F4I8V6_ARATH)
Solyc02g084440	2	6	honeydew	Fructose-bisphosphate aldolase (AHRD V3 *** A0A2G3AA97_CAPAN)
Solyc02g084450	6	6	cornsilk	NBS-LRR resistance protein (AHRD V3 *** A0A2K3NU03_TRIPR)
Solyc02g084480	6	2	navajowhite	golgin candidate 6-like isoform X2 (AHRD V3 *-* XP_025885295)
Solyc02g084490	6	0	navajowhite	Golgin candidate 6 (AHRD V3 *** A0A2G2XK18_CAPBA)
Solyc02g075610	10	4	green4	Golgin candidate 6 (AHRD V3 *-* A0A2G2XK18_CAPBA)
Solyc02g075630	2	6	lightyellow	UPF0183 protein (AHRD V3 *** A0A2G3D7Z6_CAPCH)
Solyc02g084510	6	0	cornsilk	Zinc finger CCCH domain-containing protein 19 (AHRD V3 *-* A0A2G2XGC4_CAPBA)
Solyc02g084540	10	4	honeydew	Transmembrane/coiled-coil protein (DUF726) (AHRD V3 *** F4JPN3_ARATH)
Solyc02g084550	6	2	darkorange	altered inheritance of mitochondria protein (AHRD V3 *** AT3G51100)
Solyc02g084560	2	2	honeydew	Coiled-coil domain-containing protein 90B, mitochondrial (AHRD V3 *** A0A1J3GXX3_NOCCA)
Solyc02g084570	6	2	honeydew	Cytochrome P450 (AHRD V3 *** A0A2U1M5X8_ARTAN)
Solyc02g084590	2	14	honeydew	GATA transcription factor (AHRD V3 *** K4BAX4_SOLLC)
Solyc02g084610	8	6	honeydew	Leucine-rich repeat receptor-like protein kinase PXL2 (AHRD V3 *** A0A1J3GLI2_NOCCA)
Solyc02g084620	4	6	tan4	Forkhead-associated (FHA) domain (AHRD V3 *-* A0A200QTD2_9MAGN)
Solyc02g084640	8	6	honeydew	Aldehyde dehydrogenase (AHRD V3 *** A0A1U8FMX3_CAPAN)
Solyc02g084650	4	6	plum	UPF0651 protein, mitochondrial (AHRD V3 *** A0A2G3D7Z0_CAPCH)
Solyc02g084660	2	2	chocolate3	Glutaredoxin-C4 (AHRD V3 *** A0A2G3D7Z3_CAPCH)
Solyc02g084670	2	6	salmon4	S-adenosyl-L-methionine-dependent methyltransferases superfamily protein (AHRD V3 *** A0A2U1PWQ7_ARTAN)
Solyc02g084680	2	6	firebrick4	Protein SHI RELATED SEQUENCE 5 (AHRD V3 *** A0A2G3AAR0_CAPAN),Pfam:PF05142
Solyc02g084690	4	10	honeydew	FG-GAP repeat-containing protein (AHRD V3 *** A0A2U1NP74_ARTAN)
Solyc02g084700	8	4	honeydew	Histidine kinase-, DNA gyrase B-, and HSP90-like ATPase family protein (AHRD V3 *** A0A1P8BEQ3_ARATH)
Solyc02g084710	4	4	tan4	Thioredoxin (AHRD V3 *** A0A1U8FW99_CAPAN)
Solyc02g084720	8	4	indianred2	beta-galactosidase 6
Solyc02g084730	4	8	green4	rRNA adenine N(6)-methyltransferase (AHRD V3 *** A0A2G3AAP2_CAPAN)
Solyc02g084740	4	10	grey	Cytochrome P450 (AHRD V3 *** A0A200QE89_9MAGN)
Solyc02g084750	6	2	palevioletred	tRNA-2-methylthio-N(6)-dimethylallyladenosine synthase (AHRD V3 *** A0A2N3V1C6_9BACT)
Solyc02g084800	2	8	chocolate3	Peroxidase (AHRD V3 *** K4BAZ5_SOLLC)
Solyc02g084820	2	0	darkred	UDP-Glycosyltransferase superfamily protein (AHRD V3 *** A0A2U1MZY9_ARTAN)
Solyc02g084830	14	2	cornsilk	Pentatricopeptide repeat-containing protein (AHRD V3 *** A0A2G3D7W6_CAPCH)
Solyc02g084840	6	4	lightskyblue2	Dehydrin (AHRD V3 *** A0A2R4KWH2_9SOLN)
Solyc02g084850	2	0	honeydew	Abscisic acid and environmental stress-inducible protein TAS14 (AHRD V3 --* TAS14_SOLLC)
Solyc02g084860	12	4	honeydew	BZIP transcription factor (AHRD V3 *** I6MK31_PRUPE)
Solyc02g084870	4	0	honeydew	mitogen-activated protein kinase 8
Solyc02g084880	4	6	indianred2	Basic helix-loop-helix (BHLH) DNA-binding superfamily protein (AHRD V3 *-* A0A2U1PMP2_ARTAN)
Solyc02g084890	2	2	grey60	Disease resistance RPP13-like protein 4 (AHRD V3 *** A0A2G2XGN6_CAPBA)
Solyc02g084900	2	6	slateblue	P-loop containing nucleoside triphosphate hydrolases superfamily protein (AHRD V3 *** A0A2U1NGS8_ARTAN)
Solyc02g084950	2	2	grey	S-adenosyl-L-methionine-dependent methyltransferases superfamily protein (AHRD V3 *** A0A2U1KPI6_ARTAN)
Solyc02g084960	4	8	lavenderblush2	tRNA-methyltransferase non-catalytic subunit trm6MTase subunit (AHRD V3 *** AT5G66440)
Solyc02g084980	10	4	honeydew	Hexosyltransferase (AHRD V3 *** A0A2G2XGM6_CAPBA)
Solyc02g084990	6	4	darkred	Mannan endo-1,4-beta-mannosidase (AHRD V3 *** A0A2K3NB99_TRIPR)
Solyc02g085000	6	8	indianred2	netrin receptor DCC (AHRD V3 *** AT3G50910)
Solyc02g085005	2	4	chocolate3	hypothetical protein (AHRD V3 *** AT2G18210)
Solyc02g085010	8	4	chocolate3	hypothetical protein (AHRD V3 *-* AT2G18210)
Solyc02g085030	4	2	green4	Auxilin-like protein 1 (AHRD V3 *** A0A2G3D7U8_CAPCH)
Solyc02g085040	8	4	tan4	GAMMA carbonic anhydrase (AHRD V3 *** G5DWW7_SILLA)
Solyc02g085050	10	4	indianred2	Soluble inorganic pyrophosphatase (AHRD V3 *** A0A2G3D7Y7_CAPCH)
Solyc02g085080	2	4	blue4	alpha/beta-Hydrolases superfamily protein (AHRD V3 *** AT3G19970)
Solyc02g085090	6	2	indianred2	syntaxin-112 (AHRD V3 *** A0A2I4FCJ9_9ROSI)
Solyc02g085100	2	0	honeydew	Glucose-6-phosphate 1-epimerase (AHRD V3 *** A0A2G3AQU6_CAPCH)
Solyc02g085130	4	4	chocolate3	Tubby-like F-box protein (AHRD V3 *** A0A2G3D7T8_CAPCH)
Solyc02g085140	4	2	brown1	RING-type E3 ubiquitin transferase (AHRD V3 *** A0A1U8FN26_CAPAN)
Solyc02g085150	4	12	chocolate3	Late embryogenesis abundant (LEA) protein (AHRD V3 *** A0A1P8B7I6_ARATH)
Solyc02g085170	4	6	darkred	Sugar facilitator protein 10
Solyc02g085180	4	6	green4	alpha/beta fold family protein
Solyc02g085210	6	6	lightskyblue2	Protein-lysine N-methyltransferase rrg1 (AHRD V3 *** A0A1J3EN37_NOCCA)
Solyc02g085240	2	2	cornsilk	AP complex subunit sigma (AHRD V3 *** A0A2G2XGH6_CAPBA)
Solyc02g085260	2	0	brown1	Unknown protein
Solyc02g085280	6	0	grey60	Ribosomal protein L6 (AHRD V3 *** A0A200R7R7_9MAGN)
Solyc02g085290	12	4	honeydew	Maf-like protein (AHRD V3 *** A0A2U1MK08_ARTAN)
Solyc02g085300	10	4	green4	Unknown protein
Solyc02g085340	10	0	honeydew	Transcription factor GRAS (AHRD V3 *** A0A200Q206_9MAGN)
Solyc02g085350	10	12	indianred2	Succinate dehydrogenase [ubiquinone] flavoprotein subunit, mitochondrial (AHRD V3 *** A0A2G3D7Q7_CAPCH)
Solyc02g085380	2	0	mediumorchid3	Protein LIKE COV 2 (AHRD V3 *** A0A2G2ZPX7_CAPAN)
Solyc02g085390	2	4	plum	ATP-dependent DNA helicase DDM1 (AHRD V3 *** A0A1U8FMX5_CAPAN)
Solyc02g085400	2	0	chocolate3	Sulfite exporter TauE/SafE family protein (AHRD V3 *** A0A2U1KY14_ARTAN)
Solyc02g085420	4	4	lightyellow	U1 small nuclear ribonucleoprotein 70 kDa (AHRD V3 *-* A0A2G3AAH2_CAPAN)
Solyc02g085430	6	6	indianred2	Proline-rich receptor-like protein kinase PERK7 (AHRD V3 *** A0A2G3AAH0_CAPAN)
Solyc02g085460	16	4	orangered4	Unknown protein
Solyc02g085480	2	2	navajowhite	DUF1195 domain-containing protein (AHRD V3 *** A0A1Q3BNM7_CEPFO)
Solyc02g085500	6	6	indianred2	ovate
Solyc02g085520	2	4	palevioletred	Adenylosuccinate synthetase (AHRD V3 *** S8CIB7_9LAMI)
Solyc02g085560	2	2	cornsilk	DNA-directed RNA polymerase III subunit Rpc5 (AHRD V3 *** A0A200Q253_9MAGN)
Solyc02g085570	4	0	lightskyblue2	U2 snRNP auxiliary factor large subunit (AHRD V3 *** A0A2G2XGE1_CAPBA)
Solyc02g085580	4	8	chocolate3	Protein indeterminate-domain 1 (AHRD V3 *** A0A2G3D7R8_CAPCH)
Solyc02g085600	4	12	lavenderblush2	Scarecrow-like protein 15 (AHRD V3 *** A0A2G3AAH7_CAPAN)
Solyc02g085610	6	10	darkred	LEGBF4G L.esculentum GBF4G-box binding protein
Solyc02g085615	2	4	cornsilk	Unknown protein
Solyc02g085630	6	10	green4	Homeobox-leucine zipper protein ATHB-21 (AHRD V3 *** A0A1U8FVX0_CAPAN)
Solyc02g085640	2	2	honeydew	Xaa-Pro aminopeptidase 1
Solyc02g085650	14	6	darkred	Pentatricopeptide repeat-containing protein, mitochondrial (AHRD V3 *** A0A2G3A487_CAPAN)
Solyc02g085660	6	4	honeydew	Glycosyltransferase (AHRD V3 *** A0A2I4ENI5_9ROSI)
Solyc02g085670	8	0	firebrick2	Major facilitator superfamily protein (AHRD V3 *** A0A2U1P386_ARTAN)
Solyc02g085690	4	8	tan4	Ubiquitin-conjugating enzyme (AHRD V3 *** A0A200R7K5_9MAGN)
Solyc02g085700	12	2	palevioletred	geranylgeranyl pyrophosphate synthetase
Solyc02g085710	2	6	honeydew	Geranylgeranyl pyrophosphate synthase, chloroplastic (AHRD V3 *** A0A2G2XGF3_CAPBA)
Solyc02g085720	6	2	orangered4	Geranylgeranyl pyrophosphate synthase, chloroplastic (AHRD V3 *** A0A2G2XGF3_CAPBA)
Solyc02g085730	4	6	chocolate3	allene oxide cyclase
Solyc02g085770	2	2	indianred2	AWPM-19-like protein (AHRD V3 *-* A0A2U1MYT9_ARTAN)
Solyc02g085810	12	0	cornsilk	HEAT repeat-containing protein 5B (AHRD V3 *** A0A1J3HBB6_NOCCA)
Solyc02g085820	8	8	cornsilk	NADPH-dependent diflavin oxidoreductase 1 (AHRD V3 *** A0A2G2XH22_CAPBA)
Solyc02g085850	4	2	aliceblue	Alpha-1,3-glucosyltransferase (AHRD V3 *-* A0A1U8FN90_CAPAN)
Solyc02g085870	2	2	honeydew	beta-ketoacyl-coenzyme A synthase
Solyc02g085880	2	6	palevioletred	Cytochrome P450 (AHRD V3 *** A0A2U1LMY2_ARTAN)
Solyc02g094860	2	10	firebrick4	Cytochrome P450 (AHRD V3 *** A0A2U1LMY2_ARTAN)
Solyc02g085910	6	0	blue	LOB domain-containing protein (AHRD V3 *** A0A2U1NKN8_ARTAN)
Solyc02g085920	2	0	lightpink1	antigenic heat-stable protein (AHRD V3 *** AT1G56420)
Solyc02g085933	2	8	honeydew	Unknown protein
Solyc02g085937	2	2	aliceblue	Complex 1 LYR protein (AHRD V3 *** A0A2U1NHM6_ARTAN)
Solyc02g085940	2	6	grey	Ribulose bisphosphate carboxylase small chain (AHRD V3 *** A0A2G2XBI7_CAPBA)
Solyc02g086050	4	2	honeydew	Abscisic acid (Aba)-deficient 4 (AHRD V3 *** A0A1P8AQ81_ARATH)
Solyc02g086080	2	6	honeydew	Alpha/beta-Hydrolases superfamily protein (AHRD V3 *-* F4KA67_ARATH)
Solyc02g086090	2	4	mistyrose	Mannose-6-phosphate isomerase (AHRD V3 *-* A0A2G3AAT7_CAPAN)
Solyc02g086100	2	2	darkred	Elongator complex protein 5 (AHRD V3 *-* A0A2G3D885_CAPCH)
Solyc02g086110	6	4	indianred2	peptidase M50B-like protein (AHRD V3 *** AT1G67060),Pfam:PF13398
Solyc02g086120	5	2	skyblue4	Unknown protein
Solyc02g086130	4	10	firebrick4	Zinc finger A20 and AN1 domain-containing stress-associated protein 8 (AHRD V3 *-* A0A2G3ATY0_CAPCH)
Solyc02g086140	4	2	honeydew	homeobox Hox-B3-like protein (AHRD V3 *** AT1G67035)
Solyc02g086150	2	4	honeydew	Peptidyl-tRNA hydrolase (AHRD V3 *** A0A2U1PP71_ARTAN)
Solyc02g086160	8	10	darkolivegreen2	plastidic glucose translocator 1
Solyc02g086170	2	2	lightyellow	hypothetical protein (AHRD V3 *** AT5G16160)
Solyc02g086180	2	0	indianred2	Delta(7)-sterol-C5(6)-desaturase (AHRD V3 *-* A0A1U8FPX0_CAPAN)
Solyc02g086220	4	0	darkred	Alpha/beta-Hydrolases superfamily protein (AHRD V3 *** Q9FF34_ARATH)
Solyc02g086223	4	2	indianred2	Unknown protein
Solyc02g086230	7	2	cornsilk	Pentatricopeptide repeat-containing protein (AHRD V3 *** A0A2U1P3Q8_ARTAN)
Solyc02g086260	4	8	tan	50S ribosomal-like protein (AHRD V3 *** Q9C618_ARATH)
Solyc02g086270	2	4	brown1	Protein kinase family protein (AHRD V3 *** A0A2U1MH78_ARTAN)
Solyc02g086300	13	10	brown1	Class I glutamine amidotransferase-like superfamily protein (AHRD V3 *** A0A2U1KIC9_ARTAN)
Solyc02g086310	4	0	firebrick4	lipid-transfer protein 7k-LTP precursor (AHRD V3 --* NP_001306883)
Solyc02g086320	4	4	honeydew	HEAT repeat-containing protein-like (AHRD V3 *-* Q5QMW8_ORYSJ)
Solyc02g086330	4	9	cornsilk	HEAT repeat-containing protein-like (AHRD V3 *** Q5QMW8_ORYSJ)
Solyc02g086350	6	4	honeydew	Protein PLASTID MOVEMENT IMPAIRED 2 (AHRD V3 *** A0A1J3GMT9_NOCCA)
Solyc02g086360	6	2	cornsilk	Octicosapeptide/Phox/Bem1p family protein (AHRD V3 *-* A0A2K3L5A6_TRIPR)
Solyc02g086380	1	9	yellow2	keratin, type II cytoskeletal I (AHRD V3 *** XP_004232330)
Solyc02g086410	6	6	grey	CTP synthase (AHRD V3 *-* A0A328EA92_9ASTE)
Solyc02g150140	8	7	aliceblue	Unknown protein
Solyc02g086450	4	4	honeydew	Cyclin-dependent protein kinase inhibitor SMR6 (AHRD V3 *** SMR6_ARATH)
Solyc02g086454	2	2	cornsilk	titin isoform X6 (AHRD V3 *-* XP_010316304)
Solyc02g086458	4	0	honeydew	titin isoform X2 (AHRD V3 *-* XP_010316302)
Solyc02g086470	6	11	lightskyblue2	Transducin/WD40 repeat-like superfamily protein (AHRD V3 *** A0A2U1M8S4_ARTAN)
Solyc02g086490	2	6	honeydew	Oleosin (AHRD V3 *** A0A1U8FYV0_CAPAN)
Solyc02g086500	2	0	cornsilk	Protein RST1 (AHRD V3 *** A0A1J3F2P9_NOCCA)
Solyc02g086550	6	0	indianred2	Core-2 i-branching beta-n-acetylglucosaminyltransferase family protein (AHRD V3 *-* A0A2K3MVY8_TRIPR)
Solyc02g086565	6	2	honeydew	Unknown protein
Solyc02g086580	2	14	grey60	ATP-dependent DNA helicase MER3-like protein (AHRD V3 *** A0A2G3D990_CAPCH)
Solyc02g150141	6	4	indianred2	Cytochrome c oxidase subunit 5C (AHRD V3 *** A0A2G3ABW9_CAPAN)
Solyc02g086590	10	12	brown1	Cysteine-rich receptor-like protein kinase 42 (AHRD V3 *** A0A2G2XIU5_CAPBA)
Solyc02g086600	2	0	honeydew	Polyribonucleotide nucleotidyltransferase (AHRD V3 *** A0A2U1PID0_ARTAN)
Solyc02g086610	2	2	bisque4	Isocitrate dehydrogenase [NADP] (AHRD V3 *** A0A2G3AC10_CAPAN)
Solyc02g086630	9	4	cornsilk	Sister chromatid cohesion PDS5-like protein (AHRD V3 *-* A0A2K3PKD0_TRIPR)
Solyc02g086660	7	6	indianred2	RNA helicase DEAD10
Solyc02g086680	6	1	palevioletred	peptide deformylase AF250958
Solyc02g086700	2	0	honeydew	Glucan endo-1,3-beta-glucosidase (AHRD V3 *** A0A2G3D9H7_CAPCH)
Solyc02g086710	2	4	plum1	Monodehydroascorbate reductase (AHRD V3 *** A0A2G3AC00_CAPAN)
Solyc02g086730	6	8	honeydew	Ribosomal protein L7/L12 (AHRD V3 *** A0A200R2P7_9MAGN)
Solyc02g086740	5	6	honeydew	50S ribosomal protein L12, chloroplastic (AHRD V3 *** A0A2G3D9E1_CAPCH)
Solyc02g086750	14	2	navajowhite	Tudor/PWWP/MBT superfamily protein (AHRD V3 *-* A0A1P8BF80_ARATH)
Solyc02g086780	4	6	tan4	Proteasome assembly chaperone 3 (AHRD V3 *** A0A2U1N178_ARTAN)
Solyc02g086800	16	6	yellow2	Phospholipid-transporting ATPase (AHRD V3 *** A0A1U8FQP5_CAPAN)
Solyc02g086810	4	8	cornsilk	Nipped-B-like protein (AHRD V3 *** A0A2R6RYV7_ACTCH)
Solyc02g086820	6	3	lightskyblue2	chloroplast carbonic anhydrase
Solyc02g086830	10	5	salmon4	Protease Do-like chloroplastic-like (AHRD V3 *** A0A2K3P0Q7_TRIPR)
Solyc02g086840	4	5	indianred2	Tetratricopeptide repeat (TPR)-like superfamily protein (AHRD V3 *** A0A2U1LHI7_ARTAN)
Solyc02g086870	2	2	green4	farnesyl protein transferase subunit B
Solyc02g086880	4	2	brown1	formate dehydrogenase
Solyc02g086910	2	2	honeydew	Peptidyl-prolyl cis-trans isomerase protein (AHRD V3 *** A0A2U1LHJ7_ARTAN)
Solyc02g086930	3	4	green4	Homeobox-leucine zipper protein HAT5 (AHRD V3 *** A0A2G2XIE8_CAPBA)
Solyc02g086960	4	0	darkred	Serine-threonine protein kinase, plant-type, putative (AHRD V3 *** B9RUB2_RICCO)
Solyc02g086970	6	2	honeydew	Aldehyde dehydrogenase (AHRD V3 *** A0A2U1MUY7_ARTAN)
Solyc02g086990	2	4	firebrick2	Cyclic nucleotide-gated ion channel-like protein (AHRD V3 *** A0A2K3MW13_TRIPR)
Solyc02g087000	8	2	indianred2	Potassium transporter (AHRD V3 *** A0A2G3AC18_CAPAN)
Solyc02g087010	4	6	orangered4	NHL domain-containing protein (AHRD V3 *** A0A1Q3BXC8_CEPFO)
Solyc02g087030	4	2	tan4	NHL domain protein (AHRD V3 *** A0A1P8BDM5_ARATH)
Solyc02g087040	2	4	indianred2	RING/U-box superfamily protein (AHRD V3 *** A0A2U1N3Q0_ARTAN)
Solyc02g087060	2	10	honeydew	WAT1-related protein (AHRD V3 *** K4BBL3_SOLLC)
Solyc02g087110	3	2	darkred	Alpha-dioxygenase (AHRD V3 *** Q5GQ66_PEA)
Solyc02g087130	2	0	lightpink1	Ribonuclease H (AHRD V3 *** A0A2U1P3J3_ARTAN)
Solyc02g087140	6	4	darkred	Ribonuclease H (AHRD V3 *** A0A2U1P3J3_ARTAN)
Solyc02g087150	6	2	honeydew	Heavy metal transport/detoxification superfamily protein (AHRD V3 *-* AT5G14910)
Solyc02g087170	2	2	honeydew	GPI ethanolamine phosphate transferase 1 (AHRD V3 *** A0A2I4EUP4_9ROSI)
Solyc02g087180	4	6	firebrick2	Mediator of RNA polymerase II transcription subunit 4 (AHRD V3 *** A0A2G2XIE7_CAPBA)
Solyc02g087190	5	1	mistyrose	Peroxidase (AHRD V3 *** K4BBM6_SOLLC)
Solyc02g087200	6	6	indianred2	RING-type E3 ubiquitin transferase (AHRD V3 *** A0A2G2XIC9_CAPBA)
Solyc02g087210	2	8	brown1	Zinc finger AN1 domain-containing stress-associated protein 12 (AHRD V3 *** A0A2G2XID2_CAPBA)
Solyc02g087220	7	2	firebrick4	HhH-GPD domain (AHRD V3 *-* A0A200R0K8_9MAGN)
Solyc02g087240	2	2	firebrick2	NADH dehydrogenase [ubiquinone] flavoprotein 1, mitochondrial (AHRD V3 *** A0A2G3D9C7_CAPCH)
Solyc02g087250	6	2	honeydew	Chloroplastic group IIA intron splicing facilitator CRS1, chloroplastic (AHRD V3 *** A0A1J3K6T8_NOCCA)
Solyc02g087260	2	10	green4	DUF716 domain-containing protein (AHRD V3 *** A0A1Q3C3N0_CEPFO)
Solyc02g087270	2	2	honeydew	F-box domain (AHRD V3 *-* A0A200RDS2_9MAGN)
Solyc02g087280	11	6	grey	Protein NRT1/ PTR FAMILY 5.9 (AHRD V3 *** A0A2G3D9C8_CAPCH)
Solyc02g087290	2	0	plum	Alpha-mannosidase (AHRD V3 *** A0A2G2XIC1_CAPBA)
Solyc02g087310	2	0	honeydew	E2F transcription factor-like E2FE (AHRD V3 *** A0A2G2VFD9_CAPBA)
Solyc02g087330	3	6	chocolate3	B12D protein (AHRD V3 *** Q9XHD5_IPOBA)
Solyc02g087340	3	6	darkolivegreen2	Seed maturation-like protein (AHRD V3 *** Q8LGA2_ARATH)
Solyc02g087350	9	6	skyblue4	Hexosyltransferase (AHRD V3 *** A0A2G2XIE5_CAPBA)
Solyc02g087360	3	2	cornsilk	Paired amphipathic helix protein Sin3-like 1 (AHRD V3 *** A0A1U8G0F5_CAPAN)
Solyc02g087400	7	3	honeydew	Ankyrin repeat-containing protein (AHRD V3 *** A0A2U1KW09_ARTAN)
Solyc02g087410	2	10	darkolivegreen2	ABC transporter B family member 18 (AHRD V3 *** A0A1U8FQF4_CAPAN)
Solyc02g087420	6	2	darkorange	spindle assembly checkpoint component (AHRD V3 *** AT3G28370)
Solyc02g087450	4	2	grey60	hypothetical protein (AHRD V3 *-* AT1G19010)
Solyc02g087460	6	8	chocolate3	Inactive receptor kinase (AHRD V3 *** A0A2R6P9E5_ACTCH)
Solyc02g087480	2	4	honeydew	Protein ENHANCED DISEASE RESISTANCE 2 (AHRD V3 *** A0A1J3E5Z2_NOCCA)
Solyc02g087510	3	6	tan4	Protein kinase G11A (AHRD V3 *** A0A1U8FQE1_CAPAN)
Solyc02g087530	6	2	brown1	P-loop containing nucleoside triphosphate hydrolases superfamily protein (AHRD V3 *** A0A2U1QF48_ARTAN)
Solyc02g087540	19	10	mediumpurple2	P-loop containing nucleoside triphosphate hydrolases superfamily protein (AHRD V3 *** A0A1I9LN06_ARATH)
Solyc02g087550	6	4	firebrick4	Core-2/I-branching beta-16-N-acetylglucosaminyltransferase family protein (AHRD V3 *** B6ST68_MAIZE)
Solyc02g087560	2	3	palevioletred	Pentatricopeptide repeat (AHRD V3 *** A0A200QC49_9MAGN)
Solyc02g087620	7	10	cornsilk	Inositol hexakisphosphate and diphosphoinositol-pentakisphosphate kinase (AHRD V3 *** A0A2G3ACA5_CAPAN)
Solyc02g087630	2	8	darkslateblue	Thioredoxin (AHRD V3 *** A0A2I4EUF7_9ROSI)
Solyc02g087640	4	5	slateblue	Protein arginine methyltransferase NDUFAF7 (AHRD V3 *** A0A1U8G0E0_CAPAN)
Solyc02g087660	2	0	mediumorchid3	SlPIN8
Solyc02g087710	2	6	darkred	FACT complex subunit SSRP1 (AHRD V3 *** A0A1U8FYB7_CAPAN)
Solyc02g087740	10	2	honeydew	Plant cysteine oxidase 2 (AHRD V3 *** A0A2G3AC71_CAPAN)
Solyc02g087760	4	2	magenta3	SUN-like protein 7
Solyc02g087770	2	4	orangered4	Aldose 1-epimerase (AHRD V3 *** A0A1U8G0C5_CAPAN)
Solyc02g087780	3	0	indianred2	Aldose 1-epimerase (AHRD V3 *** A0A2G3D9R9_CAPCH)
Solyc02g087800	1	4	honeydew	Aldose 1-epimerase (AHRD V3 *** A0A1U8FRP0_CAPAN)
Solyc02g087810	2	10	green4	Aldose 1-epimerase (AHRD V3 *** A0A2G3D9T3_CAPCH)
Solyc02g087840	10	4	green4	Leucine zipper, homeobox-associated, Homeodomain-like protein (AHRD V3 *** A0A2U1PPL6_ARTAN)
Solyc02g087850	10	0	grey	Glutaredoxin (AHRD V3 *** A0A200QSA1_9MAGN)
Solyc02g087880	8	0	honeydew	Tubulin alpha chain (AHRD V3 *** A0A1U8FRN4_CAPAN)
Solyc02g087890	4	8	honeydew	Unknown protein
Solyc02g087900	2	2	honeydew	Cullin (AHRD V3 *** A0A2U1PKA1_ARTAN)
Solyc02g087910	6	0	grey	Non-specific lipid-transfer protein (AHRD V3 *** K4BBU7_SOLLC)
Solyc02g087930	2	0	green4	60S ribosomal protein L34 (AHRD V3 *** A0A1U8GY55_CAPAN)
Solyc02g087950	5	2	green4	DUF1666 domain-containing protein (AHRD V3 *** A0A1Q3AQV7_CEPFO)
Solyc02g087960	6	10	firebrick4	R2R3MYB transcription factor 94
Solyc02g087970	8	14	green4	Mini zinc finger protein (AHRD V3 *** A0ZXL1_SOLLC)
Solyc02g088000	4	4	slateblue	Starch synthase, chloroplastic/amyloplastic (AHRD V3 *** K4BBV6_SOLLC)
Solyc02g088040	4	4	green4	Ribosomal protein L34e superfamily protein (AHRD V3 *** A0A2U1Q180_ARTAN)
Solyc02g088070	7	4	firebrick2	Dof zinc finger protein (AHRD V3 *** A0A2K3PAB0_TRIPR)
Solyc02g088090	7	6	chocolate3	Calmodulin-like protein 45 (AHRD V3 *** A0A2P0QD45_CAMSI)
Solyc02g088100	4	4	honeydew	expansin precursor 5
Solyc02g088120	2	2	orangered4	KH domain-containing protein (AHRD V3 *** A0A1J3DQI6_NOCCA)
Solyc02g088130	4	2	palevioletred3	transmembrane protein (AHRD V3 *** AT3G29034)
Solyc02g088140	6	7	firebrick2	Pentatricopeptide repeat-containing protein (AHRD V3 *-* A0A2G3B2T2_CAPCH)
Solyc02g088170	7	10	aliceblue	Pentatricopeptide repeat-containing protein (AHRD V3 *** A0A2G3ACG6_CAPAN)
Solyc02g088180	8	2	honeydew	NAC domain-containing protein (AHRD V3 *** A0A2G2V9A8_CAPBA)
Solyc02g088190	4	4	honeydew	MYB transcription factor (AHRD V3 *-* A0A0U3IU11_MESCR)
Solyc02g088200	2	6	palevioletred	Putative eukaryotic LigT (AHRD V3 *-* AT3G16230)
Solyc02g088220	2	6	chocolate3	Phosphate transporter PHO1-like protein 9 (AHRD V3 *** A0A2G3D9P5_CAPCH)
Solyc02g088230	2	8	indianred2	Phosphate transporter PHO1-like protein 9 (AHRD V3 *** A0A2G2V9D0_CAPBA)
Solyc02g088240	2	5	cornsilk	Phosphate transporter PHO1-like protein 5 (AHRD V3 *** A0A2G3D9P2_CAPCH)
Solyc02g088270	2	2	honeydew	hypothetical protein (DUF1997) (AHRD V3 *** AT5G39530)
Solyc02g088260	4	10	darkgoldenrod4	glycine-rich protein (AHRD V3 *-* AT3G29075)
Solyc02g088280	4	4	lightyellow	F-box domain, cyclin-like protein (AHRD V3 --* A0A2U1P717_ARTAN)
Solyc02g088310	10	14	darkred	Ethylene-responsive transcription factor (AHRD V3 *** A0A2G2V9D3_CAPBA)
Solyc02g088330	2	4	orangered4	Protein kinase domain (AHRD V3 *** A0A200QSE8_9MAGN)
Solyc02g088340	6	2	grey	WRKY transcription factor 3
Solyc02g088350	2	0	slateblue	glutamate NMDA receptor subunit epsilon-1%2C putative (DUF3598) (AHRD V3 *** AT3G29185)
Solyc02g088380	3	6	grey	Early nodulin-like protein 20 (AHRD V3 *** F4IVN9_ARATH)
Solyc02g088390	4	4	lightyellow	Lamin-like protein (AHRD V3 *** A0A2G2V9B8_CAPBA)
Solyc02g088430	2	0	chocolate3	ATP-dependent DNA helicase (AHRD V3 *-* A0A2G2XW06_CAPAN)
Solyc02g088440	2	2	honeydew	Unknown protein
Solyc02g088450	8	6	lightyellow	Unknown protein
Solyc02g088470	4	10	honeydew	Pentatricopeptide repeat-containing protein (AHRD V3 *** A0A2G3D9J1_CAPCH)
Solyc02g088480	4	12	yellow2	T-box transcription factor%2C putative (DUF863) (AHRD V3 *-* AT1G69360)
Solyc02g088490	10	4	honeydew	Saccharopine dehydrogenase (AHRD V3 *** A0A2U1NI14_ARTAN)
Solyc02g088500	4	12	green4	Glycosyltransferase (AHRD V3 *** A0A2I4FYE0_9ROSI)
Solyc02g088510	14	4	cornsilk	Saccharopine dehydrogenase (AHRD V3 *** A0A2U1NI14_ARTAN)
Solyc02g088520	8	0	lightyellow	Unknown protein
Solyc02g088550	8	4	honeydew	Ubiquitin conjugation factor E4 (AHRD V3 *-* R4XJD8_TAPDE)
Solyc02g088560	2	8	honeydew	Cyclic nucleotide-gated ion channel protein, putative (AHRD V3 *** G7L453_MEDTR)
Solyc02g088570	3	3	honeydew	RING/U-box superfamily protein (AHRD V3 *** A0A2K3MXG0_TRIPR)
Solyc02g088600	12	0	grey	Pentatricopeptide repeat-containing protein (AHRD V3 *** A0A2G2V9F7_CAPBA)
Solyc02g088610	2	4	indianred2	LeHSP110/ClpB heat shock protein
Solyc02g088620	6	8	ivory	Membrane-anchored ubiquitin-fold protein (AHRD V3 *** A0A1U8FQ33_CAPAN)
Solyc02g088630	4	4	chocolate3	Hexosyltransferase (AHRD V3 *** A0A1U8FQ34_CAPAN)
Solyc02g088650	4	2	aliceblue	Pentatricopeptide repeat-containing protein (AHRD V3 *** A0A2G3D998_CAPCH)
Solyc02g088690	2	7	grey	UDP-glucose 6-dehydrogenase (AHRD V3 *** A0A2G2XIY2_CAPBA)
Solyc02g088710	12	2	brown1	4-coumarate--CoA ligase-like 1 (AHRD V3 *** A0A1U8FQ18_CAPAN)
Solyc02g088735	4	2	darkgoldenrod4	Unknown protein
Solyc02g088740	4	8	mistyrose	hypothetical protein (AHRD V3 *** AT3G29370)
Solyc02g088760	6	6	lightpink1	50S ribosomal protein L7/L12 (AHRD V3 *** A0A1U8GY39_CAPAN)
Solyc02g088770	1	5	indianred2	Mitochondrial carrier protein, expressed (AHRD V3 *** Q6AVS9_ORYSJ)
Solyc02g088790	2	4	firebrick2	RNA-binding protein (AHRD V3 *-* Q941H8_SOLTU)
Solyc02g088800	2	0	green4	Exocyst subunit Exo70 family protein (AHRD V3 *** A0A2G3ABK1_CAPAN)
Solyc02g088830	4	4	honeydew	hydroxyproline-rich glycoprotein family protein (AHRD V3 *-* AT3G02120)
Solyc02g088850	6	2	orangered4	Endonuclease or glycosyl hydrolase (AHRD V3 *-* A0A2U1M909_ARTAN)
Solyc02g088900	2	4	indianred2	TPT domain-containing protein (AHRD V3 *** A0A1Q3CE75_CEPFO)
Solyc02g088920	2	7	green4	Nuclear transport factor 2 (NTF2) family protein with RNA binding (RRM-RBD-RNP motifs) domain-containing protein (AHRD V3 *** F4K1Y4_ARATH)
Solyc02g088930	6	8	tan4	furry (AHRD V3 *** AT5G08060)
Solyc02g088940	7	0	firebrick2	CTP synthase (AHRD V3 *-* A0A2G3A9D9_CAPAN)
Solyc02g088950	4	4	cornsilk	DNA mismatch repair protein MLH3 (AHRD V3 *-* A0A2G2XFY3_CAPBA)
Solyc02g088953	6	4	cornsilk	MUTL protein homolog 3 (AHRD V3 --* AT4G35520)
Solyc02g088957	4	4	darkred	Unknown protein
Solyc02g088980	4	5	cornsilk	DNA mismatch repair protein MLH3 (AHRD V3 *-* A0A2G3A9Q9_CAPAN)
Solyc02g150145	8	6	cornsilk	DNA mismatch repair protein MLH3 isoform X1 (AHRD V3 --* XP_010316472)
Solyc02g150146	2	6	lightyellow	Receptor-like protein kinase (AHRD V3 *-* A0A2K3LZH3_TRIPR)
Solyc02g089020	6	4	honeydew	TCP transcription factor 5
Solyc02g089050	10	8	mediumorchid3	protein LONGIFOLIA 1-like (AHRD V3 *** A0A2I4EBA4_9ROSI)
Solyc02g089060	2	4	skyblue4	Methyl esterase 11 (AHRD V3 *** A0A2U1LRP6_ARTAN)
Solyc02g089065	3	4	honeydew	Protein SPIRAL1 (AHRD V3 *** A0A1U8FPZ4_CAPAN)
Solyc02g089070	2	4	darkred	Eukaryotic translation initiation factor 3 subunit M (AHRD V3 *** A0A2G2XHI4_CAPBA)
Solyc02g089080	4	10	honeydew	Protein RALF-like 27 (AHRD V3 --* A0A2G3D352_CAPCH)
Solyc02g089100	2	6	indianred2	small acidic-like protein (AHRD V3 *** AT3G02220)
Solyc02g089110	2	7	skyblue4	Mitochondrial carrier protein (AHRD V3 *** A0A200PRK7_9MAGN)
Solyc02g089120	6	3	yellow2	COBRA-like protein (AHRD V3 *** K4BC66_SOLLC)
Solyc02g089130	2	2	honeydew	COBRA-like protein (AHRD V3 *** K4BC67_SOLLC)
Solyc02g089140	4	5	honeydew	B12D protein (AHRD V3 *** A0A2U1M961_ARTAN)
Solyc02g089150	4	12	blue	PI-PLC X domain-containing protein (AHRD V3 *** A0A1U8FSV1_CAPAN)
Solyc02g089160	2	6	honeydew	dwarf
Solyc02g089175	4	6	green4	tRNA (guanine(26)-N(2))-dimethyltransferase (AHRD V3 *** A0A2G3D922_CAPCH)
Solyc02g089200	4	14	honeydew	TM29
Solyc02g089210	6	0	honeydew	MADS box transcription factor (AHRD V3 *** Q689E7_GENTR)
Solyc02g089240	4	4	green4	RING/U-box superfamily protein (AHRD V3 *** A0A2U1QNZ5_ARTAN)
Solyc02g089260	20	0	cornsilk	Auxin transport protein BIG (AHRD V3 *** A0A2G3D8Z1_CAPCH)
Solyc02g089280	6	6	grey	40S ribosomal protein S9-2 (AHRD V3 *** A0A2I0VJL8_9ASPA)
Solyc02g089295	2	2	cornsilk	Unknown protein
Solyc02g089310	6	2	darkorange	F-box/kelch-repeat protein (AHRD V3 *** A0A2G3D934_CAPCH)
Solyc02g089330	8	2	cornsilk	DNA-directed RNA polymerase (AHRD V3 *-* A0A2G3ABW1_CAPAN)
Solyc02g089340	2	0	honeydew	DNA-directed RNA polymerase (AHRD V3 *** A0A2G3ABW1_CAPAN)
Solyc02g089350	12	6	firebrick2	Gibberellin regulated protein (AHRD V3 *** A0A2U1PE48_ARTAN)
Solyc02g089370	6	2	cornsilk	ARM repeat superfamily protein (AHRD V3 *** A0A2U1PEI4_ARTAN)
Solyc02g089400	2	6	aliceblue	Amino acid transporter (AHRD V3 *** A0A200QY84_9MAGN)
Solyc02g089410	6	6	lightpink1	RING/U-box superfamily protein (AHRD V3 *-* Q8GYG0_ARATH)
Solyc02g089420	2	0	aliceblue	Basic leucine zipper 43 (AHRD V3 *** A0A1U8FPR4_CAPAN)
Solyc02g089440	2	8	honeydew	Hexosyltransferase (AHRD V3 *** A0A2G2XHQ5_CAPBA)
Solyc02g089460	6	0	grey	protein GLUTAMINE DUMPER 6-like (AHRD V3 *** A0A2I4EB38_9ROSI)
Solyc02g089470	10	6	grey	Protein GLUTAMINE DUMPER 5 (AHRD V3 -** GDU5_ARATH)
Solyc02g089480	6	2	magenta	protein GLUTAMINE DUMPER 4-like (AHRD V3 *** A0A2I4EBB2_9ROSI)
Solyc02g089500	2	0	cornsilk	Zinc finger protein CONSTANS-LIKE 2 (AHRD V3 *-* A0A2G3ABV8_CAPAN)
Solyc02g089510	2	0	cornsilk	Unknown protein
Solyc02g089520	6	0	honeydew	Zinc finger protein CONSTANS-LIKE 2 (AHRD V3 *** A0A2G3ABV8_CAPAN)
Solyc02g089530	4	6	honeydew	Unknown protein
Solyc02g089550	2	0	indianred2	protein NSP-INTERACTING KINASE 1 (AHRD V3 *** A0A1U8FR57_CAPAN)
Solyc02g089560	4	2	darkred	Pentatricopeptide repeat (AHRD V3 *-* A0A200RAJ4_9MAGN)
Solyc02g089610	2	0	orangered4	S-adenosylmethionine decarboxylase 2
Solyc02g150147	4	8	bisque4	S-adenosylmethionine decarboxylase (AHRD V3 *-* Q6KC47_PRUPE)
Solyc02g089630	4	6	firebrick4	Proline dehydrogenase (AHRD V3 *** A0A2G2XIU2_CAPBA)
Solyc02g089640	6	10	grey	Cellulose-synthase-like C4 (AHRD V3 *** A0A2U1LSH2_ARTAN)
Solyc02g089650	2	6	indianred2	hypothetical protein (DUF1262) (AHRD V3 *** AT1G13520)
Solyc02g089660	8	16	tan4	hypothetical protein (AHRD V3 *** AT3G19660)
Solyc02g089680	12	2	green4	Protein trichome birefringence-like 19 (AHRD V3 *** A0A2G3ABU9_CAPAN)
Solyc02g089690	6	2	mediumorchid3	Protein trichome birefringence-like 19 (AHRD V3 *** A0A2G2XIK2_CAPBA)
Solyc02g089720	6	8	palevioletred	Beta-glucan-binding protein 1 (AHRD V3 *** A0EJF0_MEDTR)
Solyc02g089730	6	10	brown1	Endo-1,3(4)-beta-glucanase 1 (AHRD V3 *** A0A1J3K097_NOCCA)
Solyc02g089740	6	4	mistyrose	Unknown protein
Solyc02g089750	4	0	orangered4	Proline-rich receptor-like protein kinase PERK9 (AHRD V3 *-* A0A2G3D983_CAPCH)
Solyc02g089760	2	6	indianred2	Protein kinase family protein (AHRD V3 *-* E5GBJ3_CUCME)
Solyc02g089780	4	6	firebrick4	dihydroflavonol 4-reductase/flavanone protein (AHRD V3 *-* AT3G02420)
Solyc02g089790	12	4	navajowhite	Histone acetyltransferase of the CBP family 12 (AHRD V3 *-* F4I4I8_ARATH)
Solyc02g089800	2	8	cornsilk	Nuclear matrix constituent-like protein 1 (AHRD V3 *** E5GCT1_CUCME)
Solyc02g089810	2	10	brown1	Translation initiation factor eIF-2B subunit delta (AHRD V3 *** A0A1J3G9G6_NOCCA)
Solyc02g089880	4	14	green4	Hexosyltransferase (AHRD V3 *** A0A1U8G2N1_CAPAN)
Solyc02g089930	2	2	brown1	Protein DA1 (AHRD V3 *** A0A2G3D8V7_CAPCH)
Solyc02g089940	6	6	honeydew	BEL1-like homeodomain protein 4 (AHRD V3 *** A0A2G2XIM2_CAPBA)
Solyc02g089950	2	0	indianred2	BTB/POZ domain-containing protein (AHRD V3 *** A0A2G3D909_CAPCH)
Solyc02g089960	2	0	aliceblue	transmembrane family 220 helix protein (AHRD V3 *** AT2G23755)
Solyc02g089970	8	6	cornsilk	Histone-lysine N-methyltransferase SUVR5-like protein (AHRD V3 *** A0A2K3NQM7_TRIPR)
Solyc02g089980	6	6	palevioletred	electron transporter%2C putative (Protein of unknown function%2C DUF547) (AHRD V3 *** AT5G66600.9)
Solyc02g089990	4	10	mistyrose	HTH-type transcriptional regulator (AHRD V3 *** A0A2P5FXV7_TREOI)
Solyc02g090000	2	4	grey	CASP-like protein (AHRD V3 *** A0A1Q3CXS6_CEPFO)
Solyc02g090010	2	6	cornsilk	Molybdopterin synthase sulfur carrier subunit (AHRD V3 *** A0A2G3ABB3_CAPAN)
Solyc02g090020	6	6	honeydew	stress regulated protein AY873991
Solyc02g090040	10	2	cornsilk	CTP synthase (AHRD V3 *-* A0A2G3A9D9_CAPAN)
Solyc02g090045	12	0	cornsilk	DNA mismatch repair protein MLH3 (AHRD V3 *-* A0A2G2XFY3_CAPBA)
Solyc02g090060	4	6	lightskyblue2	Unknown protein
Solyc02g090090	4	2	indianred2	ethylene responsive proteinase inhibitor 1
Solyc02g090100	6	2	honeydew	homolog of Synechocystis YCF37 (AHRD V3 *** AT2G23670)
Solyc02g090110	4	6	brown1	WAK-like kinase
Solyc02g090120	8	4	honeydew	hypothetical protein (AHRD V3 -** AT5G66985)
Solyc02g090130	14	14	cornsilk	Vacuolar protein sorting-associated protein, putative (DUF1162) (AHRD V3 *** F4J0L9_ARATH)
Solyc02g090150	10	6	chocolate3	Transducin/WD40 repeat-like superfamily protein (AHRD V3 *** A0A2U1PWP8_ARTAN)
Solyc02g090160	6	8	cornsilk	Extra-large guanine nucleotide-binding protein 1 (AHRD V3 *** A0A2G3D8U4_CAPCH)
Solyc02g090170	10	10	grey60	B3 domain-containing protein (AHRD V3 *** A0A1Q3CHQ8_CEPFO)
Solyc02g090190	4	14	darkred	Molybdenum cofactor sulfurase (AHRD V3 *** A0A2I0VGU5_9ASPA)
Solyc02g090200	4	2	mistyrose	Zinc-finger domain of monoamine-oxidase A repressor R1 (AHRD V3 *-* A0A200QJF9_9MAGN)
Solyc02g090210	8	2	grey60	GDSL esterase/lipase (AHRD V3 *** A0A2G3D8U2_CAPCH)
Solyc02g090290	4	2	honeydew	Geraniol 8-hydroxylase (AHRD V3 *** A0A2G3D8R4_CAPCH)
Solyc02g090300	2	2	indianred2	Geraniol 8-hydroxylase (AHRD V3 *** A0A1U8FQZ4_CAPAN)
Solyc02g090310	8	4	orangered4	Dof zinc finger protein (AHRD V3 *** A0A2K3LFN5_TRIPR)
Solyc02g090360	2	4	skyblue4	L-ascorbate oxidase-like protein (AHRD V3 *** A0A1U8FPI3_CAPAN)
Solyc02g090380	2	4	blue4	Disease resistance protein (CC-NBS-LRR class) family (AHRD V3 *** A0A1P8BE24_ARATH)
Solyc02g090390	2	0	honeydew	Protein kinase (AHRD V3 *** O65765_CRAPL)
Solyc02g090400	6	8	skyblue4	Myb family transcription factor (AHRD V3 *** A0A2I0WBC3_9ASPA)
Solyc02g090420	2	4	firebrick2	50S ribosomal protein L25 (AHRD V3 *** A0A1J3IIM4_NOCCA)
Solyc02g090430	2	6	honeydew	MAP kinase kinase kinase 20
Solyc02g090440	6	10	green4	Unknown protein
Solyc02g090460	4	4	honeydew	Unknown protein
Solyc02g090480	4	0	indianred2	Peptidyl-prolyl cis-trans isomerase CYP40 (AHRD V3 *** A0A2G3ABJ7_CAPAN)
Solyc02g090490	14	8	chocolate3	Patatin (AHRD V3 *** A0A059P1E3_CAPAN)
Solyc02g090500	2	4	cornsilk	protein SUPPRESSOR OF QUENCHING 1, chloroplastic isoform X4 (AHRD V3 --* XP_010313619)
Solyc02g090510	6	4	honeydew	CDPK-related protein kinase (AHRD V3 *** A0A2G3D8R0_CAPCH)
Solyc02g090545	2	8	orangered4	Calcium-transporting ATPase (AHRD V3 *** A0A1Q3AP80_CEPFO)
Solyc02g090560	2	0	grey60	Calcium-transporting ATPase (AHRD V3 *** A0A200RBT6_9MAGN)
Solyc02g090580	4	0	honeydew	ternary complex factor MIP1 leucine-zipper protein (Protein of unknown function%2C DUF547) (AHRD V3 *** AT4G37080)
Solyc02g090620	10	12	honeydew	P-loop containing nucleoside triphosphate hydrolases superfamily protein (AHRD V3 *** F4JKP9_ARATH)
Solyc02g090630	4	8	lightskyblue2	Patatin (AHRD V3 *** A0A2G3D8S9_CAPCH)
Solyc02g090640	8	6	lightskyblue2	Patatin (AHRD V3 *-* A0A1U8FQW0_CAPAN)
Solyc02g090643	6	0	darkgoldenrod4	Unknown protein
Solyc02g090647	8	6	cornsilk	Ribosomal protein L25/Gln-tRNA synthetase, anti-codon-binding domain-containing protein (AHRD V3 *-* F4JPA3_ARATH)
Solyc02g090650	2	2	cornsilk	Ran-binding protein in the microtubule-organising centre protein (AHRD V3 *** AT5G66810)
Solyc02g090670	2	4	palevioletred	Methionine aminopeptidase (AHRD V3 *** A0A1U8FPF8_CAPAN)
Solyc02g090710	4	4	mistyrose	B3 domain-containing protein (AHRD V3 *** A0A2G2WIF4_CAPBA)
Solyc02g090750	2	0	mistyrose	eukaryotic initiation factor 4A (AHRD V3 *** A0A2I4DS26_9ROSI)
Solyc02g090760	2	2	cornsilk	hypothetical protein (AHRD V3 *-* AT3G50370)
Solyc02g090810	4	8	green4	Calcium-binding protein CML19 (AHRD V3 *** A0A1U8FSU6_CAPAN)
Solyc02g090820	6	2	honeydew	Heat stress transcription factor B-1 (AHRD V3 *** A0A2G3D8M4_CAPCH)
Solyc02g090840	6	0	orangered4	DUF1685 domain-containing protein (AHRD V3 *** A0A1Q3CQK4_CEPFO)
Solyc02g090850	4	2	tan4	CLK4-associating serine/arginine-rich protein (AHRD V3 *** A8MS51_ARATH)
Solyc02g090860	14	2	darkorange	Phenylalanine--tRNA ligase alpha subunit (AHRD V3 *** A0A2G2XXC1_CAPAN)
Solyc02g090870	14	8	tan4	hypothetical protein (AHRD V3 *** AT5G67020)
Solyc02g090890	8	12	honeydew	zeaxanthin epoxidase
Solyc02g090900	6	0	honeydew	Remorin (AHRD V3 *** A0A200QZA9_9MAGN)
Solyc02g090920	4	4	honeydew	Alpha/beta-Hydrolases superfamily protein (AHRD V3 *** F4K4J2_ARATH)
Solyc02g090930	6	6	green4	Lipase (AHRD V3 *** A0A200QYW4_9MAGN)
Solyc02g090970	6	4	mediumpurple2	MAP kinase kinase kinase 21
Solyc02g090980	6	2	chocolate3	MAP kinase kinase kinase 22
Solyc02g091000	2	2	grey60	Late embryogenesis abundant protein (AHRD V3 *** A0A200QZD5_9MAGN)
Solyc02g091010	4	6	palevioletred	nuclear pore complex protein NUP98A (AHRD V3 *-* A0A2I4ET44_9ROSI)
Solyc02g091020	4	6	brown1	Nuclear pore complex protein NUP98A (AHRD V3 *-* A0A2G3AGI2_CAPAN)
Solyc02g091030	4	2	firebrick2	Nuclear transcription factor Y subunit C-2 (AHRD V3 *-* A0A2G3D858_CAPCH)
Solyc02g091050	4	6	honeydew	Protein DETOXIFICATION (AHRD V3 *** A0A2U1NLL3_ARTAN)
Solyc02g091060	2	4	tan4	Unknown protein
Solyc02g091070	6	2	lavenderblush2	Protein DETOXIFICATION (AHRD V3 *** A0A2I4EBU3_9ROSI)
Solyc02g091090	4	16	darkred	Valyl-tRNA synthetase (AHRD V3 *-* A0A2I0WPG5_9ASPA)
Solyc02g091100	2	8	honeydew	2-hydroxyacyl-CoA lyase (AHRD V3 *** A0A2G3D874_CAPCH)
Solyc02g091120	2	2	firebrick2	DNA ligase (AHRD V3 *** A0A2G3D842_CAPCH)
Solyc02g091140	4	2	honeydew	S-adenosyl-L-methionine-dependent methyltransferases superfamily protein (AHRD V3 *** A0A1P8BFJ6_ARATH)
Solyc02g091170	2	2	green4	Serinethreonine-protein kinase ctr1 (AHRD V3 *** A0A1J6I8J0_NICAT)
Solyc02g091190	2	8	lightpink1	Protein-lysine N-methyltransferase (AHRD V3 *** Q96347_BRANA)
Solyc02g091197	6	2	cornsilk	Unknown protein
Solyc02g091220	4	2	darkred	Eukaryotic translation initiation factor 5 (AHRD V3 *** A0A2G3D849_CAPCH)
Solyc02g091230	4	4	honeydew	RING/FYVE/PHD zinc finger superfamily protein (AHRD V3 *** A0A2U1L1N1_ARTAN)
Solyc02g091240	10	4	honeydew	Auxin efflux carrier (AHRD V3 *** A0A2U1QP17_ARTAN)
Solyc02g091250	2	0	green4	Mediator of RNA polymerase II transcription subunit (AHRD V3 *** Q9ZU37_ARATH)
Solyc02g091270	2	4	red	ELL-associated factor 1 (AHRD V3 *** A0A2I4GI96_9ROSI)
Solyc02g091290	2	0	honeydew	Methionyl-tRNA formyltransferase (AHRD V3 *** B4FRN6_MAIZE)
Solyc02g091320	10	4	indianred2	glutamyl-tRNA (Gln) amidotransferase subunit C (AHRD V3 *** AT5G17460)
Solyc02g091330	10	12	indianred2	AAR2 protein family (AHRD V3 *** A0A2U1KD81_ARTAN)
Solyc02g091340	4	4	tan4	Pyridoxal kinase (AHRD V3 *** A0A2G3AAM2_CAPAN)
Solyc02g091350	6	2	honeydew	Glycosyltransferase (AHRD V3 *** A0A2U1LPX5_ARTAN)
Solyc02g091360	6	2	honeydew	Plastid movement impaired (AHRD V3 *** A0A2P5E785_TREOI)
Solyc02g091380	2	4	chocolate3	transmembrane protein (AHRD V3 *** AT1G49000)
Solyc02g091410	2	4	cornsilk	Protease Do-like 7 (AHRD V3 *** A0A2G2XH23_CAPBA)
Solyc02g091460	2	4	cornsilk	Double-stranded RNA-binding (AHRD V3 *-* A0A2U1QNV9_ARTAN)
Solyc02g091470	4	6	indianred2	Protein kinase superfamily protein (AHRD V3 *** A0A2U1NMG2_ARTAN)
Solyc02g091490	4	2	palevioletred	fructokinase 3
Solyc02g091500	6	10	grey60	Calcium-dependent protein kinase (AHRD V3 *-* CDPK_DAUCA)
Solyc02g091520	6	10	ivory	Calcium-dependent lipid-binding (CaLB domain) family protein (AHRD V3 *** A0A2U1LMA8_ARTAN)
Solyc02g091530	4	4	honeydew	Protein PTST, chloroplastic (AHRD V3 *** A0A1U8FYQ0_CAPAN)
Solyc02g091535	4	2	honeydew	mRNA, clone: RTFL01-48-C04 (AHRD V3 *** E4MYC1_EUTHA)
Solyc02g091560	2	4	honeydew	Serine hydroxymethyltransferase (AHRD V3 *** A0A2G3D8E3_CAPCH)
Solyc02g091580	2	6	grey	Oligopeptidase A (AHRD V3 *** A0A2U1NZK4_ARTAN)
Solyc02g091590	2	0	grey	symbiosis receptor-like kinase (SYMRK)
Solyc02g091600	6	0	lightpink1	S-adenosyl-L-methionine-dependent methyltransferases superfamily protein (AHRD V3 *** Q9XII4_ARATH)
Solyc02g091630	4	2	honeydew	DNA mismatch repair protein MLH3 (AHRD V3 *-* A0A2G2XFY3_CAPBA)
Solyc02g091640	4	2	aliceblue	Endoribonuclease E-like protein (AHRD V3 *** Q656E2_ORYSJ)
Solyc02g091650	2	8	mediumpurple2	Glycine-rich domain-containing protein 2 (AHRD V3 *** A0A2G2XGW0_CAPBA)
Solyc02g150148	2	6	brown1	Unknown protein
Solyc02g091660	6	0	cornsilk	transcription factor GTE2-like (AHRD V3 *** A0A1S4DMM5_TOBAC)
Solyc02g091665	2	0	honeydew	Unknown protein
Solyc02g091670	4	4	honeydew	Octicosapeptide/Phox/Bem1p family protein (AHRD V3 *-* A0A1P8BCE3_ARATH)
Solyc02g091680	4	6	mistyrose	Beta-D-xylosidase (AHRD V3 *** H1AC33_SOLLC)
Solyc02g091690	2	2	lightskyblue2	bHLH transcription factor 081
Solyc02g091720	12	4	honeydew	protein RMD5 homolog A (AHRD V3 *** A0A2I4DW83_9ROSI)
Solyc02g091725	4	0	cornsilk	Unknown protein
Solyc02g091730	2	2	cornsilk	Chromatin SPT2 (AHRD V3 *** A0A2U1NKK8_ARTAN)
Solyc02g091750	8	6	cornsilk	LOW QUALITY PROTEIN: probable starch synthase 4, chloroplastic/amyloplastic (AHRD V3 *-* XP_025884911)
Solyc02g091760	2	0	darkolivegreen2	Starch synthase, chloroplastic/amyloplastic (AHRD V3 *-* A9RQB7_PHYPA)
Solyc02g091780	6	12	green4	Kinesin-like protein (AHRD V3 *** A0A2G3AAZ8_CAPAN)
Solyc02g091790	4	0	green4	WD40 repeat (AHRD V3 *** A0A200R012_9MAGN)
Solyc02g091800	8	2	indianred2	Basic helix-loop-helix (BHLH) DNA-binding superfamily protein (AHRD V3 *-* A0A2U1Q8Y8_ARTAN)
Solyc02g091830	4	2	orangered4	Phosphotransferase (AHRD V3 *** A0A1Q3D4W8_CEPFO)
Solyc02g091840	4	4	tan4	Leucine rich repeat receptor protein kinase CLAVATA1 (AHRD V3 *** F8WS84_SOLLC)
Solyc02g091850	6	2	indianred2	Unknown protein
Solyc02g091860	6	12	indianred2	Receptor kinase (AHRD V3 *** D9IAP8_GOSHI)
Solyc02g091870	6	4	indianred2	Tubulin alpha chain (AHRD V3 *** A0A2G2XH54_CAPBA)
Solyc02g091880	2	4	tan4	Cytochrome c oxidase subunit 6a, mitochondrial (AHRD V3 *** A0A1U8FNT4_CAPAN)
Solyc02g091890	4	0	plum	myb-like protein X (AHRD V3 *-* A0A2I4FW88_9ROSI)
Solyc02g091920	4	2	honeydew	xyloglucan endotransglucosylase-hydrolase 7
Solyc02g091930	2	8	honeydew	Homeobox-leucine zipper protein HOX27 (AHRD V3 *** A0A2G3D8F8_CAPCH)
Solyc02g091960	6	14	honeydew	Protein CROWDED NUCLEI 4 (AHRD V3 *-* A0A2G2XHM1_CAPBA)
Solyc02g091970	2	10	tan4	SlBCAT3
Solyc02g092000	4	6	grey	transmembrane protein (AHRD V3 *** AT3G49720)
Solyc02g092040	6	2	grey	Receptor-like protein kinase (AHRD V3 *** A0A2K3PDB7_TRIPR)
Solyc02g092050	2	6	honeydew	AP2-like ethylene-responsive transcription factor PLT2 (AHRD V3 *** A0A2G3D8I7_CAPCH)
Solyc02g092075	6	4	aliceblue	Unknown protein
Solyc02g092080	2	8	honeydew	60S ribosomal protein L23A (AHRD V3 *** A0A2G2XH92_CAPBA)
Solyc02g092090	8	8	green4	basic leucine zipper 43-like (AHRD V3 *** A0A2I4G035_9ROSI)
Solyc02g092120	2	2	brown1	phytosulfokines-like (AHRD V3 *** A0A2I4HMI7_9ROSI)
Solyc02g092140	2	0	honeydew	PHLOEM 2-LIKE A10 protein (AHRD V3 *** A0A2K3MSF3_TRIPR)
Solyc02g092150	6	4	honeydew	ACT domain-containing protein (AHRD V3 *** A0A1Q3APQ4_CEPFO)
Solyc02g092200	10	2	tan4	hypothetical protein (AHRD V3 *-* AT5G67640)
Solyc02g092210	4	2	magenta3	Galactosyl transferase GMA12/MNN10 family protein (AHRD V3 *** A0A2U1NY56_ARTAN)
Solyc02g092220	4	4	mediumorchid3	Unknown protein
Solyc02g092230	4	4	orangered4	Heptahelical transmembrane protein ADIPOR3 (AHRD V3 *** A0A2G2XHA2_CAPBA)
Solyc02g092240	4	2	blue4	D-ribose-binding periplasmic protein (AHRD V3 *** AT5G50090)
Solyc02g092250	6	4	chocolate3	Cytochrome (AHRD V3 *** A0A2G3ABE0_CAPAN)
Solyc02g092300	2	2	tan4	50S ribosomal protein L7/L12 (AHRD V3 *** A0A1U8FNY5_CAPAN)
Solyc02g092310	6	2	darkslateblue	Pentatricopeptide repeat-containing protein, chloroplastic (AHRD V3 *** A0A2G2XHA6_CAPBA)
Solyc02g092320	6	4	cornsilk	Pentatricopeptide repeat-containing protein, chloroplastic (AHRD V3 *-* A0A2G2XHA6_CAPBA)
Solyc02g092330	4	6	darkorange	ADP-ribosylation factor-like protein 8B (AHRD V3 *** A0A1U8FNY6_CAPAN)
Solyc02g092360	8	6	indianred2	Glycosyl hydrolase family protein 43 (AHRD V3 *** A0A2U1PKN1_ARTAN)
Solyc02g092410	2	4	green4	Adenylyl-sulfate kinase (AHRD V3 *** A0A1U8FYZ5_CAPAN)
Solyc02g092420	2	6	indianred2	Phototropic-responsive NPH3 family protein (AHRD V3 *-* A0A2U1NGE5_ARTAN)
Solyc02g092430	4	4	honeydew	60S ribosomal protein L26 (AHRD V3 *** A0A1U8FHZ3_CAPAN)
Solyc02g092450	4	2	grey60	Calcium-transporting ATPase (AHRD V3 *** A0A2G2XH12_CAPBA)
Solyc02g092460	6	10	palevioletred	BTB/POZ and TAZ domain-containing protein 4 (AHRD V3 *** A0A2G2XGZ7_CAPBA)
Solyc02g092470	8	2	darkseagreen4	Formin-like protein (AHRD V3 *** A0A2G3D8M5_CAPCH)
Solyc02g092480	2	8	mediumorchid3	BTB domain-containing protein/NPH3 domain-containing protein (AHRD V3 *** A0A1Q3ASI0_CEPFO)
Solyc02g092500	2	12	cornsilk	Unknown protein
Solyc02g092510	2	4	lightskyblue2	Queuosine salvage protein (AHRD V3 *** A0A2G3D8Q6_CAPCH)
Solyc02g150149	4	2	tan4	DNA mismatch repair protein MLH3 (AHRD V3 *-* A0A2G2XFY3_CAPBA)
Solyc02g092520	2	0	cornsilk	DNA mismatch repair protein MLH3 isoform X1 (AHRD V3 --* XP_010316472)
Solyc02g092525	4	6	cornsilk	DNA mismatch repair protein MLH3 (AHRD V3 *-* A0A2G3D769_CAPCH)
Solyc02g092540	2	6	skyblue4	Unknown protein
Solyc02g092530	4	6	magenta3	Acetamidase/Formamidase (AHRD V3 *** A0A200R348_9MAGN)
Solyc02g092550	4	6	indianred2	LOB domain-containing protein 38 (AHRD V3 *** A0A2G2XGY4_CAPBA)
Solyc02g092560	6	8	honeydew	BTB/POZ domain-containing protein (AHRD V3 *** A0A2G2XGY8_CAPBA)
Solyc02g092580	2	8	brown1	Peroxidase (AHRD V3 *** K4BD54_SOLLC)
Solyc02g092590	10	6	honeydew	glycosyltransferase-like protein (AHRD V3 *-* AT5G67390)
Solyc02g092620	12	6	cornsilk	BTB/POZ domain-containing protein (AHRD V3 *-* A0A2G3D5A4_CAPCH)
Solyc02g092660	2	4	aliceblue	Major facilitator superfamily protein (AHRD V3 *** Q8GXH4_ARATH)
Solyc02g092650	2	4	darkred	Unknown protein
Solyc02g092670	10	4	green4	Subtilisin-like protease (AHRD V3 *** A9XG40_TOBAC)
Solyc02g092680	4	0	firebrick2	Subtilisin-like protease (AHRD V3 *** A9XG40_TOBAC)
Solyc02g092700	4	6	honeydew	DUF1230 family protein (DUF1230) (AHRD V3 *** AT5G67370)
Solyc02g092710	6	4	mediumorchid3	2-oxoglutarate (2OG) and Fe(II)-dependent oxygenase superfamily protein (AHRD V3 *** A0A2U1KVM6_ARTAN)
Solyc02g092720	6	6	honeydew	hypothetical protein (AHRD V3 *** AT5G67350)
Solyc02g092750	2	0	chocolate3	Protein phosphatase 2C family protein (AHRD V3 *** A0A2U1MLG3_ARTAN)
Solyc02g092760	8	6	indianred2	Sigma-B regulation protein RsbQ (AHRD V3 *** A0A2T0KZ78_9BURK)
Solyc02g092770	2	4	darkslateblue	Sigma-B regulation protein RsbQ (AHRD V3 *** A0A2V2Z439_9BACL)
Solyc02g092780	2	8	yellow2	Suppressor of RPS4-RLD 1 (AHRD V3 *** A0A2G3D548_CAPCH)
Solyc02g092790	6	8	grey60	Arabinogalactan (AHRD V3 *-* Q43719_SOLLC)
Solyc02g092800	4	4	grey	metal transporter AY196092
Solyc02g092820	6	6	chocolate3	IAA-amido synthetase 3-4
Solyc02g092830	2	4	tan4	hypothetical protein (AHRD V3 --* AT4G17310.9)
Solyc02g092840	4	6	honeydew	Xyloglucan galactosyltransferase KATAMARI1 (AHRD V3 *** A0A2K3L4H3_TRIPR)
Solyc02g092860	2	4	brown1	Cytochrome P450 (AHRD V3 *** Q9XFX1_CICAR)
Solyc02g092920	10	4	honeydew	Heavy metal atpase 1 (AHRD V3 *** A0A2U1LYE0_ARTAN)
Solyc02g092930	4	2	green4	R2R3MYB transcription factor 44
Solyc02g092980	4	4	honeydew	cyclin D3
Solyc02g092990	2	4	honeydew	F-box protein (AHRD V3 *** A0A2G2XGV7_CAPBA)
Solyc02g093020	8	10	indianred2	Transmembrane protein, putative (DUF247) (AHRD V3 *** Q9SN06_ARATH)
Solyc02g093030	4	5	green4	Peptidyl-tRNA hydrolase family protein (AHRD V3 *** A0A2U1QDH3_ARTAN)
Solyc02g093040	5	2	indianred2	Cysteine proteinase RD21a (AHRD V3 *** A0A2G2XHR6_CAPBA)
Solyc02g093060	4	8	honeydew	tRNA-dihydrouridine synthase (AHRD V3 *** A0A2G3D8C2_CAPCH)
Solyc02g093080	2	0	green4	2-oxoglutarate (2OG) and Fe(II)-dependent oxygenase superfamily protein (AHRD V3 *** A0A2U1Q3D7_ARTAN)
Solyc02g093090	2	10	honeydew	Glucuronoxylan 4-o-methyltransferase 1-like protein (AHRD V3 *** A0A2K3MTC9_TRIPR)
Solyc02g093100	4	2	mediumorchid3	Leucine-rich repeat protein kinase family protein (AHRD V3 *** A0A2U1N4I0_ARTAN)
Solyc02g093110	2	6	cornsilk	Ubiquitin-conjugating enzyme (AHRD V3 *** B3TLZ3_ELAGV)
Solyc02g093120	2	6	honeydew	RNA-binding (RRM/RBD/RNP motifs) family protein (AHRD V3 *** A0A2U1L4A5_ARTAN)
Solyc02g093130	3	11	tan4	Ethylene-responsive transcription factor RAP2-10 (AHRD V3 *** A0A2G2XHS4_CAPBA)
Solyc02g093140	2	6	honeydew	CBS domain-containing protein CBSX1, chloroplastic (AHRD V3 *** A0A1U8FZ99_CAPAN)
Solyc02g093150	6	2	honeydew	APETALA2c
Solyc02g093160	2	7	orangered4	Filament-like plant protein 7 (AHRD V3 *** A0A314L8W3_NICAT)
Solyc02g093170	2	3	honeydew	Cyclin delta-3 (AHRD V3 *** F4JJY7_ARATH)
Solyc02g093180	12	2	firebrick4	HXXXD-type acyl-transferase family protein (AHRD V3 *** A0A2K3L8P7_TRIPR)
Solyc02g093190	10	8	cornsilk	Histone-lysine N-methyltransferase (AHRD V3 *-* Q76I95_PETHY)
Solyc02g093195	2	4	darkred	Unknown protein
Solyc02g093210	6	0	indianred2	PI-PLC X domain-containing protein (AHRD V3 *** A0A2G3A7Y6_CAPAN)
Solyc02g093250	6	9	chocolate3	Caffeoyl-CoA O-methyltransferase (AHRD V3 *** A0A1U8FPA5_CAPAN)
Solyc02g093270	2	10	chocolate3	caffeoyl-CoA O-methyltransferase
Solyc02g093280	12	12	honeydew	bHLH transcription factor 017
Solyc02g093290	2	2	mediumorchid3	Nicotinate phosphoribosyltransferase (AHRD V3 *** A0A2G3D572_CAPCH)
Solyc02g093300	2	2	tan	DNA polymerase (AHRD V3 *** H9E8V2_SOLLC)
Solyc02g093310	4	6	chocolate3	PI-PLC X domain-containing protein (AHRD V3 *** A0A2G2XHF5_CAPBA)
Solyc02g093330	8	2	honeydew	nuclear pore complex protein NUP98A (AHRD V3 *-* A0A2I4ET44_9ROSI)
Solyc02g093340	3	10	tan	RNA-binding (RRM/RBD/RNP motifs) family protein (AHRD V3 *-* Q9FM47_ARATH)
Solyc02g093350	7	2	cornsilk	hypothetical protein (AHRD V3 *** AT5G40500)
Solyc02g093370	10	0	green4	altered inheritance of mitochondria protein 32-like (AHRD V3 *** A0A2I4HUQ2_9ROSI)
Solyc02g093380	4	6	honeydew	Pentatricopeptide repeat-containing protein (AHRD V3 *** A0A2U1PB47_ARTAN)
Solyc02g093390	10	2	firebrick2	Ribosomal RNA-processing protein 8 (AHRD V3 *** A0A2G2XHZ4_CAPBA)
Solyc02g093400	4	2	grey	Integral membrane protein MviN (AHRD V3 *-* A0A1Y1IAL8_KLENI)
Solyc02g093420	6	4	indianred2	NAC domain-containing protein 10 (AHRD V3 *** A0A2G3ACK5_CAPAN)
Solyc02g093430	4	2	green4	Beta-1,4-N-acetylglucosaminyltransferase family protein (AHRD V3 *** Q9LT58_ARATH)
Solyc02g093440	4	0	indianred2	Glucuronokinase 1 (AHRD V3 *** A0A1J3JMA3_NOCCA)
Solyc02g093450	2	0	honeydew	cryptic loci regulator (AHRD V3 *** AT3G27520)
Solyc02g093470	4	3	indianred2	Lysine ketoglutarate reductase trans-splicing protein (DUF707) (AHRD V3 *** A0A1P8AMP7_ARATH)
Solyc02g093480	4	0	honeydew	Lysine ketoglutarate reductase trans-splicing protein (DUF707) (AHRD V3 *** A0A1I9LSL9_ARATH)
Solyc02g093490	6	4	lightpink1	SGF29 tudor-like domain-containing protein (AHRD V3 *** A0A2U1MEF8_ARTAN)
Solyc02g093500	2	4	firebrick2	Gdsl esterase/lipase (AHRD V3 *** A0A2P4LYH6_QUESU)
Solyc02g093510	2	0	palevioletred3	Surfeit locus protein 2 (SURF2) (AHRD V3 *** Q9LY85_ARATH),Pfam:PF05477
Solyc02g093520	3	6	honeydew	E3 ubiquitin-protein ligase RGLG2-like (AHRD V3 *** A0A2I4E6G4_9ROSI)
Solyc02g093525	2	0	aliceblue	hypothetical protein (AHRD V3 *** AT5G14410)
Solyc02g093530	1	7	darkgoldenrod4	Rab family GTPase (AHRD V3 *** A0A1Y1I8A7_KLENI)
Solyc02g093580	3	1	green4	Tomato 9612 mRNA
Solyc02g093590	2	2	mediumorchid3	zinc finger protein CONSTANS-LIKE 16-like (AHRD V3 *** A0A2I4E4H9_9ROSI)
Solyc02g093600	10	2	chocolate3	Class I heat shock protein (AHRD V3 *** A0A2K3K1J3_TRIPR)
Solyc02g093610	4	2	indianred2	BAG family molecular chaperone regulator 2-like (AHRD V3 *** A0A2I4HMN0_9ROSI)
Solyc02g093620	5	2	honeydew	Pentatricopeptide repeat-containing protein (AHRD V3 *** A0A2G3D9X8_CAPCH)
Solyc02g093630	4	6	aliceblue	Transmembrane protein (AHRD V3 *** Q84K38_ARATH)
Solyc02g093640	6	8	grey60	Very-long-chain 3-oxoacyl-CoA reductase (AHRD V3 *** A0A2U1QI70_ARTAN)
Solyc02g093700	4	11	aliceblue	Cystinosin-like protein (AHRD V3 *** A0A1U8FR03_CAPAN)
Solyc02g093710	6	6	yellow2	B3 DNA binding domain (AHRD V3 *-* A0A200R4H2_9MAGN)
Solyc02g093720	6	6	honeydew	TPX2 (Targeting protein for Xklp2) protein family (AHRD V3 *-* F4J761_ARATH)
Solyc02g093730	6	2	red	DUF971 domain-containing protein (AHRD V3 *** A0A1Q3CZE5_CEPFO)
Solyc02g093740	2	3	chocolate3	R2R3MYB transcription factor 99
Solyc02g093750	2	4	honeydew	C3H4 type zinc finger protein (DUF23) (AHRD V3 *** Q9FM26_ARATH)
Solyc02g093790	6	4	honeydew	alpha/beta-Hydrolases superfamily protein (AHRD V3 *** AT3G27320)
Solyc02g093800	6	2	grey	Serine/threonine protein phosphatase 2A regulatory subunit (AHRD V3 *** A0A2G2XIR2_CAPBA)
Solyc02g093820	2	2	indianred2	Plant UBX domain-containing protein 1 (AHRD V3 *** A0A2G3ACQ0_CAPAN)
Solyc02g093840	2	4	lightpink1	F-box protein SKIP14-like (AHRD V3 *** A0A2I4HNF7_9ROSI)
Solyc02g093850	2	5	firebrick2	Ankyrin repeat (AHRD V3 *** A0A200R4C9_9MAGN)
Solyc02g093860	10	10	chocolate3	Lysine histidine transporter-like 1 (AHRD V3 *** A0A1U8FZ64_CAPAN)
Solyc02g093880	10	4	honeydew	transcription factor GTE8 (AHRD V3 *** A0A2G3ACN9_CAPAN)
Solyc02g093890	3	0	firebrick2	hypothetical protein (AHRD V3 *** AT5G40800)
Solyc02g093900	2	0	cornsilk	Cytochrome c1 (AHRD V3 *** A0A200Q1S0_9MAGN)
Solyc02g093920	2	0	mediumorchid3	COP9 signalosome complex subunit 3 (AHRD V3 *** A0A2G3ACW7_CAPAN)
Solyc02g093930	1	6	orangered4	sister chromatid cohesion 1 protein 2 (AHRD V3 *** A0A2I4GMH3_9ROSI)
Solyc02g093940	6	2	honeydew	Transcription termination factor (AHRD V3 *** A0A2U1MIZ5_ARTAN)
Solyc02g093970	6	8	indianred2	Protein kinase domain (AHRD V3 *** A0A200QYA9_9MAGN)
Solyc02g093980	12	2	honeydew	Nucleolar-like protein (AHRD V3 *-* F4J3H8_ARATH)
Solyc02g094030	4	8	indianred2	DSR6 (AHRD V3 *** A0A076V4W1_CAPAN)
Solyc02g094040	4	6	indianred2	Lipase (AHRD V3 *** A0A2G3DA77_CAPCH)
Solyc02g094090	2	0	tan4	Vacuolar protein sorting-associated protein 52 A (AHRD V3 *** A0A1U8FR82_CAPAN)
Solyc02g094120	4	0	mistyrose	sulfite oxidase
Solyc02g094150	4	2	mistyrose	Sua5/YciO/YrdC/YwlC family protein (AHRD V3 *** B2SXU1_PARPJ)
Solyc02g094160	4	2	lightskyblue2	Ribonucleoside-diphosphate reductase small chain (AHRD V3 *** A0A1U8FR86_CAPAN)
Solyc02g094170	2	2	honeydew	Zinc finger protein (AHRD V3 *** A0A200QGB0_9MAGN)
Solyc02g094190	2	5	chocolate3	Major facilitator superfamily protein (AHRD V3 *** A0A2U1PZJ0_ARTAN)
Solyc02g094200	2	0	navajowhite	Nuclear transport factor 2 (AHRD V3 *** A0A1U8FRA0_CAPAN)
Solyc02g094220	4	0	grey	Transmembrane protein, putative (DUF 3339) (AHRD V3 *** Q9SMN3_ARATH)
Solyc02g094230	4	4	lightskyblue2	Unknown protein
Solyc02g094240	10	0	green4	Unknown protein
Solyc02g094250	4	6	tan4	Unknown protein
Solyc02g150150	2	2	cornsilk	Unknown protein
Solyc02g094270	6	8	brown1	DNA-binding WRKY (AHRD V3 *-* A0A200R410_9MAGN)
Solyc02g094290	8	8	darkred	TCP transcription factor 27
Solyc02g094310	4	6	whitesmoke	Pentatricopeptide repeat (AHRD V3 *** A0A200QGM3_9MAGN)
Solyc02g094320	2	0	honeydew	Actin (AHRD V3 *** A0A172MJV1_PAESU)
Solyc02g094330	6	2	honeydew	Pollen Ole e 1 allergen and extensin family protein (AHRD V3 *** F4JEV5_ARATH),Pfam:PF01190
Solyc02g094350	4	2	darkorange	Membrane-anchored ubiquitin-fold protein (AHRD V3 *** A0A2G2XJ09_CAPBA)
Solyc02g094410	2	2	navajowhite	Hydroxyproline-rich glycoprotein family protein (AHRD V3 *** A0A2K3NWK6_TRIPR)
Solyc02g094420	4	10	honeydew	Shikimate kinase (AHRD V3 *** A0A2K3MVD6_TRIPR)
Solyc02g094430	4	4	yellow2	Acyltransferase-like protein, chloroplastic (AHRD V3 *** A0A2G3AD32_CAPAN)
Solyc02g094440	4	6	mistyrose	Translocon-associated protein subunit beta (AHRD V3 *** A0A1Q3CAG2_CEPFO),Pfam:PF05753
Solyc02g094480	8	6	lightpink1	Pentatricopeptide repeat (AHRD V3 *** A0A200R3W0_9MAGN)
Solyc02g094490	14	0	tan4	coiled-coil protein (AHRD V3 *** AT2G31410)
Solyc02g094510	8	14	honeydew	RING/U-box superfamily protein (AHRD V3 *-* A0A1I9LNJ3_ARATH)
Solyc02g094520	2	0	brown1	histone-lysine N-methyltransferase, H3 lysine-9 specific SUVH4-like (AHRD V3 *** A0A1S3YJW9_TOBAC)
Solyc02g094530	4	2	cornsilk	Nuclear factor related to kappa-B-binding protein (AHRD V3 *-* A0A200R3R7_9MAGN)
Solyc02g094540	10	6	honeydew	nuclear factor kappa-B-binding protein (AHRD V3 *-* AT5G13950)
Solyc02g094560	8	4	green4	Aminopeptidase (DUF3754) (AHRD V3 *** Q8RWC3_ARATH)
Solyc02g094570	4	2	honeydew	Protein kinase domain (AHRD V3 *** A0A200R3P6_9MAGN)
Solyc02g094600	6	10	lightpink1	ARM repeat superfamily protein (AHRD V3 *-* F4HNZ9_ARATH)
Solyc02g094610	4	2	cornsilk	ARM repeat superfamily protein (AHRD V3 *** F4HNZ9_ARATH)
Solyc02g094640	1	4	palevioletred3	Acetyl-coenzyme A synthetase (AHRD V3 *** A0A2G2XHZ6_CAPBA)
Solyc04g005020	8	0	honeydew	Transducin/WD40 repeat-like superfamily protein (AHRD V3 *** A0A2U1QGB4_ARTAN)
Solyc04g005030	2	6	honeydew	Phosphoglucosamine mutase family protein (AHRD V3 *** A0A2U1MUU8_ARTAN)
Solyc04g005050	2	6	chocolate3	Metalloendoproteinase 1 (AHRD V3 *** A0A1J3IKZ8_NOCCA)
Solyc04g005060	2	0	mediumorchid3	TPX2 domain-containing protein (AHRD V3 *** A0A1Q3CMC0_CEPFO)
Solyc04g005080	2	2	skyblue4	Pyruvate dehydrogenase E1 component subunit alpha (AHRD V3 *** A0A2G3CFN5_CAPCH)
Solyc04g005090	2	0	honeydew	Cofactor assembly of complex C (AHRD V3 *** A0A1P8ASR1_ARATH)
Solyc04g005100	4	4	green4	transcription factor MYB1R1-like (AHRD V3 *** A0A2I4GKI8_9ROSI)
Solyc04g005120	4	0	darkorange	short hypocotyl in white light1 (AHRD V3 *-* AT1G69935)
Solyc04g005130	6	4	indianred2	bHLH transcription factor 027
Solyc04g005160	8	2	mediumpurple2	6-phosphogluconate dehydrogenase, decarboxylating (AHRD V3 *** A0A1U8F1N4_CAPAN)
Solyc04g005180	10	2	darkseagreen4	Protein PHYLLO, chloroplastic (AHRD V3 *-* A0A2G2WS56_CAPBA)
Solyc04g005190	4	8	darkseagreen4	2-succinyl-5-enolpyruvyl-6-hydroxy-3-cyclohexene-1-carboxylate synthase (AHRD V3 *-* I0F813_9BACI)
Solyc04g005250	2	0	green4	cytosine-5 DNA methyltransferase1
Solyc04g005270	6	10	yellow2	Phosphatidylinositol 4-kinase gamma 7 (AHRD V3 *** A0A1U8GNT8_CAPAN)
Solyc04g005280	6	2	honeydew	bHLH transcription factor 028
Solyc04g005290	4	6	honeydew	18S pre-ribosomal assembly protein gar2-like protein (AHRD V3 *-* AT2G03810.7)
Solyc04g005340	4	4	chocolate3	Alpha-1,4-glucan-protein synthase [udp-forming] 1 (AHRD V3 *** A0A1J6JE64_NICAT)
Solyc04g005350	2	4	cornsilk	Glycine-rich RNA-binding protein 3, mitochondrial (AHRD V3 *** A0A2I0XDS6_9ASPA)
Solyc04g005380	4	2	green4	Ninja-family protein AFP3 (AHRD V3 *** A0A2G3CFM6_CAPCH)
Solyc04g005420	8	8	honeydew	Carbohydrate-binding X8 domain superfamily protein (AHRD V3 *-* A0A1P8AZV6_ARATH)
Solyc04g005440	8	6	indianred2	C2H2-like zinc finger protein (AHRD V3 *** A0A2U1QL40_ARTAN)
Solyc04g005450	2	2	firebrick2	Purple acid phosphatase (AHRD V3 *** A0A2G3CFK1_CAPCH)
Solyc04g005460	2	4	grey	Pentatricopeptide repeat (AHRD V3 *** A0A200QNY2_9MAGN)
Solyc04g005470	2	0	honeydew	Remorin (AHRD V3 *** A0A200PRB9_9MAGN)
Solyc04g005500	6	0	indianred2	T-box transcription factor%2C putative (DUF863) (AHRD V3 *** AT1G69360)
Solyc04g005520	8	4	indianred2	Amino acid kinase family protein (AHRD V3 *** A0A2U1KEH8_ARTAN)
Solyc04g005540	8	6	green4	Pvr4 (AHRD V3 *** A0A1D5AHY8_CAPAN)
Solyc04g005550	4	6	grey	Tsw (AHRD V3 *** A0A1C9TCM9_CAPCH)
Solyc04g005555	4	4	honeydew	CASP-like protein 4A1 isoform X1 (AHRD V3 *-* XP_010108714)
Solyc04g005560	8	8	honeydew	ARF guanine-nucleotide exchange factor GNOM (AHRD V3 *** A0A1U8HBB7_CAPAN)
Solyc04g005590	4	4	cornsilk	Ribosomal L32p protein family (AHRD V3 *** Q5Q0D8_ARATH)
Solyc04g005610	12	8	grey	NAC domain-containing protein 2 (AHRD V3 *** NAP2_SOLLC)
Solyc04g005620	6	12	darkgoldenrod4	Casparian strip membrane protein 1 (AHRD V3 *** CASP1_SOLDE)
Solyc04g005640	2	0	cornsilk	Ribonuclease (AHRD V3 *** Q4ADQ2_9CARY)
Solyc04g005653	2	0	plum	Unknown protein
Solyc04g005670	6	0	honeydew	F-box/kelch-repeat protein (AHRD V3 *** A0A2G3CYH7_CAPCH)
Solyc04g005780	4	6	lightyellow	Glyoxal oxidase (AHRD V3 *** A0A200PQ20_9MAGN)
Solyc04g005790	2	6	indianred2	Protein NRT1/ PTR FAMILY 4.6 (AHRD V3 *** A0A2G2YDU5_CAPAN)
Solyc04g005800	14	8	honeydew	Homeobox-leucine zipper protein HOX16 (AHRD V3 *** A0A1U8EXU3_CAPAN)
Solyc04g005810	6	0	indianred2	Thioredoxin (AHRD V3 *** A0A2G2YE12_CAPAN)
Solyc04g005900	10	4	honeydew	F-box/FBD/LRR-repeat protein (AHRD V3 *** A0A2G3CFK0_CAPCH)
Solyc04g005910	4	12	pink	Protein nsp-interacting kinase 2 (AHRD V3 *** A0A314KJ76_NICAT)
Solyc04g005920	4	10	honeydew	micronuclear linker histone polyprotein-like protein (AHRD V3 *** AT3G25590)
Solyc04g006930	10	0	yellow3	Protein kinase family protein (AHRD V3 *-* E5GBJ3_CUCME)
Solyc04g006940	6	6	chocolate3	Unknown protein
Solyc04g006960	6	2	indianred2	ABC transporter-like (AHRD V3 *** A0A200QID3_9MAGN)
Solyc04g006970	2	2	green4	Phosphoenolpyruvate carboxylase (AHRD V3 *** A6YM33_RICCO)
Solyc04g007000	4	7	aliceblue	AP2/B3 transcription factor family protein (AHRD V3 *** A0A2U1MEM3_ARTAN)
Solyc04g007030	8	8	lightyellow	Disease resistance protein (AHRD V3 *** A0A2U1N8H9_ARTAN)
Solyc04g007070	4	12	indianred2	Disease resistance protein (AHRD V3 *** A0A2U1N8H9_ARTAN)
Solyc04g007090	9	13	darkred	Disease resistance protein (AHRD V3 *-* A0A2U1Q881_ARTAN)
Solyc04g007100	6	0	orangered4	Phosphatase 2A regulatory A subunit (AHRD V3 *** Q9S7C5_ORYSA)
Solyc04g007110	2	2	honeydew	transmembrane protein (AHRD V3 *** AT3G25805)
Solyc04g007120	2	0	honeydew	Ubiquitin receptor RAD23c (AHRD V3 *** A0A2G2WS01_CAPBA)
Solyc04g007130	2	9	darkred	hypothetical protein (AHRD V3 *** AT1G13360)
Solyc04g007140	6	8	brown1	protein NIM1-INTERACTING 2-like (AHRD V3 *** XP_011071259)
Solyc04g007150	2	2	navajowhite	Glycoside hydrolase family 31 (AHRD V3 *** A0A2U1PBY7_ARTAN)
Solyc04g007160	4	2	lightyellow	alpha-xylosidase 1-like (AHRD V3 *-* A0A2I4HUF9_9ROSI)
Solyc04g007170	2	0	chocolate3	Ethylene-responsive transcription factor (AHRD V3 *** A0A2G2V7U7_CAPBA)
Solyc04g007210	8	4	salmon4	Zinc finger protein CONSTANS-LIKE 7 (AHRD V3 *** A0A2G2VK65_CAPBA)
Solyc04g007220	4	6	indianred2	translocase subunit seca (AHRD V3 *** AT1G13390)
Solyc04g007230	6	12	honeydew	Regulator of Vps4 activity in the MVB pathway protein (AHRD V3 *** A0A2U1Q5E5_ARTAN)
Solyc04g007240	6	6	honeydew	Adenylate isopentenyltransferase (AHRD V3 *** A0A2G3B611_CAPCH)
Solyc04g007250	4	6	honeydew	transmembrane protein (AHRD V3 *** AT1G25400)
Solyc04g007260	2	0	blue4	Thioesterase-like protein (AHRD V3 *** B5B3P5_SOLLC)
Solyc04g007270	6	2	yellow2	PHD finger protein (AHRD V3 *** A0A2G2WSU8_CAPBA)
Solyc04g007280	6	0	darkred	Nuclear pore complex protein NUP98A (AHRD V3 *** A0A2G3DE78_CAPCH)
Solyc04g007320	12	14	honeydew	Disease resistance protein (TIR-NBS-LRR class) (AHRD V3 *** A0A2U1PW75_ARTAN)
Solyc04g007330	4	8	indianred2	DNA-binding HORMA (AHRD V3 *** A0A200QG98_9MAGN)
Solyc04g007340	2	2	indianred2	hypothetical protein (DUF1639) (AHRD V3 *** AT1G25370)
Solyc04g007350	2	4	darkred	DUF1639 domain-containing protein (AHRD V3 *** A0A1Q3C214_CEPFO)
Solyc04g007370	2	4	honeydew	Chaperone protein dnaJ 16 (AHRD V3 *** A0A2G2WSF3_CAPBA)
Solyc04g007380	2	6	chocolate3	Receptor-like protein kinase (AHRD V3 *** D3G6F0_CAPAN)
Solyc04g007390	2	6	chocolate3	Protein kinase family protein (AHRD V3 *** A0A1P8BDJ0_ARATH)
Solyc04g007400	4	2	honeydew	NAD(P)-binding Rossmann-fold superfamily protein (AHRD V3 *** F4IKL5_ARATH),Pfam:PF13561
Solyc04g007410	2	0	honeydew	transmembrane protein (AHRD V3 *-* AT3G45050)
Solyc04g007420	2	2	green4	RNAse P, Rpr2/Rpp21 subunit (AHRD V3 *-* A0A2U1KVN4_ARTAN)
Solyc04g007450	6	2	whitesmoke	Alpha/beta hydrolase family protein (AHRD V3 *** Q8RX69_ARATH)
Solyc04g007460	2	2	yellow2	Phox/Bem1p (AHRD V3 *** A0A200QUY9_9MAGN)
Solyc04g007470	12	0	green4	Drought responsive Zinc finger protein
Solyc04g007480	2	12	honeydew	Unknown protein
Solyc04g007500	6	16	grey	RING-H2 finger protein 2B (AHRD V3 *** A0A2U1PWM9_ARTAN)
Solyc04g007520	4	10	palevioletred	CDP-diacylglycerol--serine O-phosphatidyltransferase 1 (AHRD V3 *** A0A2G3CFI4_CAPCH)
Solyc04g007530	12	10	indianred2	Protein DETOXIFICATION (AHRD V3 *** A0A328D6Y5_9ASTE)
Solyc04g007550	2	2	green4	ATP synthase subunit beta (AHRD V3 *** A0A2G2WS30_CAPBA)
Solyc04g007560	8	4	cornsilk	BRO1 domain (AHRD V3 *** A0A200QUU8_9MAGN)
Solyc04g007580	10	12	skyblue4	DUF4228 domain-containing protein (AHRD V3 *** A0A1Q3CT45_CEPFO)
Solyc04g007610	2	0	honeydew	Sulfhydryl oxidase (AHRD V3 *** A0A2G2ZHI0_CAPAN)
Solyc04g007620	10	2	darkred	Mediator of RNA polymerase II transcription subunit (AHRD V3 *** Q9ZU37_ARATH)
Solyc04g007640	2	2	grey	RING-type E3 ubiquitin transferase (AHRD V3 *** A0A2G2WRT2_CAPBA)
Solyc04g007650	4	2	palevioletred	1-phosphatidylinositol-3-phosphate 5-kinase-like protein (AHRD V3 *** A0A2K3P1Y5_TRIPR)
Solyc04g007660	4	4	chocolate3	NHL domain-containing protein (AHRD V3 *** Q9ZNQ5_ARATH)
Solyc04g007690	10	2	honeydew	SlPIN3
Solyc04g007700	2	4	green4	transmembrane protein (AHRD V3 *** AT1G14990)
Solyc04g007730	2	2	chocolate3	fold protein (AHRD V3 *** AT1G23110.7)
Solyc04g150102	4	6	honeydew	Sn-1 protein (AHRD V3 *** Q42393_CAPAN)
Solyc04g150103	4	2	chocolate3	Sn-1 protein (AHRD V3 *-* Q42393_CAPAN)
Solyc04g007770	5	4	green4	Sn-1 protein (AHRD V3 *** Q42393_CAPAN)
Solyc04g007780	12	2	honeydew	Sn-1 protein (AHRD V3 *** Q42393_CAPAN)
Solyc04g007800	4	2	lightskyblue2	Calcium-dependent lipid-binding (CaLB domain) family protein (AHRD V3 *** A0A2U1LCF2_ARTAN)
Solyc04g007840	6	2	indianred2	hypothetical protein (AHRD V3 *** AT1G23150)
Solyc04g007850	2	0	green4	Protein BCCIP homolog (AHRD V3 *** A0A1U8GMK4_CAPAN)
Solyc04g007860	2	6	honeydew	ENTH/ANTH/VHS superfamily protein (AHRD V3 *** A0A2U1N0Z9_ARTAN)
Solyc04g007870	8	0	honeydew	Myosin-binding protein 1 (AHRD V3 *** A0A2G2WRT8_CAPBA)
Solyc04g007880	4	8	honeydew	Cysteine-rich receptor-like protein kinase 10 (AHRD V3 *** A0A2G3CFD2_CAPCH)
Solyc04g007900	2	2	indianred2	protein PLANT CADMIUM RESISTANCE 2-like (AHRD V3 *** A0A2G2ZHD1_CAPAN)
Solyc04g007910	4	2	honeydew	Glucan endo-1,3-beta-glucosidase 3, putative, expressed (AHRD V3 *** Q8H822_ORYSJ)
Solyc04g007960	4	2	honeydew	Caleosin (AHRD V3 *** A0A200QL80_9MAGN)
Solyc04g007970	2	4	honeydew	Ubiquitin-conjugating enzyme variant (AHRD V3 *** V5KX13_SOLLC)
Solyc04g007980	4	2	grey	2-oxoglutarate (2OG) and Fe(II)-dependent oxygenase superfamily protein (AHRD V3 *** O80850_ARATH)
Solyc04g007990	12	2	chocolate3	hypothetical protein (AHRD V3 *** AT1G67920)
Solyc04g008010	8	0	green4	Protein VAC14-like protein (AHRD V3 *** A0A2G3CFD6_CAPCH)
Solyc04g008020	6	10	palevioletred3	RING/U-box superfamily protein (AHRD V3 *** Q93YQ5_ARATH)
Solyc04g008040	8	0	indianred2	Microtubule-associated protein 70 (AHRD V3 *** A0A200QNX4_9MAGN)
Solyc04g008060	2	2	indianred2	Vacuolar iron transporter (AHRD V3 *** C4B8E3_TULGE)
Solyc04g008090	10	0	chocolate3	PLATZ transcription factor family protein (AHRD V3 *** A0A2U1NTE5_ARTAN)
Solyc04g008100	4	12	mediumpurple2	RING-type E3 ubiquitin transferase (AHRD V3 *** A0A2G2ZH40_CAPAN)
Solyc04g008110	6	6	mistyrose	Histidine kinase 4 (AHRD V3 *** A0A2G3CFA2_CAPCH)
Solyc04g008130	10	10	grey	Hero resistance protein (AHRD V3 *-* Q8GSM1_SOLLC)
Solyc04g008170	8	4	orangered4	hero resistance 3
Solyc04g008210	4	8	grey	ETAG-A3
Solyc04g008230	6	4	chocolate3	Pectin lyase-like superfamily protein (AHRD V3 *** A0A2U1PE89_ARTAN)
Solyc04g008240	6	2	chocolate3	2-oxoglutarate (2OG) and Fe(II)-dependent oxygenase superfamily protein (AHRD V3 *-* A8MRW3_ARATH)
Solyc04g008260	12	8	honeydew	Purple acid phosphatase (AHRD V3 *** Q6J5M7_SOLTU)
Solyc04g008280	2	0	cornsilk	4-hydroxy-4-methyl-2-oxoglutarate aldolase (AHRD V3 *-* A0A2G3CF74_CAPCH)
Solyc04g008290	14	4	green4	65-kDa microtubule-associated protein 6 (AHRD V3 *** A0A2G2W4Q4_CAPBA),Pfam:PF03999
Solyc04g008300	6	0	tan4	Protein kinase superfamily protein (AHRD V3 *** F4ID59_ARATH)
Solyc04g008303	4	2	chocolate3	Unknown protein
Solyc04g008340	2	0	mistyrose	IAA-alanine resistance protein 1 (AHRD V3 *** A0A1U8GMT9_CAPAN)
Solyc04g008380	2	2	grey	GAGA-binding transcriptional activator (AHRD V3 *** H1ZN86_SOLLC)
Solyc04g008403	4	0	orangered4	Unknown protein
Solyc04g008410	2	2	cornsilk	Pentatricopeptide repeat-containing protein, mitochondrial (AHRD V3 *** A0A1U8GMK9_CAPAN)
Solyc04g008460	2	1	tan4	Ribosomal protein L15 (AHRD V3 *** A0A2G3CLB1_CAPCH)
Solyc04g008490	4	2	navajowhite	NADH dehydrogenase [ubiquinone] 1 beta subcomplex subunit 7 (AHRD V3 *** A0A1U8GMS4_CAPAN)
Solyc04g008500	2	0	chocolate3	Protein indeterminate-domain 6, chloroplastic (AHRD V3 *** A0A2G3CF47_CAPCH)
Solyc04g008510	8	0	green4	UBX domain-containing protein (AHRD V3 *** A0A2G3CF49_CAPCH)
Solyc04g008540	6	4	palevioletred3	LeTH1tobamovirus multiplication 1 homolog
Solyc04g008550	2	12	honeydew	Zinc finger transcription factor 31
Solyc04g008560	4	0	palevioletred3	PPR containing protein (AHRD V3 *** AT2G02148)
Solyc04g008570	2	4	honeydew	Pentatricopeptide repeat-containing protein, chloroplastic (AHRD V3 *** A0A2G3CF28_CAPCH)
Solyc04g008580	2	2	red	Ankyrin repeat (AHRD V3 *** A0A200R764_9MAGN)
Solyc04g008590	6	2	firebrick2	Pyruvate dehydrogenase E1 component subunit beta-like protein (AHRD V3 *** A0A2K3P721_TRIPR)
Solyc04g008610	10	2	cornsilk	Histone acetyltransferase HAC12 (AHRD V3 *** A0A2G2X9A5_CAPBA)
Solyc04g008620	4	8	green4	Calcium-dependent lipid-binding (CaLB domain) family protein (AHRD V3 *** A0A2U1PEE4_ARTAN)
Solyc04g008640	2	6	cornsilk	conserved oligomeric Golgi complex subunit 3 (AHRD V3 *** A0A2I4FHP6_9ROSI)
Solyc04g008660	6	9	brown1	ADP-ribosylation factor GTPase-activating protein AGD4 (AHRD V3 *** A0A2G3CEZ9_CAPCH)
Solyc04g008680	3	4	cornsilk	Cell division cycle and apoptosis regulator protein 1 (AHRD V3 *-* A0A1J3K1P6_NOCCA)
Solyc04g008690	4	2	honeydew	DUF3755 domain-containing protein (AHRD V3 *** A0A1Q3D9X4_CEPFO)
Solyc04g008700	5	6	cornsilk	Pre-mRNA-processing protein 40C (AHRD V3 *** A0A2G2ZGP4_CAPAN)
Solyc04g008710	4	1	firebrick2	Arginine/serine-rich-like splicing factor (AHRD V3 *-* Q9SII4_ARATH)
Solyc04g008720	2	4	ivory	Katanin p80 WD40 repeat-containing subunit B1 homolog (AHRD V3 *** A0A2G3CEZ0_CAPCH)
Solyc04g008730	4	2	honeydew	Alpha-galactosidase (AHRD V3 *** K4BP29_SOLLC)
Solyc04g008740	8	4	indianred2	Pyruvate kinase (AHRD V3 *** A0A2G2X9H8_CAPBA)
Solyc04g008770	2	4	green4	Mitochondrial intermembrane space import and assembly protein 40 (AHRD V3 *** A0A1J3K9V4_NOCCA)
Solyc04g008780	10	4	honeydew	Tetraketide alpha-pyrone reductase 1 (AHRD V3 *** A0A1U8GMD2_CAPAN)
Solyc04g008810	10	14	tan4	40S ribosomal protein S26 (AHRD V3 *-* A0A2G2X986_CAPBA)
Solyc04g008820	2	6	magenta3	High mobility group B protein 7 (AHRD V3 *** A0A2G2X9D0_CAPBA)
Solyc04g008830	8	2	honeydew	Leucine-rich repeat receptor-like protein kinase (AHRD V3 *** A0A2R6PGF8_ACTCH)
Solyc04g008840	8	8	aliceblue	FRIGIDA-like protein (AHRD V3 *** A0A2G2X9B2_CAPBA)
Solyc04g008850	4	4	indianred2	Eukaryotic aspartyl protease family protein (AHRD V3 *** Q9C6M0_ARATH)
Solyc04g008870	4	6	green4	Transcription factor DIVARICATA (AHRD V3 *** A0A2G2X9C5_CAPBA)
Solyc04g008880	2	2	indianred2	UDP-N-acetylmuramoyl-tripeptide--D-alanyl-D-alanine ligase (AHRD V3 *** A0A318T9G3_9RHIZ)
Solyc04g008890	8	8	cornsilk	Splicing factor subunit (AHRD V3 *** V4M5F2_EUTSA)
Solyc04g008900	8	8	darkred	Transmembrane protein, putative (DUF247) (AHRD V3 *** Q9SN03_ARATH)
Solyc04g008940	2	6	green4	GRAM domain-containing protein (AHRD V3 *** A0A1Q3B313_CEPFO)
Solyc04g008950	2	0	skyblue4	GRAM domain-containing protein (AHRD V3 *** A0A1Q3B313_CEPFO)
Solyc04g008960	8	8	grey	GEM-like protein 6 (AHRD V3 *** A0A2G2X9D6_CAPBA)
Solyc04g008970	8	10	green4	GEM-like protein 6 (AHRD V3 *** A0A2G3CEM1_CAPCH)
Solyc04g008980	6	2	green4	F-box/LRR-repeat protein 4 (AHRD V3 *** A0A1J3F2P7_NOCCA)
Solyc04g008990	2	2	honeydew	FAD synthetase 2, chloroplastic (AHRD V3 *** A0A2G2X9G0_CAPBA)
Solyc04g009010	14	6	magenta	Protein-S-isoprenylcysteine O-methyltransferase (AHRD V3 *** A0A2G2ZGM0_CAPAN)
Solyc04g009020	2	2	honeydew	High chlorophyll fluorescent 107 (AHRD V3 *** F4J3Z3_ARATH)
Solyc04g009030	4	4	honeydew	Glyceraldehyde-3-phosphate dehydrogenase (AHRD V3 *** A0A0A8IBT8_NICBE)
Solyc04g009050	2	8	grey	agglutinin-like protein (AHRD V3 *-* AT3G54500.7)
Solyc04g009150	2	2	whitesmoke	Disease resistance protein (AHRD V3 *** A0A200PUC6_9MAGN)
Solyc04g009160	4	0	honeydew	transcriptional regulator ATRX homolog isoform X2 (AHRD V3 *-* XP_026387379)
[truncated: 4,364 more rows]
