# Supplementary material for: Exploring the gene expression network involved in the heat stress response of a thermotolerant tomato genotype
Source: BMC Genomics. 2024 May 23;25:509. doi: 10.1186/s12864-024-10393-0 (PMC11112777; doi:10.1186/s12864-024-10393-0)
Supplement: Supplementary file 12 — Supplementary Material 12 [file 12864_2024_10393_MOESM12_ESM.xlsx]

## Sheet: Summary_heat_genes
Additional file 12 - List of the 82 E42 heat related genes showing the AGAAnnTTCTRGA and/or CGTTGACY binding motifs in the promoter region of the genes and belonging to one of the 52 modules resulted from the GCN analysis. The gene ID, the number of binding sites, the modules and the gene annotation are reported.
Gene ID	AGAAnnTTCTRGA binding sites (n)	CGTTGACY binding sites (n)	Module	Annotation
Solyc02g014860	2	5	green4	Chaperone protein DnaJ (AHRD V3.3 *** A0A1J3ID64_NOCCA)
Solyc02g063090	3	3	indianred2	T-complex protein.1
Solyc02g064740	0	1	firebrick2	Chaperone protein DnaJ (AHRD V3.3 *** A0A2G2XBH3_CAPBA)
Solyc02g067780	0	1	slateblue	Cysteine-rich receptor-like protein kinase 2 (AHRD V3.3 *** A0A2G2VMT5_CAPBA)
Solyc02g068730	4	3	indianred2	60 kDa chaperonin (AHRD V3.3 *** B2IXD2_NOSP7)
Solyc02g071610	3	6	honeydew	GDSL esterase/lipase (AHRD V3.3 *** A0A2G2XF69_CAPBA)
Solyc02g071700	2	3	honeydew	GDSL esterase/lipase (AHRD V3.3 *** A0A2G3A7C5_CAPAN)
Solyc02g071720	4	0	indianred2	GDSL esterase/lipase At1g29670-like (AHRD V3.3 *** A0A1S3XHA6_TOBAC)
Solyc02g072000	2	3	honeydew	Heat shock transcription factor (AHRD V3.3 *** Q9M597_MEDSA)
Solyc02g077220	2	1	skyblue4	GDSL esterase/lipase (AHRD V3.3 *** A0A2G3D5Q5_CAPCH)
Solyc02g077330	2	5	honeydew	GDSL esterase/lipase (AHRD V3.3 *** A0A2G3D5Q8_CAPCH)
Solyc02g077670	3	1	indianred2	DnaJ-like protein (AHRD V3.3 *** Q9SP09_TOBAC)
Solyc02g078340	4	2	honeydew	Heat stress transcription factor B-2b (AHRD V3.3 *** A0A2G3D674_CAPCH)
Solyc02g079990	0	1	firebrick2	Cysteine-rich receptor-like protein kinase 10 (AHRD V3.3 *** A0A2G3D6H0_CAPCH)
Solyc02g080010	1	0	chocolate3	Cysteine-rich receptor-like protein kinase 10 (AHRD V3.11 *** tr|A0A2G2XFS8|A0A2G2XFS8_CAPBA)
Solyc02g080050	3	1	honeydew	Cysteine-rich receptor-like protein kinase (AHRD V3.3 *** A0A2K3NTV2_TRIPR)
Solyc02g080060	4	2	honeydew	Cysteine-rich receptor-like protein kinase 29 (AHRD V3.3 *** A0A2G2XFA8_CAPBA)
Solyc02g080070	4	1	mediumpurple2	Cysteine-rich receptor-like protein kinase 29 (AHRD V3.3 *** A0A2G2XFA8_CAPBA)
Solyc02g080080	2	3	brown1	Cysteine-rich receptor-like protein kinase 29 (AHRD V3.3 *** A0A2G2XFA8_CAPBA)
Solyc02g080090	5	1	mediumpurple2	Cysteine-rich receptor-like protein kinase 29 (AHRD V3.3 *** A0A2G2XFA8_CAPBA)
Solyc02g080130	1	4	indianred2	Chaperone protein dnaJ 50 (AHRD V3.11 *** tr|A0A2G3A964|A0A2G3A964_CAPAN)
Solyc02g080410	1	0	indianred2	18.8 kDa class V heat shock protein (AHRD V3.3 *** A0A2G2VBF1_CAPBA)
Solyc02g080470	0	1	darkred	Heat shock protein 70 family (AHRD V3.3 *** A0A200QM07_9MAGN)
Solyc02g085030	2	1	green4	Auxilin-like protein.1
Solyc02g085790	0	2	indianred2	T-complex protein.1
Solyc02g086590	5	6	brown1	Cysteine-rich receptor-like protein kinase 42 (AHRD V3.3 *** A0A2G2XIU5_CAPBA)
Solyc02g088340	3	1	grey	WRKY transcription factor 3
Solyc02g088610	1	2	indianred2	LeHSP110/ClpB heat shock protein
Solyc02g089210	3	0	honeydew	MADS box transcription factor (AHRD V3.3 *** Q689E7_GENTR)
Solyc02g090210	4	1	grey60	GDSL esterase/lipase (AHRD V3.3 *** A0A2G3D8U2_CAPCH)
Solyc02g090820	3	1	honeydew	Heat stress transcription factor B.1
Solyc02g093500	1	2	firebrick2	Gdsl esterase/lipase (AHRD V3.3 *** A0A2P4LYH6_QUESU)
Solyc02g093600	5	1	chocolate3	Class I heat shock protein (AHRD V3.3 *** A0A2K3K1J3_TRIPR)
Solyc04g007370	1	2	honeydew	Chaperone protein dnaJ 16 (AHRD V3.3 *** A0A2G2WSF3_CAPBA)
Solyc04g007880	2	4	honeydew	Cysteine-rich receptor-like protein kinase 10 (AHRD V3.3 *** A0A2G3CFD2_CAPCH)
Solyc04g009440	3	7	mediumpurple2	NAC domain protein AY498713
Solyc04g009770	2	3	lightpink1	DnaJ protein (AHRD V3.3 *** Q43177_SOLTU)
Solyc04g011440	2	1	indianred2	ethylene-responsive heat shock protein cognate 70
Solyc04g014480	1	0	indianred2	15.7 kDa heat shock protein, peroxisomal (AHRD V3.3 *** A0A1U8GLK8_CAPAN)
Solyc04g016000	4	6	brown1	Heat shock transcription factor protein 8 (AHRD V3.3 *** A0A1W6LWG5_FRAAN)
Solyc04g016410	1	2	cornsilk	Heat shock protein DnaJ with tetratricopeptide repeat-containing protein (AHRD V3.3 *** F4K0Y5_ARATH)
Solyc04g024840	6	4	lightskyblue2	GDSL esterase/lipase (AHRD V3.3 *** A0A2R6QF80_ACTCH)
Solyc04g050570	0	6	indianred2	GDSL esterase/lipase (AHRD V3.3 *** A0A1U8GR17_CAPAN)
Solyc04g071490	5	3	honeydew	HSP20-like chaperones superfamily protein (AHRD V3.3 *-* A0A1P8AQG9_ARATH)
Solyc04g072460	1	0	green4	Transcription factor TGA7 (AHRD V3.3 *** A0A2G2WZD9_CAPBA)
Solyc04g076080	1	3	cornsilk	Chaperone protein DnaJ (AHRD V3.3 *** A0A2G3CNY2_CAPCH)
Solyc04g076270	1	0	blue4	DnaJ domain-containing protein (AHRD V3.3 *** A0A1Q3BFQ6_CEPFO)
Solyc04g077430	0	2	honeydew	Chaperone protein DnaJ (AHRD V3.3 *** A0A2G2X0H1_CAPBA)
Solyc04g078840	2	4	green4	AREB
Solyc04g080040	2	3	honeydew	Auxilin-related protein 2 (AHRD V3.3 *** A0A2G3CQ94_CAPCH)
Solyc04g081440	1	1	firebrick2	beta-fructofuranosidase
Solyc04g081530	5	3	indianred2	Chaperone protein DnaJ (AHRD V3.3 *** A0A2G3CQH5_CAPCH)
Solyc04g081630	4	2	chocolate3	Heat shock protein 90 (AHRD V3.3 *-* A0A0A7LYT2_ALBBR)
Solyc04g081755	1	1	darkred	GDSL esterase/lipase (AHRD V3.11 *** tr|A0A2G2ZSP1|A0A2G2ZSP1_CAPAN)
Solyc04g082720	0	2	indianred2	Alpha-crystallin domain-containing protein 22.3 (AHRD V3.3 *** A0A1U8GRL0_CAPAN)
Solyc07g005820	2	1	honeydew	Heat shock 70 kDa protein (AHRD V3.3 *** A0A2G2WB37_CAPBA)
Solyc07g026810	3	2	honeydew	Chaperone protein dnaJ (AHRD V3.3 *** A0A2K3P9F4_TRIPR)
Solyc07g040680	4	3	green4	Heat shock transcription factor (AHRD V3.3 *-* A0A1Y1I763_KLENI)
Solyc07g042260	1	0	darkgoldenrod4	Auxin Response Factor 7
Solyc07g043560	4	2	darkred	Heat shock protein 70 kDa (AHRD V3.3 *** A0A2K3NQB8_TRIPR)
Solyc07g047690	1	2	grey	DnaJ domain-containing protein (AHRD V3.3 *** A0A2U1M065_ARTAN)
Solyc07g047790	2	1	indianred2	Heat shock protein (AHRD V3.3 *** O23638_ARATH)
Solyc07g049440	3	2	honeydew	GDSL esterase/lipase (AHRD V3.3 *** A0A2G2Z2Z1_CAPAN)
Solyc07g055260	1	1	honeydew	Chaperone protein dnaJ (AHRD V3.3 *** A0A2K3MMT7_TRIPR)
Solyc07g055710	1	1	mediumpurple2	Heat stress transcription factor A-5 (AHRD V3.3 *** A0A2G2Z4R4_CAPAN)
Solyc07g055720	5	3	honeydew	Heat shock protein, putative (AHRD V3.11 *** tr|Q8LD91|Q8LD91_ARATH)
Solyc07g062400	3	0	cornsilk	Multiprotein bridging factor.1
Solyc07g064020	0	2	darkred	21.7 kDa class VI heat shock protein (AHRD V3.11 *** tr|A0A2G2WFJ0|A0A2G2WFJ0_CAPBA)
Solyc07g064720	1	3	darkslateblue	Gdsl esterase/lipase (AHRD V3.3 *** A0A2P4JQK3_QUESU)
Solyc07g065840	4	1	darkred	molecular chaperone Hsp90-2
Solyc07g065960	1	1	skyblue4	Chaperone protein DnaJ (AHRD V3.3 *** A0A2G3C2H4_CAPCH)
Solyc07g065970	3	0	firebrick2	Chaperone protein DnaJ (AHRD V3.3 *** A0A2G3C2H4_CAPCH)
Solyc07g066290	3	1	green4	Chaperone dnaJ-domain containing protein (AHRD V3.3 *** A0A2K3P614_TRIPR)
Solyc10g076740	1	3	green4	GDSL esterase/lipase CPRD49 (AHRD V3.3 *-* A0A1U8E6E5_CAPAN)
Solyc10g076880	1	1	honeydew	HSP20-like chaperone (AHRD V3.3 *-* A0A2U1PLJ7_ARTAN)
Solyc10g078560	1	1	indianred2	Chaperone protein DnaJ (AHRD V3.3 *** A0A2G2WDY8_CAPBA)
Solyc10g079090	0	1	green4	Chaperone protein dnaJ 6 (AHRD V3.3 *** A0A1U8EIY5_CAPAN)
Solyc10g079380	1	1	brown1	Heat stress transcription factor B-3 (AHRD V3.3 *-* A0A2G2VW77_CAPBA)
Solyc10g085750	0	3	plum1	Polyadenylate-binding protein (AHRD V3.3 *** A0A2G3BFC7_CAPCH)
Solyc10g086040	3	1	firebrick2	Mitochondrial import inner membrane translocase subunit TIM14 (AHRD V3.3 *** A0A2G2YLL8_CAPAN)
Solyc10g086410	4	3	grey	LEHSC270 hsc-2heat shock protein cognate 70
Solyc10g086680	0	2	skyblue3	18.2 kDa class I heat shock protein (AHRD V3.3 *** A0A2G2YKD7_CAPAN)
