# Supplementary material for: Exploring the gene expression network involved in the heat stress response of a thermotolerant tomato genotype
Source: BMC Genomics. 2024 May 23;25:509. doi: 10.1186/s12864-024-10393-0 (PMC11112777; doi:10.1186/s12864-024-10393-0)
Supplement: Supplementary file 13 — Supplementary Material 13 [file 12864_2024_10393_MOESM13_ESM.xlsx]

## Sheet: Hsfs
Additional file 13 - Intersection between the list of 82 heat related genes showing binding motifs in the promoters and belonging to one of the 52 modules, and their interaction with transcriptional factors for the reponse to high temperatures resulted from Gene Co-expression Network analysis. For each gene interacting with a TF, the value of its interaction (ranging from -1 to 1) resulted from G…
Heat-related genes with binding motifs	Annotation	Module	Solyc01g109880	Solyc02g072000	Solyc02g072060	Solyc02g078340	Solyc02g079180	Solyc02g088340	Solyc02g090820	Solyc03g006000	Solyc03g026020	Solyc03g097120	Solyc04g009440	Solyc04g016000	Solyc04g072460	Solyc04g078770	Solyc04g078840	Solyc06g053960	Solyc06g066540	Solyc06g072750	Solyc07g040680	Solyc07g055710	Solyc07g062400	Solyc08g005170	Solyc08g062960	Solyc08g076590	Solyc08g080540	Solyc09g009100	Solyc09g059520	Solyc09g065660	Solyc09g082670	Solyc10g079380	Solyc10g086290	Solyc11g008410	Solyc11g064990	Solyc12g007070	Solyc12g098520
			SlbZIP10	HsfA4c	Hsfl1	HsfB5	Hsfl2	SlWRKY3	HsfB1	HsfA4a	HsfB2a	HsfA1b	SlNAC1	HsfB3a	SlbZIP32	HsfB4a	SlbZIP33	HsfA6b	SlDREBA4	HsfA1e	HsfA9	HsfA4b	MBF1c	HsfA1a	HsfA2	HsfA1c	HsfB2b	HsfA3	HsfA8	HsfA7	HsfA6a	HsfB3b	R2R3-MYB	Hsfl3	HsfB4b	HsfC1	HsfA5
Solyc02g014860	SlHsp40-23	green4	-	-	-	-	-	-	-	-	-	-	-	-	0.727789	-	0.638572	-	-	-	0.626677	-	-	-	-	-	-	-	-	-	-	-	-	-	-	-	-
Solyc02g063090	SlHsp60-4	indianred2	-	-	-	-	-	-	-	-	-	-	-	-	-	-	-	-	-	-	-	-	-	-	-	-0.601527	0.504463	-0.434254	-	-	-	-	-	-	-	0.320601	-
Solyc02g064740	SlHsp40-25	firebrick2	-	-	-	-	-	-	-	-	-	-	-	-	-	-	-	-	-	-	-	-	-	-	-	-	-	-	-	-	-	-	-	-	-	-	-
Solyc02g067780	SlCRK6	slateblue	-	-	-	-	-	-	-	-	-	-	-	-	-	-	-	-	-	-	-	-	-	-	-	-	-	-	-	-	-	-	-	-	-	-	-
Solyc02g068730	SlHsp60-5	indianred2	-	-	-	-	-	-	-	-	-	-	-	-	-	-	-	-	-	-	-	-	-	-	-	-0.577889	0.460332	-0.0894482	-	-	-	-	-	-	-	0.380118	-
Solyc02g071610	SlGELP10	honeydew	-	-0.642866	-	-0.490035	-	-	-0.837442	-0.815641	-	-	-	-	-	-	-	-	-	-0.651852	-	-	-	-0.54482	-	-	-	-	-	-	-	-	-	-	-	-	-
Solyc02g071700	SlGELP11	honeydew	-	-0.550343	-	-0.44756	-	-	-0.757122	-0.794712	-	-	-	-	-	-	-	-	-	-0.594776	-	-	-	-0.506334	-	-	-	-	-	-	-	-	-	-	-	-	-
Solyc02g071720	SlGELP12	indianred2	-	-	-	-	-	-	-	-	-	-	-	-	-	-	-	-	-	-	-	-	-	-	-	0.74711	-0.619241	0.568864	-	-	-	-	-	-	-	-0.497879	-
Solyc02g072000	HsfA4c	honeydew	-	-	-	0.500942	-	-	0.529184	0.586805	-	-	-	-	-	-	-	-	-	0.52842	-	-	-	0.326525	-	-	-	-	-	-	-	-	-	-	-	-	-
Solyc02g077220	SlGELP14	skyblue4	-	-	-	-	-	-	-	-	-	-	-	-	-	-	-	-	-	-	-	-	-	-	-	-	-	-	-	-	-	-	-	-	-	-	-
Solyc02g077330	SlGELP15	honeydew	-	-0.620226	-	-0.562857	-	-	-0.811568	-0.794604	-	-	-	-	-	-	-	-	-	-0.731877	-	-	-	-0.564752	-	-	-	-	-	-	-	-	-	-	-	-	-
Solyc02g077670	SlHsp40-26	indianred2	-	-	-	-	-	-	-	-	-	-	-	-	-	-	-	-	-	-	-	-	-	-	-	-0.741593	0.680072	-0.66158	-	-	-	-	-	-	-	0.672108	-
Solyc02g078340	HsfB5	honeydew	-	0.500942	-	-	-	-	0.605097	0.328946	-	-	-	-	-	-	-	-	-	0.371337	-	-	-	0.0640443	-	-	-	-	-	-	-	-	-	-	-	-	-
Solyc02g079990	SlCRK7	firebrick2	-	-	-	-	-	-	-	-	-	-	-	-	-	-	-	-	-	-	-	-	-	-	-	-	-	-	-	-	-	-	-	-	-	-	-
Solyc02g080010	SlCRK8	chocolate3	-	-	-	-	-	-	-	-	-	-	-	-	-	-	-	-0.627711	-	-	-	-	-	-	-0.582876	-	-	-	-	-	-	-	-	-	-	-	-
Solyc02g080050	SlCRK12	honeydew	-	0.545248	-	0.387687	-	-	0.464632	0.557417	-	-	-	-	-	-	-	-	-	0.658318	-	-	-	0.434294	-	-	-	-	-	-	-	-	-	-	-	-	-
Solyc02g080060	SlCRK13	honeydew	-	0.516571	-	0.229423	-	-	0.335792	0.641904	-	-	-	-	-	-	-	-	-	0.446957	-	-	-	0.432084	-	-	-	-	-	-	-	-	-	-	-	-	-
Solyc02g080070	SlCRK14	mediumpurple2	-	-	-	-	-	-	-	-	-	-	0.753344	-	-	-	-	-	-	-	-	0.861986	-	-	-	-	-	-	-	-	-	-	-	-	-	-	-
Solyc02g080080	SlCRK15	brown1	-	-	-	-	-	-	-	-	-	-	-	0.779542	-	-	-	-	-	-	-	-	-	-	-	-	-	-	-	-	-	0.722975	-	-	-	-	-
Solyc02g080090	SlCRK16	mediumpurple2	-	-	-	-	-	-	-	-	-	-	0.581811	-	-	-	-	-	-	-	-	0.484047	-	-	-	-	-	-	-	-	-	-	-	-	-	-	-
Solyc02g080130	SlHsp40-27	indianred2	-	-	-	-	-	-	-	-	-	-	-	-	-	-	-	-	-	-	-	-	-	-	-	-0.718879	0.595211	-0.503156	-	-	-	-	-	-	-	0.366468	-
Solyc02g080410	SlsHsp	indianred2	-	-	-	-	-	-	-	-	-	-	-	-	-	-	-	-	-	-	-	-	-	-	-	0.731735	-0.68744	0.536831	-	-	-	-	-	-	-	-0.648766	-
Solyc02g080470	SlHsp70-6	darkred	-	-	-	-	-	-	-	-	-	-	-	-	-	-	-	-	-	-	-	-	-	-	-	-	-	-	-	-	-	-	-	-	-	-	-
Solyc02g085030	SlHsp40-28	green4	-	-	-	-	-	-	-	-	-	-	-	-	0.586922	-	0.66141	-	-	-	0.698933	-	-	-	-	-	-	-	-	-	-	-	-	-	-	-	-
Solyc02g085790	SlHsp60-6	indianred2	-	-	-	-	-	-	-	-	-	-	-	-	-	-	-	-	-	-	-	-	-	-	-	-0.666261	0.639409	-0.473483	-	-	-	-	-	-	-	0.514153	-
Solyc02g086590	SlCRK18	brown1	-	-	-	-	-	-	-	-	-	-	-	0.775595	-	-	-	-	-	-	-	-	-	-	-	-	-	-	-	-	-	0.724686	-	-	-	-	-
Solyc02g088340	SlWRKY3	grey	-	-	-	-	-	-	-	-	-	-	-	-	-	-	-	-	-	-	-	-	-	-	-	-	-	-	-	-	-	-	-	-	-	-	-
Solyc02g088610	SlHsp100-1 / LeHsp100	indianred2	-	-	-	-	-	-	-	-	-	-	-	-	-	-	-	-	-	-	-	-	-	-	-	-0.774701	0.724274	-0.678642	-	-	-	-	-	-	-	0.626335	-
Solyc02g089210	MBP20	honeydew	-	-0.518921	-	-0.444706	-	-	-0.657275	-0.728275	-	-	-	-	-	-	-	-	-	-0.622907	-	-	-	-0.539142	-	-	-	-	-	-	-	-	-	-	-	-	-
Solyc02g090210	SlGELP17	grey60	-	-	-	-	-	-	-	-	-	-	-	-	-	-	-	-	-	-	-	-	-	-	-	-	-	-	-	-	-	-	-	-	-	-	-
Solyc02g090820	HsfB1	honeydew	-	0.529184	-	0.605097	-	-	-	0.728342	-	-	-	-	-	-	-	-	-	0.590886	-	-	-	0.404229	-	-	-	-	-	-	-	-	-	-	-	-	-
Solyc02g093500	SlGELP18	firebrick2	-	-	-	-	-	-	-	-	-	-	-	-	-	-	-	-	-	-	-	-	-	-	-	-	-	-	-	-	-	-	-	-	-	-	-
Solyc02g093600	CI-sHSP	chocolate3	-	-	-	-	-	-	-	-	-	-	-	-	-	-	-	0.705792	-	-	-	-	-	-	0.668188	-	-	-	-	-	-	-	-	-	-	-	-
Solyc04g007370	SlHsp40-43	honeydew	-	0.549884	-	0.463376	-	-	0.593248	0.719164	-	-	-	-	-	-	-	-	-	0.639698	-	-	-	0.573198	-	-	-	-	-	-	-	-	-	-	-	-	-
Solyc04g007880	SlCRK25	honeydew	-	0.598733	-	0.486427	-	-	0.71769	0.834955	-	-	-	-	-	-	-	-	-	0.637064	-	-	-	0.606262	-	-	-	-	-	-	-	-	-	-	-	-	-
Solyc04g009440	SlNAC1	mediumpurple2	-	-	-	-	-	-	-	-	-	-	-	-	-	-	-	-	-	-	-	0.805708	-	-	-	-	-	-	-	-	-	-	-	-	-	-	-
Solyc04g009770	SlHsp40-44	lightpink1	-	-	-	-	-	-	-	-	0.930431	-	-	-	-	-	-	-	-	-	-	-	-	-	-	-	-	-	-	-	-	-	-	-	-	-	-
Solyc04g011440	SlHsp70-10	indianred2	-	-	-	-	-	-	-	-	-	-	-	-	-	-	-	-	-	-	-	-	-	-	-	-0.722726	0.751913	-0.679573	-	-	-	-	-	-	-	0.592075	-
Solyc04g014480	PX-sHSPs	indianred2	-	-	-	-	-	-	-	-	-	-	-	-	-	-	-	-	-	-	-	-	-	-	-	-0.700263	0.545454	-0.662137	-	-	-	-	-	-	-	0.545813	-
Solyc04g016000	HsfB3a	brown1	-	-	-	-	-	-	-	-	-	-	-	-	-	-	-	-	-	-	-	-	-	-	-	-	-	-	-	-	-	0.81505	-	-	-	-	-
Solyc04g016410	SlHsp40-45	cornsilk	-	-	-	-	-	-	-	-	-	-	-	-	-	-	-	-	-	-	-	-	-0.48062	-	-	-	-	-	-	-	-	-	-	-	-	-	-
Solyc04g024840	SlGELP27	lightskyblue2	-0.191341	-	-	-	-	-	-	-	-	-	-	-	-	-	-	-	-	-	-	-	-	-	-	-	-	-	-	-	-	-	-	-	-	-	-
Solyc04g050570	SlGELP28	indianred2	-	-	-	-	-	-	-	-	-	-	-	-	-	-	-	-	-	-	-	-	-	-	-	0.579852	-0.447959	0.481984	-	-	-	-	-	-	-	-0.388973	-
Solyc04g071490	CXII-sHSP	honeydew	-	-0.533082	-	-0.509512	-	-	-0.642754	-0.551343	-	-	-	-	-	-	-	-	-	-0.547718	-	-	-	-0.337949	-	-	-	-	-	-	-	-	-	-	-	-	-
Solyc04g072460	SlbZIP32	green4	-	-	-	-	-	-	-	-	-	-	-	-	-	-	0.788231	-	-	-	0.679185	-	-	-	-	-	-	-	-	-	-	-	-	-	-	-	-
Solyc04g076080	SlHsp40-47	cornsilk	-	-	-	-	-	-	-	-	-	-	-	-	-	-	-	-	-	-	-	-	0.585173	-	-	-	-	-	-	-	-	-	-	-	-	-	-
Solyc04g076270	SlHsp40-48	blue4	-	-	-	-	-	-	-	-	-	-	-	-	-	-	-	-	-	-	-	-	-	-	-	-	-	-	-	-	-	-	-	-	-	-	-
Solyc04g077430	SlHsp40-49	honeydew	-	0.622472	-	0.559879	-	-	0.715934	0.806317	-	-	-	-	-	-	-	-	-	0.651874	-	-	-	0.480724	-	-	-	-	-	-	-	-	-	-	-	-	-
Solyc04g078840	SlbZIP33	green4	-	-	-	-	-	-	-	-	-	-	-	-	0.788231	-	-	-	-	-	0.840715	-	-	-	-	-	-	-	-	-	-	-	-	-	-	-	-
Solyc04g080040	SlHsp40-50	honeydew	-	-0.424617	-	-0.334054	-	-	-0.723544	-0.713602	-	-	-	-	-	-	-	-	-	-0.577329	-	-	-	-0.575024	-	-	-	-	-	-	-	-	-	-	-	-	-
Solyc04g081440	NI6	firebrick2	-	-	-	-	-	-	-	-	-	-	-	-	-	-	-	-	-	-	-	-	-	-	-	-	-	-	-	-	-	-	-	-	-	-	-
Solyc04g081530	SlHsp40-51	indianred2	-	-	-	-	-	-	-	-	-	-	-	-	-	-	-	-	-	-	-	-	-	-	-	0.637765	-0.436041	0.436067	-	-	-	-	-	-	-	-0.498256	-
Solyc04g081630	SlHsp90-6	chocolate3	-	-	-	-	-	-	-	-	-	-	-	-	-	-	-	-0.438042	-	-	-	-	-	-	-0.523554	-	-	-	-	-	-	-	-	-	-	-	-
Solyc04g081755	SlGELP30	darkred	-	-	-	-	-	-	-	-	-	-	-	-	-	-	-	-	-	-	-	-	-	-	-	-	-	-	-	-	-	-	-	-	-	-	-
Solyc04g082720	cytosolic/nuclear-sHSPs	indianred2	-	-	-	-	-	-	-	-	-	-	-	-	-	-	-	-	-	-	-	-	-	-	-	-0.791977	0.638384	-0.71129	-	-	-	-	-	-	-	0.616089	-
Solyc07g005820	SlHsp70-14	honeydew	-	0.402016	-	0.226613	-	-	0.359047	0.539689	-	-	-	-	-	-	-	-	-	0.495311	-	-	-	0.468503	-	-	-	-	-	-	-	-	-	-	-	-	-
Solyc07g026810	SlHsp40-73	honeydew	-	0.509844	-	0.167321	-	-	0.364957	0.62991	-	-	-	-	-	-	-	-	-	0.53042	-	-	-	0.503833	-	-	-	-	-	-	-	-	-	-	-	-	-
Solyc07g040680	HsfA9	green4	-	-	-	-	-	-	-	-	-	-	-	-	0.679185	-	0.840715	-	-	-	-	-	-	-	-	-	-	-	-	-	-	-	-	-	-	-	-
Solyc07g042260	SlARF7	darkgoldenrod4	-	-	-	-	-	-	-	-	-	-	-	-	-	-	-	-	-	-	-	-	-	-	-	-	-	-	-	-	-	-	-	-	-	-	-
Solyc07g043560	SlHsp70-15	darkred	-	-	-	-	-	-	-	-	-	-	-	-	-	-	-	-	-	-	-	-	-	-	-	-	-	-	-	-	-	-	-	-	-	-	-
Solyc07g047690	SlHsp40-74	grey	-	-	-	-	-	0.535038	-	-	-	-	-	-	-	-	-	-	-	-	-	-	-	-	-	-	-	-	-	-	-	-	-	-	-	-	-
Solyc07g047790	SlHsp90-4	indianred2	-	-	-	-	-	-	-	-	-	-	-	-	-	-	-	-	-	-	-	-	-	-	-	-0.688999	0.600515	-0.511818	-	-	-	-	-	-	-	0.423452	-
Solyc07g049440	SlGELP48	honeydew	-	-0.442654	-	-0.436288	-	-	-0.628641	-0.599503	-	-	-	-	-	-	-	-	-	-0.599299	-	-	-	-0.538847	-	-	-	-	-	-	-	-	-	-	-	-	-
Solyc07g055260	SlHsp40-76	honeydew	-	-0.522794	-	-0.450698	-	-	-0.728697	-0.78489	-	-	-	-	-	-	-	-	-	-0.668865	-	-	-	-0.603179	-	-	-	-	-	-	-	-	-	-	-	-	-
Solyc07g055710	HsfA4b	mediumpurple2	-	-	-	-	-	-	-	-	-	-	0.805708	-	-	-	-	-	-	-	-	-	-	-	-	-	-	-	-	-	-	-	-	-	-	-	-
Solyc07g055720	CVII-sHSP	honeydew	-	-0.549846	-	-0.404572	-	-	-0.710303	-0.80645	-	-	-	-	-	-	-	-	-	-0.618204	-	-	-	-0.472194	-	-	-	-	-	-	-	-	-	-	-	-	-
Solyc07g062400	MBF1c	cornsilk	-	-	-	-	-	-	-	-	-	-	-	-	-	-	-	-	-	-	-	-	-	-	-	-	-	-	-	-	-	-	-	-	-	-	-
Solyc07g064020	cytosolic/nuclear-sHSPs	darkred	-	-	-	-	-	-	-	-	-	-	-	-	-	-	-	-	-	-	-	-	-	-	-	-	-	-	-	-	-	-	-	-	-	-	-
Solyc07g064720	SlGELP49	darkslateblue	-	-	-	-	-	-	-	-	-	-	-	-	-	-	-	-	-	-	-	-	-	-	-	-	-	-	-	-	-	-	-	-	-	-	-
Solyc07g065840	SlHsp90-5	darkred	-	-	-	-	-	-	-	-	-	-	-	-	-	-	-	-	-	-	-	-	-	-	-	-	-	-	-	-	-	-	-	-	-	-	-
Solyc07g065960	SlHsp40-77	skyblue4	-	-	-	-	-	-	-	-	-	-	-	-	-	-	-	-	-	-	-	-	-	-	-	-	-	-	-	-	-	-	-	-	-	-	-
Solyc07g065970	SlHsp40-78	firebrick2	-	-	-	-	-	-	-	-	-	-	-	-	-	-	-	-	-	-	-	-	-	-	-	-	-	-	-	-	-	-	-	-	-	-	-
Solyc07g066290	SlHsp40-79	green4	-	-	-	-	-	-	-	-	-	-	-	-	0.863693	-	0.856275	-	-	-	0.727655	-	-	-	-	-	-	-	-	-	-	-	-	-	-	-	-
Solyc10g076740	SlGELP61	green4	-	-	-	-	-	-	-	-	-	-	-	-	0.78304	-	0.710496	-	-	-	0.810757	-	-	-	-	-	-	-	-	-	-	-	-	-	-	-	-
Solyc10g076880	sHsp	honeydew	-	-0.537391	-	-0.474678	-	-	-0.735751	-0.690762	-	-	-	-	-	-	-	-	-	-0.580252	-	-	-	-0.450246	-	-	-	-	-	-	-	-	-	-	-	-	-
Solyc10g078560	SlHsp40-98	indianred2	-	-	-	-	-	-	-	-	-	-	-	-	-	-	-	-	-	-	-	-	-	-	-	0.596897	-0.432033	0.439133	-	-	-	-	-	-	-	-0.402132	-
Solyc10g079090	SlHsp40-99	green4	-	-	-	-	-	-	-	-	-	-	-	-	-0.622368	-	-0.587542	-	-	-	-0.674256	-	-	-	-	-	-	-	-	-	-	-	-	-	-	-	-
Solyc10g079380	HsfB3b	brown1	-	-	-	-	-	-	-	-	-	-	-	0.81505	-	-	-	-	-	-	-	-	-	-	-	-	-	-	-	-	-	-	-	-	-	-	-
Solyc10g085750	SlGELP63	plum1	-	-	-	-	-	-	-	-	-	-	-	-	-	-	-	-	-	-	-	-	-	-	-	-	-	-	-	-	-	-	-	-	-	-	-
Solyc10g086040	SlHsp40-102	firebrick2	-	-	-	-	-	-	-	-	-	-	-	-	-	-	-	-	-	-	-	-	-	-	-	-	-	-	-	-	-	-	-	-	-	-	-
Solyc10g086410	SlHsp70-19	grey	-	-	-	-	-	-0.489445	-	-	-	-	-	-	-	-	-	-	-	-	-	-	-	-	-	-	-	-	-	-	-	-	-	-	-	-	-
Solyc10g086680	MTI-sHSP	skyblue3	-	-	-	-	-	-	-	-	-	-	-	-	-	-	-	-	-0.41469	-	-	-	-	-	-	-	-	-	-	-	-	-	-	-	-	-	-
